# Supplementary material for: Transcriptional profiling and pathway analysis reveal differences in pituitary gland function, morphology, and vascularization in chickens genetically selected for high or low body weight
Source: BMC Genomics. 2019 Apr 25;20:316. doi: 10.1186/s12864-019-5670-9 (PMC6482517; doi:10.1186/s12864-019-5670-9)
Supplement: Supplementary file 1 — Significant gene lists. A Microsoft excel file containing three worksheets listing all genes that had a statistically significant (P ≤ 0.05) line-by-age interaction (“Line-by-Age Interaction”), main effect of line (“Main Effect of Line”), or main effect of age (“Main Effect of Age”). Each list contains the clone ID, the clone GenBank accession number, the clone BlastX and BlastN hits, P-value, Log2-fold difference between high growth and low growth lines, and the mean value for each line at each age. Genes highlighted in blue on each sheet have a greater than 1.6-fold difference in expression between the highest value in one line and the lowest value in the other. (XLSX 675 kb) [file 12864_2019_5670_MOESM1_ESM.xlsx]

## Sheet: Line-by-Age Interaction
Additional File 1. cDNA probes with at least 16 observations and a significant line-by-age interaction (P≤0.05). Differentially expressed genes (DEGs) are highlighted in blue and have a greater than 1.6-fold difference in expression between the highest value in one line and the lowest value in the other, corresponding to a log2-fold difference (column G) that is greater than or equal to 0.68. Thi…
Clone ID	Clone Accession #	Clone BlastX	Clone BlastN	P-value	Log2-Fold	HG Week 1 Mean	HG Week 3 Mean	HG Week 5 Mean	HG Week 7 Mean	LG Week 1 Mean	LG Week 3 Mean	LG Week 5 Mean	LG Week 7 Mean
pgp1n.pk001.l7	BI390636	KIAA0573 protein [Homo sapiens]	Homo sapiens thioredoxin domain containing 4 (endoplasmic reticulum) (TXNDC4), mRNA	0.0291949	0.253085	-0.0236434	0.0925923	0.0739285	0.0284364	-0.00450078	-0.160493	0.0775839	-0.0117631
pgl1n.pk007.m6	BG711476	40S RIBOSOMAL PROTEIN S6	G.gallus mRNA for ribosomal protein S6	0.0196723	0.594349	0.149841	0.13351	0.235083	0.401156	0.242131	-0.107813	-0.193193	-0.0602331
pgl1n.pk009.p24	BG711884	Fibronectin (FN)	Mus musculus fibronectin 1 (Fn1), mRNA	0.0115439	0.423545	0.103876	-0.143097	-0.0378182	0.07187	-0.225013	0.280448	0.0822764	-0.143093
pgr1c.pk001.h8	BM439523	No Hits Found	No Hits Found	0.0338769	0.311047	-0.228875	0.0601311	-0.0176629	0.0232011	0.0821713	0.0749297	0.0244832	-0.0157193
pgr1n.pk003.o12	BM440700	No Hits Found	No Hits Found	0.0313439	0.384877	0.211444	0.0771649	-0.124787	0.0672326	0.252879	0.0968192	0.0785068	-0.173433
pgr1n.pk001.h1	BM439848	transcription factor RelB [Gallus gallus]	Gallus gallus transcription factor RelB (relb) mRNA, complete cds	0.0214388	0.278602	0.0247254	0.16605	0.169309	0.179243	0.177717	0.0981811	-0.0993597	0.0379482
pgp1n.pk008.l10	BI392671	Stathmin 2 (SCG10 protein) (Superior cervical ganglion-10 protein)	Chicken SCG10 protein mRNA, complete cds	0.0148213	0.578164	-0.134832	0.0886369	0.201131	0.552393	-0.025771	0.0872042	0.0527437	0.183529
pgp2n.pk003.b5	BM490332	hypothetical protein XP_058777 [Homo sapiens]	Homo sapiens hypothetical protein MGC35048 (MGC35048), mRNA	0.0463794	0.410516	0.140671	0.022148	0.099381	0.0827244	0.140309	0.194758	-0.269846	-0.164323
pgp2n.pk007.p16	BM491971	Skin secretory protein XP2 precursor (APEG protein)	No Hits Found	0.00197184	1.77269	-0.622719	-0.179993	-0.377699	-0.53317	-0.487393	0.0150062	-0.266698	1.14997
pgp2n.pk009.i17	CD216219	nucleoporin 214kDa isoform 2; nuclear pore complex protein Nup214; CAN protein, putative oncogene; p250 [Homo sapiens]	Homo sapiens nucleoporin 214kDa (NUP214), transcript variant 2, mRNA	0.0147257	0.228072	-0.0565555	-0.135522	-0.0750629	-0.149482	0.00773125	-0.242585	-0.0338328	0.0785897
pgp1n.pk011.i20	BI393531	AES-2 protein - human	Mus musculus amino-terminal enhancer of split (Aes), mRNA	0.0168498	0.802849	0.169342	0.0674504	-0.245256	-0.310104	0.0544171	0.118413	0.492745	-0.290265
pgp1c.pk002.d18	BI389835	Ig light chain precursor	chicken ig lambda light chain mrna	0.0275096	3.57871	-2.06673	-0.387269	-1.08647	-1.39742	-1.63636	-0.395689	-0.0850208	1.51198
pgf1n.pk003.e14	BI065008	No Hits Found	No Hits Found	0.00637659	0.327045	-0.37242	-0.0651539	-0.0395759	-0.0776469	-0.176887	-0.210912	-0.366621	-0.157103
pnfb.pk0007.f5		No Hits Found	No Hits Found	0.0388641	0.633044	-0.063781	0.0279967	-0.207309	-0.330387	-0.00628874	-0.0733669	0.302657	-0.136317
pgl1n.pk009.k3	BG711828	unknown protein; incomplete [Gallus gallus]	Chicken mRNA for unknown protein, partial cds	0.0267546	0.372644	-0.240328	-0.285141	-0.154889	-0.201405	-0.126888	-0.0311363	-0.147457	0.0875027
pgl1n.pk003.e8	BG710319	No Hits Found	No Hits Found	0.0456851	0.621847	0.0823011	0.119591	-0.0574861	-0.456786	0.163016	0.0404635	0.165061	0.0969258
pgl1n.pk014.n2	BG712991	glycogen phosphorylase (EC 2.4.1.1), brain - human	Homo sapiens phosphorylase, glycogen; brain (PYGB), nuclear gene encoding mitochondrial protein, mRNA	0.0427542	0.222494	-0.0782729	0.00314908	0.0797111	0.0479224	0.144221	-0.0377613	-0.103834	-0.0674175
pnl1s.pk003.c4	AW198583	agCP11343 [Anopheles gambiae str. PEST]	Caenorhabditis elegans cosmid C25A11, complete sequence	0.0453902	0.113631	-0.0801591	-0.0775609	-0.036045	-0.105229	-0.0441292	-0.0597838	-0.148961	0.00840177
pgl1n.pk011.h7	BG712217	GLUTAMINE SYNTHETASE (GLUTAMATE--AMMONIA LIGASE)	Xenopus laevis mRNA for glutamine synthetase, complete cds	0.00928449	0.872323	0.260762	-0.0827509	-0.176691	-0.335454	0.0995339	-0.0898899	0.53687	-0.21513
pgp1n.pk009.m13	BI392989	carbonic anhydrase VB, mitochondrial precursor; carbonic dehydratase [Homo sapiens]	Homo sapiens chromosome 16 clone RP11-347C12, complete sequence	0.0210685	0.433034	0.322756	-0.0497991	0.168812	0.111953	-0.110278	-0.0943014	0.0195954	0.0808826
pgp1n.pk009.m19	BI392995	follicle-stimulating hormone beta [Gallus gallus]	Gallus gallus follicle-stimulating hormone beta-subunit mRNA, complete cds	0.0183789	1.77277	0.379164	0.0470938	0.448382	0.907357	0.129487	-0.639726	-0.838324	-0.865412
pgp1n.pk014.g7	BI394977	similar to Ubl carboxyl-terminal hydrolase 18 (Ubl thiolesterase18) (ISG15-specific processing protease) (43 kDaISG15-specific protease) (hUBP43) [Homo sapiens]	No Hits Found	0.0294828	0.836829	0.0888155	0.143393	-0.165039	-0.159301	-0.128578	0.0983128	0.671791	-0.114493
pgp2n.pk004.f7	BM490751	No Hits Found	No Hits Found	0.0188069	0.740678	0.582517	0.046637	-0.0219541	-0.0503381	0.041512	0.0332124	0.00129634	-0.158161
pgp1n.pk002.j3	BI394588	No Hits Found	Gallus gallus clone hm110155 genomic marker	0.00414782	0.632213	-0.325807	-0.269501	-0.135644	-0.441182	-0.457426	0.129809	-0.200585	0.191032
pgp2n.pk009.h6	CD216197	2',5'-oligo adenylate synthetase A [Gallus gallus]	Gallus gallus OAS*A gene for 2',5'-oligo adenylate synthetase A,complete cds	0.0293242	0.253435	0.113015	0.0839291	-0.0918829	-0.0642393	-0.102847	0.0327705	0.0853871	-0.14042
pgf2n.pk001.a14	BM425861	transcription factor 21; podocyte-expressed 1 [Mus musculus]	Homo sapiens, transcription factor 21, clone MGC:34534IMAGE:5221575, mRNA, complete cds	0.00178558	0.649942	0.148353	0.152231	-0.265821	-0.338899	0.00573635	0.10415	0.311043	-0.198392
pgf2n.pk001.p14	BM426202	hypothetical protein, 1-107; hypothetical protein, clone 1-107 [Musmusculus]	Homo sapiens chromosome 20 open reading frame 58 (C20orf58), mRNA	0.0100246	1.13458	0.0501162	0.426912	-0.245517	-0.309358	-0.391893	-0.366911	0.375381	-0.707669
pgf1n.pk007.f13	BI066188	No Hits Found	No Hits Found	0.0385255	0.520597	-0.00501195	0.0839739	0.151854	0.0590819	0.0613272	0.0150666	0.0343004	0.515585
pgm2n.pk009.g12	BM488932	aldose reductase	Gallus domesticus mRNA for aldo-keto reductase (akr gene)	0.0217107	0.817045	-0.129766	0.276634	0.368131	0.613245	-0.2038	0.0454237	0.228803	-0.131073
pgp1n.pk014.g24	BI394366	Adapter-related protein complex 3 beta 2 subunit (Beta-adaptin 3B)(AP-3 complex beta-3B subunit) (Beta-3B-adaptin)(Neuron-specific vesicle coat protein beta-NAP)	Homo sapiens, clone IMAGE:4944288, mRNA	0.0283927	0.588608	-0.338205	0.184791	-0.104714	-0.331726	-0.155825	-0.403817	-0.205502	0.102345
pgp1n.pk010.m6	BI394844	calcium binding protein P22; Sid470p [Mus musculus]	Homo sapiens calcium binding protein P22 (CHP), mRNA	0.0127099	0.49739	0.320191	0.206843	-0.170616	-0.119841	0.00416105	0.326774	0.281717	0.0955318
pgp2n.pk005.a15	BM490978	No Hits Found	No Hits Found	0.0190767	0.250857	0.124267	-0.125212	-0.0372876	-0.119683	0.017553	0.125646	-0.0860713	0.103065
pgp2n.pk010.o11	CD215681	No Hits Found	No Hits Found	0.0436601	0.282164	-0.128741	0.0855914	0.0153788	0.17841	-0.00801292	0.136594	0.153423	-0.00974619
pgf1n.pk009.m22	BI066881	SAP-2=ERP/NET homolog [human, placenta, Peptide, 407 aa]	Homo sapiens, clone MGC:13551 IMAGE:4287696, mRNA, complete cds	0.0372469	0.285037	-0.117016	-0.0234213	0.250522	0.0894284	-0.0345143	-0.0131596	0.000535904	0.00174726
pgf2n.pk004.p16	BM426862	cleavage stimulation factor subunit 2; cleavage stimulation factor, 3' pre-RNA, subunit 2, 64kD [Homo sapiens]	Mus musculus, Similar to cleavage stimulation factor, 3' pre-RNAsubunit 2, 64 kDa, clone MGC:36412 IMAGE:5322335, mRNA,complete cds	0.04706	0.310088	-0.185303	-0.0462404	0.0354213	-0.0467962	0.124785	-0.130979	-0.0986931	-0.0717085
pgp1n.pk004.o17	BI391591	40S RIBOSOMAL PROTEIN SA (P40) (34/67 KDA LAMININ RECEPTOR) (37LRP)	C.griseus mRNA for 34/67 kDa laminin receptor	0.00907234	0.288196	0.0523016	0.241366	0.214574	0.196629	0.187217	0.195389	-0.0468296	-0.00597457
pgp1n.pk004.o21	BI391595	Synaptogyrin 1	Homo sapiens synaptogyrin 1 (SYNGR1), transcript variant 1a, mRNA	0.0390634	1.01189	-0.457512	-0.347383	-0.260249	-0.696209	-0.729888	0.185428	0.0526775	0.315683
pgf1n.pk003.f2	BI065035	No Hits Found	Gallus gallus angiopoietin-2C gene, exons 1-8	0.00329462	0.951841	-0.0928808	0.387452	-0.00825885	0.0323502	-0.249468	0.107706	0.85896	-0.0126975
pgf1n.pk005.e22	BI065626	No Hits Found	No Hits Found	0.00752053	0.93997	-0.276245	0.371196	-0.00107919	0.0237269	-0.0856209	0.16715	0.663725	0.028692
pgf1n.pk007.g19	BI066215	hypothetical protein Y50E8A.g - Caenorhabditis elegans	Mus musculus, clone MGC:38018 IMAGE:5150988, mRNA, complete cds	0.0153313	0.780798	-0.10924	0.457409	0.0118026	0.0289363	-0.174948	0.0805188	0.671558	-0.0719539
pgl1c.pk002.j22	BG641947	No Hits Found	Columba livia carnitine acetyltransferase mRNA, complete cds	0.0363548	0.343516	-0.256436	0.00872492	-0.131481	0.169592	-0.098318	-0.173924	0.0829993	0.018218
pgl1n.pk007.j3	BG711429	hypothetical protein FLJ13188 [Homo sapiens]	Mus musculus RIKEN cDNA 2610015K05 gene (2610015K05Rik), mRNA	0.0252161	0.268028	0.0113315	0.188433	0.165827	0.21631	0.0842371	-0.0517178	0.0695068	-0.0241185
pgp1n.pk007.f7	BI394729	cation-dependent mannose-6-phosphate receptor precursor; Mr 46,000 Man6PR; 46-kDa mannose 6-phosphate receptor [Homo sapiens]	G.gallus mRNA for mannose 6-phosphate receptor (46 kDa)	0.026419	0.493335	-0.278452	0.103345	0.137215	0.160251	-0.000606448	0.00907518	0.214883	0.121943
pgp2n.pk010.e16	CD215956	hypothetical protein MGC13016 [Homo sapiens]	No Hits Found	0.00811403	0.34413	0.0864402	-0.12138	0.160276	-0.0344687	0.0047565	0.174783	-0.183854	-0.050398
pgp2n.pk009.h5	CD216195	unnamed protein product [Homo sapiens]	Homo sapiens chromosome 17 open reading frame 26 (C17orf26), mRNA	0.0174262	0.274612	0.199158	0.167976	-0.127685	0.0657476	0.0388715	0.0130545	0.146927	-0.0639799
pgf1n.pk002.a6	CD216380	MHC Rfp-Y class I alpha chain [Gallus gallus]	Gallus gallus MHC Rfp-Y class I alpha chain (YFV) gene, YFV-Y-FVw*7 allele, complete cds	0.0469604	0.984863	-0.103398	-0.297776	-0.430964	-0.570378	-0.193774	0.152702	0.414485	0.352902
pgm2n.pk004.d8	BM487330	No Hits Found	No Hits Found	0.0340751	0.659786	0.103173	0.201796	-0.24786	-0.382042	-0.0448199	-0.132451	0.277744	-0.343438
pgp1n.pk005.o5	BI391908	similar to hypothetical protein FLJ22419 [Homo sapiens]	No Hits Found	0.0174298	0.257972	-0.0306664	-0.0834146	0.12807	0.0948445	-0.0102516	0.162651	0.174557	0.00642348
pgp1n.pk009.j20	BI392940	Neurofilament triplet L protein (Neurofilament light polypeptide)(NF-L)	Japanese quail genomic DNA for neurofilament-L (NF-L)	0.0445475	0.377233	0.233147	0.159457	0.179418	0.0762248	-0.144086	-0.0773181	0.322659	-0.0401848
pgp2n.pk003.j21	BM490496	unnamed protein product [Homo sapiens]	O.cuniculus rACNG mRNA for aorta CNG channel	0.0309181	1.01403	0.896669	-0.0288482	-0.000692435	-0.0321938	0.248927	-0.117364	0.0323387	0.321886
pgp1n.pk010.j6	BI393246	No Hits Found	No Hits Found	0.00697413	1.42568	-0.0618257	-0.00652779	-0.406224	-0.546737	-0.0560049	-0.000817457	0.878948	-0.387463
pgf1n.pk003.a12	BI064935	unknown [Homo sapiens]	Homo sapiens similar to Cas-associated zinc finger protein(LOC200084), mRNA	0.027057	1.41412	0.285735	0.0731392	0.0790785	1.40789	0.153092	0.0536399	-0.0062304	0.215668
pgp1n.pk004.m8	BI391562	No Hits Found	No Hits Found	0.048717	0.681721	-0.449936	-0.211662	-0.253231	-0.534502	-0.553661	0.107037	0.0633131	0.147219
pgf2n.pk005.p14	BM427183	similar to Ubl carboxyl-terminal hydrolase 18 (Ubl thiolesterase18) (ISG15-specific processing protease) (43 kDaISG15-specific protease) (hUBP43) [Homo sapiens]	No Hits Found	0.0163576	0.992453	-0.119039	0.377819	-0.0526232	-0.0847154	-0.258109	0.0848275	0.873414	0.0331046
pgm2n.pk009.e22	BM488903	No Hits Found	No Hits Found	0.0273763	0.25086	-0.295929	-0.24057	-0.0527693	-0.13513	-0.158375	-0.264591	-0.303629	-0.294256
pgm2n.pk004.e14	BM487336	transcription factor NF-AT 45K chain - human	Homo sapiens interleukin enhancer binding factor 2, 45kDa (ILF2), mRNA	0.0378602	0.264152	-0.00873626	0.0700634	0.0162299	0.0731379	0.255415	0.0820291	0.083208	0.0531322
pgp1n.pk009.k24	BI392960	alpha 1 type III collagen; Collagen III, alpha-1 polypeptide; collagen, fetal [Homo sapiens]	Gallus gallus alpha-1 collagen type III (COL3A1) mRNA, partial cds	0.0150218	0.478116	-0.0106198	0.063846	0.10956	0.135995	0.0153735	-0.0876916	-0.342122	-0.182656
pgp2n.pk010.d17	CD215932	nuclear protein 5qNCA [Homo sapiens]	Homo sapiens chromosome 5 open reading frame 7 (C5orf7), mRNA	0.0396428	0.377123	0.268919	-0.0865751	-0.134379	-0.189422	0.0625053	-0.049262	-0.108203	-0.0191063
pgp2n.pk007.c7	BM491699	No Hits Found	No Hits Found	0.0433625	0.752391	-0.122928	0.485291	0.358384	0.501072	0.047859	-0.0458764	0.0172837	-0.251319
pgf2n.pk002.o9	BM426520	Ig light chain precursor	chicken ig lambda light chain mrna	0.0191667	1.6116	-0.426969	-0.154715	-0.621069	-0.701035	-0.599471	-0.182892	-0.214858	0.91056
pgf1n.pk003.a17	BI064940	No Hits Found	Homo sapiens PAC clone pDJ593b2, complete sequence	0.0277885	0.277682	0.151371	0.0977019	0.14042	0.0494478	0.198094	-0.126311	0.0898794	0.298197
pgf1n.pk001.e14	BI064409	nectin-lke 1 [Mus musculus]	Mus musculus membrane glycoprotein (Tsll1) mRNA, complete cds	0.00642609	0.793843	-0.759351	0.169664	0.257001	0.223674	0.0344921	-0.182898	-0.120828	-0.0554039
pgl1c.pk002.e6	BG641855	Nucleoporin-like protein RIP (HIV-1 Rev-binding protein) (Rev interacting protein) (Rev/Rex activation domain-binding protein)	Homo sapiens HIV-1 Rev binding protein (HRB), mRNA	0.00361298	1.71102	-1.50329	0.0367298	0.0364084	-0.0792432	-0.142177	-0.142542	-0.0413744	0.207738
pgm1n.pk001.m14	BM485479	Similar to lipopolysaccharide specific response-7 protein [Mus musculus]	Homo sapiens, Similar to RIKEN cDNA 1200011I18 gene, clone MGC:48766 IMAGE:5722236, mRNA, complete cds	0.0464342	0.351881	-0.283649	-0.0917763	-0.118442	-0.0279932	-0.164102	-0.212136	-0.230584	-0.379874
pgl1n.pk006.f3	BG711116	Similar to RIKEN cDNA 4021401A16 gene [Homo sapiens]	Homo sapiens, Similar to RIKEN cDNA 4021401A16 gene, cloneMGC:52424 IMAGE:4869377, mRNA, complete cds	0.0444267	0.487527	-0.342974	0.0708458	-0.0329614	0.0682639	-0.0757603	-0.416681	-0.0242087	-0.138274
pgp2n.pk004.e5	BM490728	KIAA0174 gene product [Homo sapiens]	Homo sapiens KIAA0174 gene product (KIAA0174), mRNA	0.0370309	0.817834	-0.169302	0.485405	0.105336	-0.0195668	0.648532	-0.103029	-0.123068	-0.0265343
pgp2n.pk006.g23	BM491443	similar to RIKEN cDNA 9330179O15 [Homo sapiens]	Homo sapiens similar to RIKEN cDNA 9330179O15 (LOC222662), mRNA	0.00604929	0.639274	0.36743	-0.258982	0.112961	-0.304015	0.253829	0.0431915	-0.271844	0.331301
pgf2n.pk006.o17	BM427648	splicing factor, arginine/serine-rich 3; splicing factor,arginine//serine-rich, 20-kD [Homo sapiens]	Homo sapiens splicing factor, arginine/serine-rich 3 (SFRS3), mRNA	0.0372691	0.268932	0.101504	0.217453	0.148124	0.191145	0.198264	0.050702	0.247929	-0.0514791
pgm2n.pk006.m2	BM488178	Basic fibroblast growth factor receptor 1 precursor	Chicken tyrosine kinase (cek1) mRNA, complete cds	0.0396165	0.268674	-0.0959529	0.210737	0.174302	0.192817	0.0334465	0.172721	0.168384	0.0019688
pgp2n.pk007.n16	BM491926	RIKEN cDNA 1110063G11 [Mus musculus]	Homo sapiens, Similar to hypothetical protein LOC212904, cloneIMAGE:3357384, mRNA, partial cds	0.0223591	2.61873	-1.25057	-0.448475	-0.753056	-0.910167	-0.971776	-0.292813	-0.45247	1.36817
pgf1n.pk001.o3	BI064600	palmitoylated membrane protein 1; membrane protein, palmitoylated 1 (55kD); erythrocyte membrane protein p55 [Homo sapiens]	Homo sapiens membrane protein, palmitoylated 1, 55kDa (MPP1), mRNA	0.0103987	0.290455	-0.132319	0.126618	0.0821347	0.133402	0.0821041	-0.086538	-0.0254693	-0.157052
pgf2c.pk001.p2	BM425838	annexin I type 2 - pigeon	Columba livia annexin I (cp37) gene, complete cds	0.0169176	0.451913	-0.199613	0.0137359	-0.165928	-0.0366623	0.125404	0.0584424	0.2523	0.0199909
pgp1n.pk003.k16	BI391202	serine dehydratase related sequence 1 [Mus musculus]	Homo sapiens hypothetical protein BC009849 (LOC113675), mRNA	0.0307109	0.846374	0.605009	-0.143931	0.0624078	-0.0168273	0.0130646	0.0702418	-0.0363367	-0.241365
pgr1n.pk004.h7	CD217697	No Hits Found	No Hits Found	0.0335838	0.59287	0.43058	-0.0191234	0.0885085	0.0410123	0.276267	0.157839	0.154667	-0.16229
pgp1n.pk009.i13	BI392912	DEAD box protein DDX1 [Gallus gallus]	Gallus gallus DEAD box protein DDX1 mRNA, complete cds	0.0250725	1.0587	-0.660818	-1.1989	-1.13897	-1.57506	-1.37127	-0.516359	-0.584211	-0.941782
pgp1n.pk010.j6	BI393246	No Hits Found	No Hits Found	0.031714	1.42312	-0.2242	0.2078	-0.264481	-0.604447	-0.151094	0.172581	0.818674	-0.326925
pgp2n.pk010.b17	CD215886	No Hits Found	No Hits Found	0.00248389	0.185192	0.0783047	-0.0710949	-0.0626459	0.00255695	-0.106887	0.00709656	0.0560066	-0.0989009
pgp2n.pk006.g12	BM491433	Hemoglobin alpha-A chain	chicken alpha-globin mrna	0.00415799	1.28958	0.412242	0.231604	-0.358432	-0.736085	-0.0423072	-0.0800416	-0.877336	0.203356
pgf2n.pk001.m10	BM426124	hypothetical protein [Macaca fascicularis]	Macaca fascicularis brain cDNA, clone QccE-13071	0.0234517	0.244392	0.189834	-0.0565668	0.0950826	0.189909	0.152621	0.158046	0.187825	0.0585917
pgm2n.pk006.k4	BM488145	unnamed protein product [Mus musculus]	Homo sapiens HIRA interacting protein 5 (HIRIP5), mRNA	0.0328407	0.229783	0.081755	0.196	0.123401	0.191452	0.0773402	0.110435	0.282266	-0.0337835
pgp1n.pk005.o12	BI391896	claudin 10 [Homo sapiens]	Homo sapiens claudin 10 (CLDN10), mRNA	0.00438955	0.681023	0.588486	-0.168857	-0.0449701	-0.244394	0.0270288	0.436629	0.261625	0.348041
pgp2n.pk007.m21	BM491908	B-cadherin precursor (K-CAM protein)	Chicken mRNA for B-cadherin	0.0358012	0.449632	0.0451813	0.111133	-0.138258	-0.310975	0.138657	-0.104971	-0.166718	0.0697294
pgp2n.pk007.m16	BM491902	protein phosphatase 1A (formerly 2C), magnesium-dependent, alphaisoform [Homo sapiens]	Homo sapiens protein phosphatase 1A (formerly 2C),magnesium-dependent, alpha isoform (PPM1A), mRNA	0.0498118	0.60604	0.628874	-0.016655	-0.0373737	-0.104152	0.105917	0.0346879	0.0228342	0.0283896
pgf1n.pk001.m10	BI064554	transforming growth factor beta-3 precursor - chicken	Chicken transforming growth factor beta (TGF-beta-3) mRNA, complete cds	0.00798977	0.428322	0.272491	0.088835	-0.040036	0.0749807	0.0169947	-0.155831	-0.0547917	0.333228
pgp1n.pk001.f11	BI394558	ribosomal protein L8; 60S ribosomal protein L8 [Homo sapiens]	Xenopus laevis ribosomal protein L8 mRNA, complete cds	0.0272526	0.219691	0.00968096	0.116719	0.110541	0.103442	0.0828523	0.0536733	-0.102972	-0.0309029
pgf2n.pk006.m13	BM427437	IKAP [Oryctolagus cuniculus]	Oryctolagus cuniculus IKAP (IKBKAP) mRNA, complete cds	0.0287873	0.566096	-0.104484	-0.0881477	0.428151	0.0113802	0.0275657	-0.0697543	-0.137945	-0.1148
pgf2n.pk005.a11	BM426876	No Hits Found	Mouse DNA sequence from clone RP23-326D18 on chromosome 2, complete sequence	0.0448285	0.251962	0.150883	0.180772	-0.0638797	0.163187	0.0488372	-0.0237966	0.0425933	-0.0711899
pgl1n.pk014.h6	BG712913	No Hits Found	No Hits Found	0.000916177	0.539943	-0.0508078	0.0983863	-0.122251	0.369323	-0.100018	-0.0174683	0.265307	-0.17062
pgp1n.pk014.c8	BI394302	No Hits Found	Gallus gallus type 2 iodothyronine 5'-deiodinase mRNA, complete cds	0.00842066	0.758824	0.308341	0.365955	0.138976	0.365254	0.0242048	-0.39287	0.434402	0.350946
pgp2n.pk008.h18	CD218867	protein tyrosine phosphatase receptor type N [Mus musculus]	Bos taurus islet cell autoantigen 512 mRNA, partial cds	0.0221971	0.586478	0.167641	-0.36475	-0.133149	-0.331431	0.0200293	0.130278	0.128085	0.221728
pgp1n.pk003.o11	BI391273	dJ337O18.2.2 (Lysosomal Protective Protein precursor (EC 3.4.16.5, Cathepsin A, Carboxypeptidase C) (isoform 2)) [Homo sapiens]	Dromaius novaehollandiae lysosomal protective protein gene, partial cds	0.0378876	0.223437	0.0782908	0.201878	-0.00698513	0.0272382	0.0189393	-0.0215597	0.183282	0.00700522
pgp1n.pk003.d11	BI394606	guanine nucleotide binding protein alpha oB [Homo sapiens]	Homo sapiens guanine nucleotide binding protein alpha oB (GNAO2) mRNA, complete cds	0.0438606	0.552029	0.357257	0.161379	0.0779354	0.117453	-0.0809966	0.163874	0.207408	-0.194772
pgf2n.pk001.m19	BM426133	SAR1a gene homolog (S. cerevisiae) [Mus musculus]	Homo sapiens SAR1 protein (SAR1), mRNA	0.0341833	0.303529	-0.0263997	0.125248	-0.0230859	-0.0377673	0.017002	-0.144852	-0.00106319	-0.178281
pgp1n.pk001.n20	BI390656	gamma-immunoglobulin heavy chain (504 AA) [Gallus gallus]	Gallus gallus (clone 3W-4) Ig rearranged heavy chain V region (VH1)mRNA, 5' end	0.046521	2.47971	-0.915264	-0.265251	-0.948603	-1.04557	-0.849244	0.116648	-0.733349	1.43414
pgf1n.pk001.n19	BI064579	No Hits Found	No Hits Found	0.00253436	0.679183	0.311474	0.229945	-0.0323096	-0.119607	0.374319	0.321432	-0.186198	0.559575
pgf2n.pk006.d9	BM427274	ATPase, H+ transporting, lysosomal 34kD, V1 subunit D; vacuolarproton pump delta polypeptide; ATPase, H+ transportinglysosomal, member M; vacuolar ATP synthase subunit D;V-ATPase D subunit; H(+)-transporting two-sector ATPase,subunit M; vacuolar proton pump D subunit; V-ATPase 28kDa accessory protein; vacuolar H-ATPase subunit D;vacuolar proton-ATPase subunit D; ATPase, H+transporting, lysosomal,…	Bos gaurus vacuolar H-ATPase subunit D (VATD) mRNA, complete cds	0.017701	0.31341	0.0768009	0.15033	0.104201	0.247732	-0.0656783	-0.0234185	0.208421	0.0216801
pgf1n.pk005.k20	BI065726	No Hits Found	Gallus gallus caspase-6 gene, complete cds	0.0250685	0.273978	0.159861	0.157697	0.156548	0.201643	-0.0389426	-0.0723357	0.230955	0.107907
pgl1n.pk013.g3	BG712660	No Hits Found	No Hits Found	0.0107244	0.538267	0.143251	0.197925	-0.209092	-0.136292	-0.00306264	0.116786	0.329175	-0.11551
pgl1c.pk002.i22	BG641926	torsin A [Homo sapiens]	Homo sapiens dystonia 1, torsion (autosomal dominant; torsin A) (DYT1), mRNA	0.0250823	0.425843	-0.169933	-0.187388	-0.231653	-0.0184826	-0.108077	-0.444325	-0.0444554	0.0426393
pgl1n.pk015.d10	BG713062	No Hits Found	No Hits Found	0.00235857	1.43332	0.242057	0.0955628	-0.404485	-0.682056	0.0645945	0.0152506	0.751264	-0.475463
pgl1n.pk008.n1	BG713370	glutathione S-transferase subunit 13 homolog [Homo sapiens]	No Hits Found	0.0393748	0.430925	-0.120662	0.0592567	0.0883377	0.248806	-0.162666	-0.0566525	0.310263	0.0951215
pgm2n.pk007.a10	BM488249	hypothetical protein FLJ11240 [Homo sapiens]	Homo sapiens hypothetical protein FLJ11240 (FLJ11240), mRNA	0.0469364	0.24438	0.145425	0.200701	0.124622	0.230761	-0.013619	0.0566281	0.245904	0.19242
pgr1c.pk001.i2	BM439532	EH-domain containing 3; EH domain containing 3 [Homo sapiens]	Homo sapiens EH-domain containing 3 (EHD3), mRNA	0.0291597	1.83004	-0.748224	-0.310941	-0.635141	-0.665771	-0.774203	-0.289165	-0.291437	1.08182
pgm2n.pk012.a4	AW355458	Similar to RIKEN cDNA 5830420C20 gene [Homo sapiens]	Homo sapiens soluble calcium-activated nucleotidase SCAN-1 mRNA, complete cds	0.00562748	1.13584	-0.247484	-0.0764005	0.00832294	-0.190069	-0.309863	0.888356	0.0548406	0.657328
pgr1n.pk008.l21	AW355265	polypeptide N-acetylgalactosaminyltransferase 1; UDP-N-acetyl-alpha-D-galactosamine:polypeptide N-acetylgalactosaminyltransferase 1; GalNAc-T1; GalNAc transferase 1; protein-UDP acetylgalactosaminyltransferase 1; UDP-GalNAc:polypeptide N-acetylgalactosaminyltransferase 1 [Homo sapiens]	H.sapiens mRNA for UDP-GalNAc:polypeptide N-acetylgalactosaminyltransferase (T1)	0.0335451	0.275812	-0.103768	-0.00236317	0.125687	-0.0475569	0.162405	0.0857673	0.0154811	0.172044
pgp1n.pk010.k5	BI393265	ribosomal protein S2; repeat family 3 gene [Mus musculus]	Gallus gallus kinesin light chain mRNA, complete cds	0.0131042	1.07389	0.227356	0.149455	-0.241099	-0.375943	0.0242137	0.109109	0.697946	-0.213137
pgp1n.pk013.a15	BI393964	No Hits Found	No Hits Found	0.000862752	0.727015	0.340679	-0.207738	-0.445543	-0.295328	-0.119322	0.281472	0.2713	0.266157
pgp2n.pk006.g15	BM491435	agCP10891 [Anopheles gambiae str. PEST]	Homo sapiens leucyl-tRNA synthetase (LARS), mRNA	0.0459934	0.391113	0.146646	0.171113	0.215088	0.0444209	-0.0163883	0.180305	0.435533	0.269783
pgp1n.pk003.i21	BI394617	DKFZP564B167 protein [Homo sapiens]	Homo sapiens DKFZP564B167 protein (DKFZP564B167), mRNA	0.043728	0.333902	0.320629	0.117425	0.176621	0.162945	-0.0132727	0.255311	0.00998291	0.11471
pgf2n.pk005.m13	BM427124	dystrobrevin binding protein 1; dysbindin [Homo sapiens]	Homo sapiens DNA sequence from PAC 232K4 on chromosome 6p22.3. Contains the JUMONJI gene for a hypothetical 141.7 kD protein. Contains ESTs, STSs, a CA repeat polymorphism and genomic marker D6S260, complete sequence	4.98955e-05	1.59472	0.10118	0.00219636	0.232715	0.0958857	1.59692	0.00105947	0.0753245	-0.00459341
pgl1n.pk005.l9	BG710948	RIKEN cDNA 1300017J02 [Mus musculus]	Mus musculus, RIKEN cDNA 1300017J02 gene, clone MGC:29253IMAGE:5054320, mRNA, complete cds	0.044769	0.392537	-0.212319	-0.0882314	0.0347916	-0.0195576	-0.199216	-0.221783	-0.357745	-0.0480288
pgm2n.pk006.h22	BM488080	No Hits Found	No Hits Found	0.00963604	0.400301	-0.0962114	-0.0234454	-0.178319	0.155964	0.0647293	-0.111321	0.221982	0.025996
pgp1n.pk012.n7	BI393919	caspase 8 [Gallus gallus]	Gallus gallus caspase 8 mRNA, complete cds	0.0499494	1.47138	0.25543	-0.108943	-0.391561	-0.653807	0.218482	0.296732	0.817576	-0.288116
pgp2n.pk003.h23	BM490460	Forkhead box protein J1 (Forkhead-related protein FKHL13)(Hepatocyte nuclear factor 3 forkhead homolog 4) (HFH-4)	Mus musculus forkhead box J1 (Foxj1), mRNA	0.0271031	0.201503	-0.0528393	0.211951	0.118625	0.0908423	0.0721147	0.0749184	0.0104479	0.086922
pgf1n.pk012.g20	BI067496	KIAA1098 protein [Homo sapiens]	Gallus gallus clone WAG-71G10, complete sequence	0.0293724	0.473417	-0.0289109	0.0345774	-0.133368	-0.128043	-0.0899264	-0.138461	0.00669364	0.340049
pgp1n.pk002.i8	BI390862	Mothers against decapentaplegic homolog 1 (SMAD 1) (Mothers against DPP homolog 1) (Mad-related protein 1)	Gallus gallus Smad1 protein mRNA, partial cds	7.12624e-05	0.73472	-0.353054	0.320609	0.403539	0.195833	0.00113786	-0.331181	-0.291814	-0.271506
pgp1n.pk001.d2	BI390511	2',5'-oligo adenylate synthetase A [Gallus gallus]	Gallus gallus mRNA for 2',5'-oligo adenylate synthetase A, partial cds	0.0035413	2.57311	0.113763	1.06755	-1.13504	-1.51272	-0.279396	-0.669893	0.825214	-1.50556
pgf1n.pk006.o24	BI066083	No Hits Found	Human DNA sequence from clone RP3-434P1 on chromosome 22 Contains the KCNJ4 gene for inwardly rectifying potassium channel J4 (hippocampal inward rectifier, HIR, HRK1, HIRK2, KIR2.3), the KDELR3 gene for KDEL (Lys-Asp-Glu-Leu) endoplasmic reticulum protein retention receptor 3, the DDX17 gene for DEAD/H (Asp-Glu-Ala-Asp/His) box polypeptide 17 (72kD), ESTs, STSs, GSSs and six putative CpG islands…	0.0048144	0.377236	0.09294	-0.167386	-0.0478	0.217236	-0.16	-0.144676	0.112229	-0.0184317
pnfb.pk0001.c4	AW355224	immunoglobulin-like receptor CHIR-A [Gallus gallus]	Gallus gallus immunoglobulin-like receptor CHIR-B mRNA, completecds	0.0393583	0.634855	0.270997	0.140474	-0.0981826	-0.166062	0.0426733	0.00331577	-0.363858	0.145241
pgm2n.pk010.g19	BM489266	Unknown (protein for MGC:23722) [Homo sapiens]	No Hits Found	0.00330023	0.864658	0.481624	0.205527	-0.121844	-0.312481	-0.0749525	-0.211888	0.552177	-0.208912
pgp2n.pk004.o20	BM490938	No Hits Found	No Hits Found	0.0287277	0.180252	-0.103801	-0.00649246	0.0934629	0.0960326	-0.000428342	-0.0842197	-0.0717793	-0.0286602
pgp2n.pk009.d23	CD215641	nonmuscle myosin heavy chain	Chicken nonmuscle myosin heavy chain (including B1 and B2 inserts) mRNA, complete cds	0.0469479	0.227759	-0.182682	0.053365	0.172136	0.105582	0.0310818	-0.00546334	0.045077	-0.0452284
pgf2c.pk001.m16	BM425766	tetranectin [Gallus gallus]	Gallus gallus mRNA gene for tetranectin	0.0322544	0.685011	-0.292536	-0.163365	0.143951	0.310728	-0.0962339	-0.373974	-0.31898	-0.374282
pgf1n.pk011.h24	BI067291	No Hits Found	No Hits Found	0.00377932	0.346635	-0.136354	0.133016		0.147427	-0.017174	-0.199208	0.145841	-0.0998216
pgm2n.pk010.f22	BM489246	tyrosine 3-monooxgenase/tryptophan 5-monooxgenase activationprotein, gamma polypeptide; 14-3-3 proteingamma-subtype; tyrosine 3/tryptophan 5 -monooxygenaseactivation protein, gamma polypeptide [Rattusnorvegicus]	Rattus norvegicus tyrosine 3-monooxgenase/tryptophan 5-monooxgenase activation protein, gamma polypeptide (Ywhag), mRNA	0.0201158	0.39623	-0.0129088	0.0413831	0.199074	0.19771	-0.120791	0.0285298	-0.108562	-0.197156
pgp1n.pk005.l19	BI391841	No Hits Found	No Hits Found	0.016919	0.911016	0.126498	0.00575222	-0.308303	-0.304001	0.22207	0.297507	0.218496	0.602713
pgp1n.pk009.n1	BI393006	like mouse brain protein E46 [Homo sapiens]	No Hits Found	0.0290224	1.1292	-0.638706	-0.344072	-0.165701	-0.928774	-0.970179	0.190761	0.200428	0.148046
pgf2n.pk006.l18	BM427424	Cathepsin K precursor (JTAP-1)	Gallus gallus v-Jun transformation associated target protein JTAP-1 mRNA, complete cds	0.0144768	0.417179	-0.346923	-0.00929056	-0.0639719	0.205485	-0.144333	-0.211567	0.0702552	-0.141586
pnl1s.pk001.h12	AW198519	No Hits Found	No Hits Found	0.045695	0.244681	-0.137925	-0.0770304	0.0679221	0.0925917	-0.033092	-0.0479903	0.106755	-0.0967648
pgm1c.pk002.f17	BM485967	signal transducer and activator of transcription 1 isoform alpha; signal transducer and activator of transcription-1; signal transducer and activator of transcription 1, 91kD; transcription factor ISGF-3; transcription factor ISGF-3 components p91/p84 [Homo sapiens]	Gallus gallus T cell receptor delta chain (TCRD) pseudogene, partial sequence	0.0134987	1.19866	0.00162974	0.478839	-0.357796	-0.660029	-0.120483	-0.0425691	0.538632	-0.2985
pgm2n.pk007.k19	BM488446	similar to Y39A1B.2.p [Homo sapiens]	Homo sapiens similar to Y39A1B.2.p (LOC139411), mRNA	0.0205737	0.301933	0.2559	0.0994578	0.17008	0.138332	-0.0443861	-0.0460331	0.200466	0.230346
pgm2n.pk013.m20	CD214770	No Hits Found	No Hits Found	0.0220547	0.273124	0.154813	0.186826	0.235087	0.201754	0.159978	0.019286	0.152557	-0.0380366
pco1s.pk001.f6		No Hits Found	No Hits Found	0.0158415	0.327139	0.143154	0.335264	0.255896	0.312871	0.0675152	0.00812497	0.189433	0.0246962
pgr1n.pk002.m3	BM440323	KIAA0605 gene product [Homo sapiens]	Homo sapiens KIAA0605 gene product (KIAA0605), mRNA	0.00485337	0.372764	0.0883574	0.0392011	0.0131684	-0.10022	0.272545	0.0739279	-0.259386	0.0822942
pgp1n.pk005.m15	BI391857	Triosephosphate isomerase (TIM)	Chicken triosephosphate isomerase (TIM, D-glyceraldehyde 3-phosphate ketol-isomerase) mRNA, complete cds	0.00874317	0.218065	-0.00454883	0.145913	-0.0105389	0.0508593	0.00663814	-0.037778	0.0204086	-0.072152
pgp2n.pk006.f17	BM491415	immunoglobulin alpha heavy chain [Gallus gallus]	Gallus gallus (clone 18D-9) Ig rearranged heavy chain V region(VH1) mRNA, 5' end	0.00230475	3.80765	-1.67949	-0.080479	-1.17273	-1.90565	-2.06893	-0.500764	-0.588858	1.902
pgf1n.pk004.c4	BI065301	Vacuolar ATP synthase subunit C (V-ATPase C subunit) (Vacuolar proton pump C subunit)	Homo sapiens ATPase, H+ transporting, lysosomal 42kDa, V1 subunit C, isoform 1 (ATP6V1C1), mRNA	0.0316869	0.332509	0.238843	0.333921	0.195735	0.465857	0.133348	0.156289	0.362289	0.246726
pgp1c.pk001.m22	BI389723	tubulin, beta 5 [Mus musculus]	Chicken mRNA for c(beta)7 tubulin	0.0466888	0.382555	0.0195376	0.195649	-0.115571	-0.106937	0.0744479	0.0502879	0.171229	-0.186906
pgm1c.pk001.p22	BM485850	complement C1r-like proteinase precursor, [Homo sapiens]	No Hits Found	0.0360517	0.58445	-0.0733354	-0.07066	-0.147493	-0.132229	-0.272818	0.0653446	0.436957	-0.198138
pgm2n.pk012.i8	CD215021	homeodomain transcription factor Pitx-3 [Xenopus laevis]	Gallus gallus pituitary homeobox protein 2 (Ptx2) mRNA, completecds	0.00454395	0.590833	-0.0880809	-0.133719	0.122095	0.323582	0.0461214	0.0595956	0.00911008	-0.267251
pgp2n.pk003.g21	BM490437	similar to source of immunodominant MHC-associated peptides [Homo sapiens]	Homo sapiens similar to source of immunodominant MHC-associated peptides (LOC201595), mRNA	0.025926	0.657138	-0.28412	0.472437	0.306354	0.284978	0.0902474	-0.0581461	0.0589679	-0.184701
pgf1n.pk006.l8	BI066019	syndecan-2 variant 1 [Gallus gallus]	Gallus gallus syndecan-2 variant 1 mRNA, complete cds	0.00272452	0.50657	-0.150912	0.0714683	0.357163	0.424484	0.0677666	-0.082086	-0.00902666	0.10218
pgf1n.pk010.m4	BI067135	Hemoglobin beta chain	chicken hemoglobin beta chain mrna	0.000455573	2.91739	0.857528	0.405759	-0.512954	-1.48025	-0.244568	-0.385081	-2.05986	0.764306
pnlb.pk0007.g5	AW198410	beta-amyloid precursor protein 751 isoform [Gallus gallus]	Gallus gallus beta-amyloid precursor protein 751 isoform mRNA, complete cds	0.0444498	0.368887	-0.0349623	0.153945	0.133186	0.228921	-0.0105975	-0.139967	-0.126746	-0.136972
pgr1n.pk003.i3	BM440577	No Hits Found	Homo sapiens hypothetical protein FLJ22195 (FLJ22195), mRNA	0.0144899	0.412936	-0.419177	0.0562175	0.0244185	0.00703478	-0.0351503	-0.147384	-0.112302	-0.00624137
pgp2n.pk005.i3	BM491152	testhymin [Mus musculus]	Mus musculus testhymin mRNA, complete cds	0.0112926	0.55244	0.360413	-0.197309	-0.000878925	-0.0499214	-0.122052	-0.0376092	0.282736	-0.192026
pgp2n.pk003.h12	BM490448	No Hits Found	No Hits Found	0.0392949	2.526	-0.0342322	1.1334	-1.21157	-1.92731	-0.437564	-0.0799425	0.406858	-1.39259
pgf1n.pk009.f20	BI066776	agCP3288 [Anopheles gambiae str. PEST]	No Hits Found	0.00150161	1.59987	0.309518	0.424011	-0.512537	-0.795645	-0.0967199	-0.0920808	0.804224	-0.576044
pgl1n.pk006.p3	BG711287	dsRNA adenosine deaminase - African clawed frog (fragment)	Rattus norvegicus adenosine deaminase, RNA-specific (Adar), mRNA	0.0271378	0.66774	0.0807723	-0.0678223	-0.314584	-0.431444	0.00262105	-0.0333383	0.236296	-0.430137
pco1c.pk001.o14		lysyl oxidase-like 2 [Homo sapiens]	Mus musculus lysyl oxidase-like 2 (Loxl2), mRNA	0.00068893	1.8387	-0.490208	0.0445071	-0.412575	-0.518631	-0.66624	-0.377528	-0.0159306	1.32007
pgp2n.pk003.g3	BM490438	No Hits Found	No Hits Found	0.00286668	0.595231	-0.150338	0.146331	-0.0343538	-0.0342362	0.444893	-0.0562757	-0.129166
pgp2n.pk006.p5	BM491636	hypothetical protein MGC38336 [Mus musculus]	Homo sapiens hypothetical protein FLJ23476 (FLJ23476), mRNA	0.0175479	0.330449	-0.0947936	0.101708	0.15888	0.099263	0.0340414	0.119558	-0.171568	-0.0705303
pgf1n.pk010.m5	BI067136	DNA topoisomerase II, alpha isozyme	Gallus gallus mRNA for DNA topoisomeraseII_alpha, complete cds	0.00930962	1.86213	1.18788	0.440405	-0.232775	-1.04134	0.188648	-0.0315619	-0.674251	-0.0541446
pgf2n.pk006.n4	BM427471	No Hits Found	No Hits Found	0.00156048	1.97228	0.319591	0.766246	-0.943841	-1.03606	-0.187282	-0.349253	0.711909	-1.20603
pco1s.pk001.a12	AW355284	similar to W02A11.1.p [Homo sapiens]	No Hits Found	0.0487305	0.427882	-0.140392	0.0675534	-0.0189741	0.163563	0.28749	-0.0774548	0.0733961	-0.0266931
pgp1n.pk014.a10	BI394254	alpha 2 actin; alpha-cardiac actin [Homo sapiens]	Gallus gallus alpha-actin (asma) gene, complete cds	0.00646911	0.357123	0.328348	-0.159278	-0.104199	0.060296	0.0966672	0.190541	0.0311501	-0.0287754
pgp2n.pk004.c19	BM490678	hypothetical protein FLJ10252 [Homo sapiens]	Homo sapiens hypothetical protein FLJ10252 (FLJ10252), mRNA	0.00608055	0.668638	-0.455425	-0.436832	-0.0115118	-0.0914638	0.213213	-0.0634108	-0.249275	-0.144613
pgp2n.pk007.k24	BM491867	non-classical MHC class I antigen,alpha subunit [Gallus gallus]	Gallus gallus MHC Rfp-Y class I alpha chain (YFV) gene, YFV-Y-FVw*7allele, complete cds	0.0496747	1.02283	-0.124587	-0.387667	-0.238749	-0.55539	-0.541235	0.234936	0.467439	0.34801
pgp2n.pk010.a7	CD215875	hypothetical protein FLJ20481 [Homo sapiens]	No Hits Found	0.0331419	0.764912	0.75039	-0.00895097	0.183937	0.187418	0.313839	0.195455	-0.0145214	0.209936
pgf1n.pk001.j6	BI064514	Transcription factor COE3 (XCOE3) (Olf-1/EBF-like 2) (OE-2) (XOE-2) (XEBF-3)	Xenopus laevis XEBF-3 protein (Xebf-3) mRNA, complete cds	0.00220309	0.885876	0.0378792	0.064929	0.889596	0.020759	0.108395	0.183998	0.00371959	0.0349757
pgf1n.pk010.n3	BI067150	serine/threonine kinase 10 [Rattus norvegicus]	Homo sapiens serine/threonine kinase 10 (STK10), mRNA	0.00337523	2.65369	0.873578	0.574186	-0.497535	-1.31743	-0.0512621	-0.202076	-1.78012	0.359241
pgf2n.pk006.i14	BM427359	similar to Zinc finger protein 147 (Estrogen responsive fingerprotein) (Efp) [Mus musculus]	No Hits Found	0.0105876	0.604218	0.157979	0.3473	-0.0848929	-0.0945327	-0.000790214	-0.00654105	0.509685	-0.168538
pgf1n.pk008.g23	BI066519	No Hits Found	No Hits Found	0.0196826	0.22937	0.0135283	0.0334987	0.0614111	-0.0382146	-0.167904	0.034968	-0.0181316	0.191155
pgl1n.pk003.p11	BG710491	CD1A1 [Oryctolagus cuniculus]	No Hits Found	0.00330986	0.304508	0.00561851	0.210459	0.0870601	0.176047	0.255658	0.109436	0.206499	-0.0940491
pgp1n.pk003.f20	BI391111	No Hits Found	No Hits Found	0.00237193	1.41703	0.0184367	0.390079	-0.623987	-0.829444	-0.073094	0.0207071	0.587585	-0.563774
pgp1n.pk007.p16	BI392454	NADH-cytochrome b5 reductase	Homo sapiens diaphorase (NADH) (cytochrome b-5 reductase) (DIA1),nuclear gene encoding mitochondrial protein, transcriptvariant M, mRNA	0.0101074	0.647563	-0.337304	0.100182	0.462527	0.520144	0.141879	0.0749027	0.310259	0.0872706
pgp1n.pk011.g21	BI393496	divalent cation tolerant protein CUTA [Homo sapiens]	No Hits Found	0.0376907	0.446888	-0.0804345	0.0812345	0.148163	0.271788	0.11515	-0.113883	-0.1751	-0.169692
pgp2n.pk006.o23	BM491609	ubiquitin-conjugating enzyme E2D 3 (UBC4/5 homolog, yeast); UbcH5C;ubiquitin-conjugating enzyme E2D 3 (homologous to yeastUBC4/5) [Homo sapiens]	Rattus norvegicus ubiquitin-conjugating enzyme E2D 3 (homologous to yeast UBC4/5) (Ube2d3), mRNA	0.0374065	0.239382	-0.207282	0.0144597	-0.00754613	0.0366151	0.0320995	0.0266609	-0.110598	-0.0833281
pgp2n.pk006.c20	BM491355	unnamed protein product [Mus musculus]	No Hits Found	0.0495606	0.657562	-0.348268	0.0246113	-0.161896	-0.0963822	0.309294	0.0566067	0.0545048	-0.226239
pgp2n.pk005.i12	BM491139	stromal membrane-associated protein SMAP1A [Homo sapiens]	Mus musculus stromal membrane-associated protein (Smap1-pending),mRNA	0.00778748	0.943428	0.160599	-0.451725	-0.0529399	-0.0909042	-0.0623416	0.15398	0.0266586	0.491702
pgf1n.pk007.o10	BI066359	glycyl-tRNA synthetase; GlyRS; glycine tRNA ligase [Homo sapiens]	Gallus gallus clone WAG-100N11, complete sequence	0.0172788	0.218141	0.154102	0.171484	0.00792095	0.0790791	-0.00330603	-0.000441417	0.133024	0.226062
pgp1c.pk002.f6	BI389875	immunoglobulin J chain [Gallus gallus]	Gallus gallus mRNA for immunoglobulin J chain, complete cds	0.00315626	2.15041	-0.82539	0.212414	-0.31464	-0.683933	-0.878991	0.0645811	-0.0794168	1.32502
pgf1n.pk007.k3	BI066300	Phosphatidylinositol 3-kinase regulatory alpha subunit (PI3-kinasep85-alpha subunit) (PtdIns-3-kinase p85-alpha) (PI3K)	Homo sapiens phosphoinositide-3-kinase, regulatory subunit,polypeptide 1 (p85 alpha) (PIK3R1), mRNA	0.0115884	0.481996	-0.00943612	0.262813	0.245975	-0.0234427	0.0408898	0.0368173	0.430473	0.458554
pgl1c.pk002.l22	BG642118	complement component 1, s subcomponent [Homo sapiens]	No Hits Found	0.0127661	1.14902	0.178793	-0.301832	-0.169654	-0.366115	-0.18957	0.127234	0.782903	-0.0954401
pgl1n.pk003.h18	BG713434	coproporphyrinogen oxidase [Homo sapiens]	Homo sapiens, coproporphyrinogen oxidase (coproporphyria, harderoporphyria), clone MGC:19660 IMAGE:3161428, mRNA, complete cds	0.00839402	0.644929	0.0135342	0.130433	0.0478442	0.525911	-0.0399553	0.038346	0.183001	-0.119019
pgm1c.pk003.b16	BM486229	diaphanous homologue [Gallus gallus]	Gallus gallus mRNA for diaphanous homologue, complete cds	0.0477695	0.186756	-0.191619	-0.222145	-0.0458682	-0.0650505	-0.0691551	-0.035389	-0.135188	-0.199595
pgp1n.pk006.k21	BI392078	tapasin 1 homolog, B locus - chicken	Gallus gallus mRNA for tapasin protein, L8.4	0.0172663	0.780445	0.201077	0.0156732	0.0251056	-0.266251	-0.261879	0.200507	0.514194	-0.197595
pgp1n.pk001.d10	BI390501	KIAA1285 protein [Homo sapiens]	Gallus gallus clone WAG-126P17, complete sequence	0.0478677	0.699783	-0.0984885	0.105075	0.104927	0.125978	0.0117118	-0.00108019	0.11382	0.601295
pgf1n.pk010.b12	BI066950	ADENOSINE A2B RECEPTOR	G.gallus mRNA for adenosine receptor 2b	0.018202	0.612779	-0.429659	0.0595166	0.159473	0.378027	-0.234752	-0.0857026	0.029828	-0.0236368
pgf1n.pk004.j7	BI065436	BS4 protein (NY-REN-18 antigen)	Homo sapiens NEDD8 ultimate buster-1 (NYREN18), mRNA	0.000482628	0.448372	0.00454125	0.366328	0.175883	0.245998	-0.0820441	0.0048116	0.300378	0.21553
pgf1n.pk007.e12	BI066169	similar to dJ475N16.3 (novel protein similar to RPL7A (60Sribosomal protein L7A)) [Homo sapiens]	Mus musculus RIKEN cDNA 1500016H10 gene (1500016H10Rik), mRNA	0.0497801	0.323203	0.0990644	-0.0717316	-0.124485	-0.088423	-0.0125753	0.124614	0.198718	0.176581
pgm2n.pk002.m2	BM486834	methylenetetrahydrofolate dehydrogenase (NAD+ dependent), methenyltetrahydrofolate cyclohydrolase [Mus musculus]	Mus musculus methylenetetrahydrofolate dehydrogenase (NAD+ dependent), methenyltetrahydrofolate cyclohydrolase (Mthfd2), mRNA	0.0142911	0.359869	-0.119314	-0.255476	-0.0907634	-0.346606	-0.101904	0.0132632	-0.302576	-0.0384713
pgr1n.pk004.f21	CD217646	No Hits Found	Gallus gallus rho-globin, beta-H globin, beta-A globin, epsilon-globin, and olfactory receptor-like protein COR3'beta (COR3'beta) genes, complete cds	0.0246245	0.39372	0.143468	0.0133253	-0.0952625	0.00812242	0.0424535	-0.165611	-0.0349226	-0.250252
pgr1n.pk008.b15	CD218507	RIKEN cDNA 9030612I22 [Mus musculus]	Homo sapiens protein related to Narf (HPRN), mRNA	0.0215166	0.405578	-0.157016	0.25229	-0.0373228	0.0677018	0.0329569	0.0573337	0.0566999	-0.153288
pgp1n.pk007.p3	BI392463	similar to HP95 [Homo sapiens]	Homo sapiens programmed cell death 6 interacting protein (PDCD6IP), mRNA	0.0352299	0.660773	-0.426433	0.347525	0.213565	0.132899	0.23434	0.131658	0.229698	0.158985
pgp1n.pk004.i14	BI391464	Lymphocyte antigen Ly-6E precursor (Stem cell antigen 2) (SCA-2)	Gallus gallus clone 80 stem cell antigen 2 (Sca-2) mRNA, complete cds	0.0019019	1.40008	0.490826	0.285545	-0.366371	-0.564731	-0.0156745	0.166073	0.835351	-0.297789
pgf1n.pk003.o4	BI065226	hypothetical protein MGC5352 [Homo sapiens]	No Hits Found	0.0420387	0.193936	-0.218377	0.0855719	0.00422258	0.00331463	-0.108364	-0.0690876	-0.0664647	-0.0820649
pgf1n.pk008.h7	BI066544	unnamed protein product [Mus musculus]	Homo sapiens BAC clone RP11-26B22 from 2, complete sequence	0.00377232	1.1178	-0.324455	0.274807	0.342255	0.65402	-0.17125	-0.463779	-0.218087	-0.156282
pgl1n.pk001.g24	BG709793	hypothetical protein MGC15730 [Homo sapiens]	Homo sapiens hypothetical protein MGC15730 (MGC15730), mRNA	0.00496505	0.425618	-0.246422	-0.25598	-0.414675	0.0482931	-0.213759	-0.377325	-0.0220976	-0.264388
pgm2n.pk002.k20	BM486792	Beta-glucuronidase precursor	Homo sapiens glucuronidase, beta (GUSB), mRNA	0.00666197	0.293881	-0.21835	0.0932127	0.0891495	0.167795	-0.126086	-0.119314	-0.100545	-0.0345969
pgp1n.pk003.f4	BI395007	unnamed protein product [Mus musculus]	Homo sapiens acetyl-Coenzyme A acyltransferase 2 (mitochondrial 3-oxoacyl-Coenzyme A thiolase) (ACAA2), nuclear gene encoding mitochondrial protein, mRNA	0.035163	0.705663	0.754077	0.227357	0.0871446	0.128375	0.0484143	0.224294	0.441483	0.148891
pgp2n.pk009.o5	CD215817	TRH4 [Xenopus laevis]	Mus musculus RIKEN cDNA 2310081H14 gene (2310081H14Rik), mRNA	0.0342424	0.157444	0.123984	-0.0690662	0.0123775	-0.00441924	0.0375365	0.088378	0.0377767	0.0140121
pgf1n.pk003.n14	BI065194	RIKEN cDNA 2410081F06 [Mus musculus]	Homo sapiens glutamyl-prolyl-tRNA synthetase (EPRS), mRNA	0.0236389	0.377583	0.21589	0.161532	-0.149001	-0.25541	-0.117482	-0.0768125	-0.161693	0.0529964
pgf2n.pk001.j3	BM426071	splicing factor 3b, subunit 4 [Danio rerio]	Mus musculus splicing factor 3b, subunit 4, 49kD (Sf3b4), mRNA	0.0194847	0.418918	0.0998362	0.319328	-0.178056	-0.133966	-0.0563507	0.189333	0.240862	-0.0711154
pgf1n.pk010.p15	BI067175	No Hits Found	No Hits Found	0.0497126	0.337761	0.12195	0.055619	0.174207	0.260588	-0.0108639	0.258326	0.39338	0.188672
pgl1n.pk001.h1	BG713256	visinin-like 1 [Mus musculus]	G.gallus mRNA for VILIP (visinin-like protein)	0.0207861	0.529737	0.167101	0.0664673	-0.125919	-0.154136	0.117198	0.202673	0.375601	0.238177
pgm2n.pk002.l24	BM486818	collagen alpha 2(IX) chain precursor - chicken	Chicken alpha-2 type IX collagen gene, exon 1	0.00336367	0.426652	-0.619042	0.0558321	-0.218952	-0.0848402	-0.2967	-0.37082	-0.364337	-0.219574
pgm2n.pk003.o8	BM487230	ryanodine receptor type 1 [Gallus gallus]	G.gallus mRNA for ryanodine receptor type 1	0.0342842	0.147737	0.0766615	0.0275419	0.0970653	0.136398	0.0980859	0.0652448	0.142479	-0.0113393
pgp1n.pk004.i21	BI394649	protein phosphatase 3 (formerly 2B), regulatory subunit B, 19kDa,alpha isoform (calcineurin B, type I); proteinphosphatase 3 (formerly 2B), regulatory subunit B(19kD), alpha isoform (calcineurin B, type I);calcineurin B [Homo sapiens]	Homo sapiens protein phosphatase 3 (formerly 2B), regulatory subunit B, 19kDa, alpha isoform (calcineurin B, type I) (PPP3R1), mRNA	0.0116824	0.967727	0.50645	0.0862127	-0.326427	-0.2658	0.0118603	0.332332	0.6413	-0.150224
pgp2n.pk010.l20	CD216335	No Hits Found	Gallus gallus mRNA for Flik protein	0.0460917	0.260217	-0.246781	-0.0640641	0.0929969	0.0586348	0.0134353	-0.13702	0.00536464	-0.0133859
pgf1n.pk001.i2	BI064492	No Hits Found	No Hits Found	0.0203603	0.166449	-0.0820874	-0.016449	-0.0520222	0.0974577	-0.00315059	0.0691443	0.0804302	-0.0689909
pgl1n.pk003.o17	BG710479	Unknown (protein for IMAGE:4241711) [Mus musculus]	Mus musculus calmodulin-like 4 (Calml4), mRNA	0.00386666	0.725922	0.0389356	0.131748	-0.39607	-0.366462	0.00280169	0.00186349	0.329853	-0.354255
pgm2n.pk011.d8	BM489547	Unknown (protein for MGC:7371) [Mus musculus]	Mus musculus procollagen, type IV, alpha 2 (Col4a2), mRNA	0.000423105	0.567478	0.107153	-0.0433111	0.0311964	0.0275703	0.129864	-0.119619	-0.31596	-0.460325
pgp2n.pk005.i11	BM491138	RTP801 [Homo sapiens]	Meleagris gallopavo microsatellite MNT-103 mRNA sequence	0.0129674	0.943626	-0.0589924	-0.463313	-0.126159	-0.175784	-0.156772	0.0768291	-0.0907956	0.480312
pgf1n.pk007.m2	BI066331	similar to dJ686N3.2.1 (KIAA1404 protein, isoform 1) [Homo sapiens]	Homo sapiens KIAA1404 protein (KIAA1404), mRNA	0.0134351	1.44384	0.0803058	0.217474	-0.26028	-0.695786	0.0576221	0.141755	0.748054	-0.334199
pgf1n.pk012.c10	BI067417	RIKEN cDNA 2900064A13 [Mus musculus]	Homo sapiens chromosome 11 hypothetical protein ORF3 (LOC56851),mRNA	0.0147797	0.40959	0.0955114	0.175496	0.318921	0.320193	0.192735	-0.0893975	0.0300786	-0.0622471
pgf2n.pk004.i17	BM427560	oxysterol-binding protein-like protein 9 isoform f; oxysterol-binding protein-related protein 9; OSBP-related protein 9 [Homo sapiens]	Homo sapiens oxysterol binding protein-like 9 (OSBPL9), transcript variant 7, mRNA	0.0155607	0.478619	-0.263542	-0.0376864	0.0616961	0.0603774	0.215078	-0.0161799	0.0288085	-0.133555
pgf1n.pk010.l12	CD214501	No Hits Found	No Hits Found	0.0389683	0.273792	-0.0870134	0.0671648	0.123865	0.261656	-0.00435606	0.0272718	0.0512969	-0.0121352
pgm2n.pk014.m14	CD215359	chitobiase, di-N-acetyl- [Homo sapiens]	Mus musculus RIKEN cDNA 2210401K11 gene (2210401K11Rik), mRNA	0.0134738	0.467669	0.0456416	0.0614936	-0.194777	-0.0911931	-0.126769	0.146842	0.217069	0.272893
pgl1n.pk005.g3	BG710859	transducin (beta)-like 3; similar to transducin beta-like 3; WD-repeat protein SAZD [Mus musculus]	No Hits Found	0.0106502	0.398301	0.128521	-0.0100389	-0.174826	-0.142823	-0.117946	-0.0295617	0.223475	-0.18346
pgm2n.pk008.j23	BM488716	NEDD8-conjugating enzyme [Homo sapiens]	Mus musculus, RIKEN cDNA 2510010F15 gene, clone MGC:28769IMAGE:4486610, mRNA, complete cds	0.00411249	0.254635	-0.0858624	-0.267865	-0.0414806	-0.0371143	-0.036069	-0.0968925	-0.29175	-0.148746
pgr1n.pk001.m10	BM439960	embryonic ectoderm development protein [Homo sapiens]	Homo sapiens embryonic ectoderm development protein mRNA, partial cds	0.0244179	0.31854	0.193489	0.0475787	0.158641	0.299932	0.0464078	0.0910257	0.131297	-0.0186086
pgr1n.pk007.a22	CD218774	No Hits Found	No Hits Found	0.0117074	0.639253	0.275451	-0.421471	-0.342054	-0.178752	0.117206	0.217783	0.0836132	0.0803707
pgf2n.pk001.i15	BM426042	deoxycytidine kinase [Mus musculus]	Homo sapiens deoxycytidine kinase (DCK), mRNA	0.028951	0.857401	-0.35727	0.495428	-0.123668	-0.174507	0.0503587	0.260316	0.50013	-0.186426
pgp1n.pk003.e1	BI391079	PEST-containing nuclear protein [Homo sapiens]	Homo sapiens PEST-containing nuclear protein (PCNP), mRNA	0.0369975	0.219632	0.0400506	0.082074	-0.016269	0.163969	0.120732	0.0165245	0.203363	0.139731
pgf1n.pk004.d1	BI065306	No Hits Found	Mouse DNA sequence from clone RP23-17C2 on chromosome 11, complete sequence	0.0464277	0.480725	-0.294216	0.12997	0.219556	0.145593	-0.0886334	-0.119881	-0.261169	-0.0244161
pgl1n.pk006.m19	BG711233	unnamed protein product [Mus musculus]	Homo sapiens mRNA; cDNA DKFZp451B033 (from clone DKFZp451B033)	0.0142558	0.596004	0.243658	0.19804	-0.220274	-0.247413	0.0392306	0.122117	0.348591	-0.0677265
pgl1n.pk003.o1	CD216564	2',5'-oligo adenylate synthetase A [Gallus gallus]	Gallus gallus mRNA for 2',5'-oligo adenylate synthetase B, completecds	0.00390999	2.36781	0.354693	0.774115	-1.26567	-1.81326	-0.366154	-0.340057	0.489156	-1.59369
pgp1n.pk006.l15	BI392087	similar to CGI-84 protein [Homo sapiens]	Homo sapiens cDNA FLJ11318 fis, clone PLACE1010274, highly similarto Homo sapiens mRNA; cDNA DKFZp564O123	0.0389373	0.234766	-0.251559	-0.0294362	0.0499392	0.0640541	-0.159559	-0.0511132	-0.170711	-0.0693438
pgp1n.pk010.h14	BI393197	probable translational initiation factor; putative translationinitiation factor IF-2(fragment) [Streptomycescoelicolor A3(2)]	Homo sapiens BAC clone RP11-676D22 from 2, complete sequence	0.0498068	0.983668	-0.321876	-0.359052	-0.0050744	-0.428919	-0.456668	0.554749	0.394836	0.285051
pgp2n.pk010.k2	CD216072	Tescalcin (TSC)	Homo sapiens tescalcin mRNA, complete cds	0.0123245	0.354414	-0.0913123	-0.150138	-0.000704502	0.0952593	-0.0361136	-0.190127	-0.19473	-0.259154
pgf1n.pk009.a3	BI066714	transaldolase 1 [Mus musculus]	Rattus norvegicus transaldolase 1 (Taldo1), mRNA	0.0285343	0.381521	0.0640756	0.230727	0.0388732	-0.153958	0.11333	-0.0569471	-0.150794	0.0912653
pgf1n.pk010.i21	BI067072	chromosome 20 open reading frame 149 [Homo sapiens]	Xenopus laevis, Similar to chromosome 20 open reading frame 149,clone MGC:52838 IMAGE:4885203, mRNA, complete cds	0.0132335	0.446303	0.168217	-0.141791	-0.0307567	-0.172603	0.2737	0.156562	-0.17553	-0.0345492
pgl1n.pk006.n12	BG711242	KIAA0174 gene product [Homo sapiens]	Homo sapiens KIAA0174 gene product (KIAA0174), mRNA	0.0426767	0.17064	0.0286642	0.0813095	-0.080816	0.0356783	0.0134303	-0.0265319	0.089824	0.0373472
pgm2n.pk006.e8	BM489844	Pre-mRNA splicing factor ATP-dependent RNA helicase PRP16 (ATP-dependent RNA helicase DDX38) (DEAH-box protein 38)	Mus musculus DEAD/H (Asp-Glu-Ala-Asp/His) box polypeptide 38 (Ddx38), mRNA	0.0229804	0.330574	-0.145504	0.15771	0.156823	0.249622	0.0616118	0.185071	0.173917	0.160745
pgp1n.pk010.e17	BI393142	nephronectin [Mus musculus]	Mus musculus nephronectin (Npnt), mRNA	0.0440732	0.446019	0.00967163	0.0265712	-0.026474	-0.183339	0.262679	-0.0087208	0.0983831	0.13142
pgp2n.pk002.k5	BM490189	ubiquitin specific protease 25; ubiquitin specific protease USP25[Homo sapiens]	Homo sapiens ubiquitin specific protease 25 (USP25), mRNA	0.0369411	0.528576	0.339226	-0.104009	0.0967532	-0.157146	0.258766	-0.0142726	0.0494686	0.37143
pgp1n.pk010.e21	BI393144	RING3 kinase - chicken	Gallus gallus (chicken) DNA sequence from a contig of cosmids cB12, c4.5 and cBF23. Contains two Butyrophilin like genes, a gene coding for two isoforms of a B locus G (Zipper protein) like protein, genes coding for B locus Lectin like Natural Killer cell surface protein, C type Lectin, TAP Binding Protein (Tapasin) like protein, L Beta chain 1 and 2, M Alpha chain 1, B Beta chain 1 and 2, F Alph…	0.0075724	0.22873	0.101006	-0.0538961	-0.150299	-0.177752	0.0422161	0.0509781	0.0426614	0.0367341
pgp2n.pk006.d12	BM491366	metaxin 1; metaxin [Mus musculus]	Homo sapiens, Similar to metaxin 1, clone MGC:2518 IMAGE:3546178,mRNA, complete cds	0.0387499	0.195681	0.182416	0.228291	0.0551553	0.169315	0.175031	0.0598316	0.159167	0.250837
pgf2n.pk004.i13	BM427559	complement component 1, r subcomponent [Mus musculus]	Mus musculus similar to complement component 1, r subcomponent(LOC270510), mRNA	0.0192256	0.374966	-0.17987	-0.18311	-0.146559	-0.0991646	-0.19722	-0.0750979	0.191857	-0.171766
pnlb.pk0005.e12		Cytochrome c oxidase polypeptide III	Gallus gallus mitochondrial genome	0.00591136	1.01436	0.262153	-0.142048	-0.402071	-0.192031	-0.190957	-0.752211	-0.411431	0.255345
pgl1n.pk013.m18	BG712752	FLJ00039 protein [Homo sapiens]	No Hits Found	0.00966544	0.838916	0.0348379	0.151915	-0.443757	-0.479428	-0.0816037	-0.146867	0.359488	-0.484914
pco1c.pk001.f16		serine/threonine-specific protein kinase (EC 2.7.1.-) - rat	Homo sapiens p21-activated protein kinase (Pak1) mRNA, complete cds	0.0354771	0.404788	-0.068819	0.373922	0.308144	0.247295	0.195151	-0.00220395	0.258702	-0.0308653
pgp1n.pk006.j2	BI392064	No Hits Found	No Hits Found	0.0341335	0.878524	-0.342638	-0.485843	-0.206342	-0.611068	-0.688081	0.267456	0.18203	0.0938954
pgp2n.pk002.j16	BM490156	similar to early B-cell factor associated zinc finger protein; early B-cell factor associated zinc finger transcription factor [Homo sapiens]	Homo sapiens OLF-1/EBF associated zinc finger gene (OAZ), mRNA	0.0279306	0.337739	-0.159909	0.0612288	0.208891	0.241304	0.0998571	0.17783	0.152934	0.143067
pgl1n.pk005.f1	BG710831	3'-5' RNA exonuclease; polynucleotide phosphorylase-like [Homo sapiens]	Homo sapiens 3'-5' RNA exonuclease (OLD35), mRNA	0.0304642	0.470166	-0.115471	0.00562999	-0.269844	-0.209483	-0.0112627	-0.0314282	0.200322	-0.16346
pgr1n.pk003.f10	BM440503	RIKEN cDNA 4933425A18 [Mus musculus]	Homo sapiens hypothetical protein FLJ20604 (FLJ20604), mRNA	0.0422406	0.522124	0.480602	-0.0353256	-0.146298	-0.0916281	0.0285355	0.0451996	-0.0415214	0.0292356
pgp1n.pk007.m5	BI392405	MHC class I histocompatibility antigen B-F alpha chain 2 - chicken	G.gallus mRNA for MHC class I glycoprotein (ID B-F12cDNA)	0.00533495	1.30315	0.374899	-0.362866	-0.539434	-0.412538	-0.358727	0.283357	0.763713	0.235556
pgm2n.pk006.b12	BM487942	hypothetical protein LOC63929 [Homo sapiens]	Homo sapiens, hypothetical protein LOC63929, clone MGC:4382IMAGE:2823656, mRNA, complete cds	0.0483243	0.284319	-0.0178512	0.0043544	0.104919	0.0802585	-0.000147309	-0.0574114	-0.0575643	-0.1794
pgp2n.pk005.p7	BM491306	similar to oligophrenin 1, Rho-GTPase acivating protein [Homosapiens]	Homo sapiens similar to oligophrenin 1, Rho-GTPase acivating protein (LOC143872), mRNA	0.024749	0.506348	0.467043	-0.0032101	0.0544648	-0.152221	0.270664	-0.0242708	-0.0393048	0.219664
pgp2n.pk009.l21	CD215788	fragile-X-related protein 1 isoform d [Mus musculus]	Homo sapiens, Similar to fragile X mental retardation, autosomal homolog 1, clone MGC:29858 IMAGE:5122574, mRNA, complete cds	0.0319817	0.18884	0.0891859	0.153303	0.0417148	0.0564532	0.0189747	0.00259013	0.230555	0.0732026
pnfb.pk0002.f5	AW355310	cytochrome c oxidase, subunit VIc [Mus musculus]	No Hits Found	0.0274558	0.329864	0.302064	-0.0188237	0.110666	0.0721807	-0.0277999	0.0162097	0.0367441	-0.0276604
pgl1n.pk008.g24	BG711593	No Hits Found	No Hits Found	0.0307212	0.293521	-0.205822	-0.0882508	0.0127234	0.104074	-0.189447	-0.0833648	-0.124987	-0.0962189
pgl1n.pk003.n16	BG710458	No Hits Found	Homo sapiens, clone IMAGE:4620009, mRNA	0.00747969	0.718456	0.127516	0.155124	-0.267341	-0.349118	-0.033048	0.0456742	0.369337	-0.278477
pgl1n.pk010.h17	BG711993	No Hits Found	No Hits Found	0.0359284	0.49635	-0.15069	0.0882705	0.157921	0.438281	-0.0580695	-0.0195603	0.0769033	0.169363
pgr1n.pk006.o7	CD218742	hypothetical protein FLJ20308 [Homo sapiens]	Homo sapiens hypothetical protein FLJ20308 (FLJ20308), mRNA	0.0296409	0.283435	-0.0693729	0.0946657	0.110926	0.0475139	-0.0035101	0.00521664	-0.172509	-0.149073
pgf1n.pk003.l17	BI067726	Hemoglobin alpha-A chain	chicken hemoglobin alpha-a mrna	0.00385597	1.89442	0.639465	0.249442	-0.457065	-0.956242	-0.200865	-0.23396	-1.25496	0.244799
pgf1n.pk007.l1	BI066307	PTEN induced putative kinase 1 [Mus musculus]	Macaca fascicularis testis cDNA clone:QtsA-17072, full insert sequence	0.0440759	0.192911	-0.0961831	-0.0586165	0.0781194	0.14134	-0.0164632	0.0967275	0.0839423	0.0550418
pgf1n.pk002.h10	BI064761	hepatitis C virus core-binding protein 6; cervical cancer oncogene3 [Homo sapiens]	Bos taurus hepatitis C virus core-binding protein 6 (HCBP6) mRNA,complete cds	0.0214758	0.908908	0.118263	-0.586499	-0.0626981	-0.129269	-0.446058	0.213781	0.322409	-0.0367164
pgf1n.pk010.h20	BI067058	2',5'-oligo adenylate synthetase A [Gallus gallus]	Gallus gallus mRNA for 2',5'-oligo adenylate synthetase A, partial cds	0.00527535	2.39256	0.300871	0.770863	-1.11465	-1.708	-0.070105	-0.419588	0.684558	-1.27741
pgf1n.pk010.d12	BI066993	No Hits Found	Homo sapiens BAC clone RP11-148K1 from 7, complete sequence	0.0292021	0.26879	-0.188287	-0.0297616	0.000976204	0.0479322	0.0383031	-0.220858	-0.0160012	-0.120043
pgl1c.pk001.d23	BG641528	No Hits Found	No Hits Found	0.0350959	0.251588	0.0216212	-0.152703	0.151098	0.197597	-0.0539912	-0.025601	0.0546302	-0.0237331
pgf2n.pk002.o2	BM426510	receptor tyrosine kinase [Danio rerio]	Homo sapiens ret proto-oncogene (multiple endocrine neoplasia and medullary thyroid carcinoma 1, Hirschsprung disease) (RET), transcript variant 4, mRNA	0.00870349	0.2739	-0.098902	-0.0216455	-0.0091877	0.137519	0.0245415	0.0341109	-0.136381	-0.106856
pgl1n.pk005.b3	BG710783	No Hits Found	No Hits Found	0.0426836	0.305337	0.351511	0.0189412	0.156699	0.00527678	0.118829	0.0461738	0.198238	0.254503
pgl1n.pk010.d2	BG711931	sperm tail protein SHIPPO1; h-Shippo 1 [Homo sapiens]	No Hits Found	0.0209814	1.2172	0.485413	-0.0603241	-0.448099	-0.594757	0.127924	0.101702	0.622442	-0.529077
pco1c.pk001.d1		Ig heavy chain precursor V region - chicken	Gallus gallus (clone 18D-6) Ig rearranged heavy chain V region(VH1) mRNA, 5' end	0.029836	3.20896	-1.52309	-0.169619	-0.832351	-1.01831	-1.21972	0.0275812	-0.611401	1.68587
pgp1n.pk011.c16	BI393411	Similar to stomatin (EBP72)-like 1 [Mus musculus]	Homo sapiens stomatin (EPB72)-like 1 (STOML1), mRNA	0.0163752	0.301789	0.0837145	0.0676521	-0.0362095	0.21791	-0.0676161	0.120329	0.265579	-0.0727254
pgp2n.pk004.j14	BM490822	MHC class I antigen [Gallus gallus]	Gallus gallus breed Leghorn G-B2 MHC class I antigen gene, partialcds	0.00577049	0.786767	-0.249258	-0.323564	-0.335261	-0.297621	-0.298289	0.236428	0.451507	0.134757
pgp2n.pk008.b12	CD216585	unnamed protein product [Mus musculus]	Homo sapiens mRNA for KIAA0641 protein, partial cds	0.0256343	0.615253	0.446041	0.0477094	0.0653377	0.0171614	-0.169212	0.119464	-0.00525325	0.0373509
pgp2n.pk008.n23	CD215526	synaptobrevin-like 1 [Homo sapiens]	Homo sapiens synaptobrevin-like 1 (SYBL1), mRNA	0.0363623	0.325045	0.1908	-0.00130534	-0.0249791	-0.127389	0.0222257	-0.129443	-0.134245	-0.00804095
pgp2n.pk009.k17	CD215786	KIAA1708 protein [Homo sapiens]	Homo sapiens KIAA1708 protein (KIAA1708), mRNA	0.0205841	0.216199	0.0581595	-0.111041	0.0522885	0.175674	0.0684497	0.105158	0.0449718	-0.0271352
pft1c.pk001.d12	AW355486	complement C4A [Cyprinus carpio]	No Hits Found	0.00354227	0.363517	-0.0345024	0.0999506	0.185116	0.210096	0.103577	0.0131414	0.141078	-0.153422
pgp2n.pk002.h23	BM490122	MHC class I [Gallus gallus]	G.gallus minor class I glycoprotein (ID B-F4cDNAm)	0.00830449	0.943114	-0.170265	-0.426674	-0.27517	-0.362438	-0.516227	0.124391	0.516439	0.0173195
pgf1n.pk006.d3	BI065881	Prolyl 4-hydroxylase alpha subunit (4-PH alpha) (Procollagen-proline,2-oxoglutarate-4-dioxygenase alpha subunit)	Chicken prolyl 4-hydroxylase alpha subunit gene, 3' end	0.0138861	0.276977	-0.102178	-0.166771	0.130758	0.00626045	-0.0926599	-0.0241543	-0.146219	-0.0503076
pgf1n.pk008.n9	BI066667	cryptochrome 2 [Gallus gallus]	Gallus gallus cryptochrome 2 (Cry2) gene, partial cds	0.0387335	0.616767	0.0515275	-0.170397	-0.0845887	-0.226915	0.155844	0.157489	0.0507515	0.389852
pgl1n.pk008.d2	BG711551	complement C4 - chicken	Chicken DNA sequence from clone XX-CBF23 on chromosome 16, complete sequence	0.037035	0.481635	0.0295493	0.0414611	0.18323	0.00597656	-0.298404	0.0896177	0.15343	0.24334
pgl1n.pk010.e4	BG711950	2',5'-oligo adenylate synthetase A [Gallus gallus]	Gallus gallus mRNA for 2',5'-oligo adenylate synthetase A, partial cds	0.00482527	2.4308	0.252975	0.493485	-1.3163	-1.97626	-0.334497	-0.484948	0.454538	-1.62794
pgl1n.pk005.b5	BG710784	No Hits Found	No Hits Found	0.0176436	0.945422	-0.0926018	-0.0191239	-0.281642	-0.36551	-0.183555	0.0182199	0.579912	-0.313964
pgm2n.pk008.g8	BM488669	mitochondrial ribosomal protein 64; mitochondrial ribosomal proteinbMRP64 [Homo sapiens]	Gallus domesticus DNA for the terminal heterochromatic region of the Z chromosome	0.0181969	0.148907	-0.156161	-0.0939996	-0.0587966	-0.141659	-0.0110353	-0.0336143	-0.165238	-0.00725433
pco1c.pk001.d15		No Hits Found	No Hits Found	0.0185719	0.524672	-0.312298	0.230617	0.192181	0.223485	0.132445	0.0427919	0.212374	-0.0110069
oligo_0.6_TC72836		IGF BP5		0.03805	0.415506	-0.477123	-0.0331585	0.0243289	-0.0126505	-0.0878915	-0.0616169	-0.204094	-0.301879
pgp2n.pk007.h19	BM491790	NTR [Herpesvirus papio]	Homo sapiens, clone IMAGE:5204626, mRNA	0.0226404	0.270214	0.206812	0.1471	-0.0620739	-0.142495	-0.00398152	0.0749085	0.111397	-0.0634017
pgp2n.pk010.i13	CD216273	No Hits Found	Gallus gallus clone WAG-65N20, complete sequence	0.0201507	1.46955	1.3413	-0.0975119	-0.164343	-0.268904	0.400556	-0.0615928	-0.128253	-0.0760261
pgf1n.pk002.f15	BI064725	putative mannosyltransferase [Mus musculus]	No Hits Found	0.0357272	0.416244	0.0559543	0.333415	0.281868	0.143299	0.0899361	-0.0702372	0.0854945	-0.082829
pgp1n.pk002.a19	BI390702	MHC Rfp-Y class I alpha chain [Gallus gallus]	Gallus gallus MHC Rfp-Y class I alpha chain (YFV) gene, YFV-Y-FVw*7 allele, complete cds	0.0352716	1.4821	-0.197435	0.119622	-0.249207	-0.670597	-0.475943	0.49504	0.811508	0.513568
pgp1c.pk001.e13	BI389626	RAN binding protein 16 [Homo sapiens]	Homo sapiens RAN binding protein 16 mRNA, complete cds	0.0197933	0.47574	0.0040733	-0.182272	-0.0621397	-0.117881	-0.471666	0.0198521	-0.108811	-0.00639386
pgl1n.pk002.g23	BG710080	No Hits Found	No Hits Found	0.0283987	0.385517	0.246175	-0.0641813	-0.173917	0.0805356	-0.00509704	-0.139342	0.0425029	-0.0463013
pgl1n.pk011.p2	BG713665	microsomal glutathione S-transferase 3; microsomal glutathioneS-transferase III; microsomal GST-3; microsomal GST-III[Homo sapiens]	Homo sapiens microsomal glutathione S-transferase 3 (MGST3), mRNA	0.0245747	0.374783	0.070376	0.117096	0.0673315	0.247278	-0.127504	-0.053245	0.0228058	-0.111404
pgl1n.pk012.a19	BG712309	HMG box containing protein 1 [Homo sapiens]	Mus musculus RIKEN cDNA 1700058O05 gene (1700058O05Rik), mRNA	0.0395414	0.301305	-0.110941	-0.00979078	-0.207562	-0.0848548	-0.0714746	-0.101492	0.0919178	0.0937429
pgm2n.pk008.g6	BM488667	No Hits Found	No Hits Found	0.0410186	0.331332	-0.0038131	-0.0554284	0.0932878	-0.0394669	0.0961554	-0.0779792	-0.238045	-0.176409
pgp1n.pk007.l12	BI394743	similar to Ubiquitin-conjugating enzyme E2-18 kDa UbcH7(Ubiquitin-protein ligase) (Ubiquitin carrier protein)(UbcM4) (E2-F1) (L-UBC) [Mus musculus]	Mus musculus ubiquitin-conjugating enzyme E2L 3 (Ube2l3), mRNA	0.0433711	0.205969	0.0180592	0.137631	-0.00354226	0.0702895	0.0286972	0.0419149	0.202427	0.0989414
pgp2n.pk005.e20	BM491063	No Hits Found	Homo sapiens chromosome 16 clone CTD-2540M10, complete sequence	0.0151862	0.753757	0.0151239	-0.0096719	-0.168578	-0.264385	-0.165296	-0.0107323	-0.153419	0.489372
pgp2n.pk010.h23	CD216262	unnamed protein product [Mus musculus]	No Hits Found	0.0326846	0.719732	-0.13282	-0.103085	-0.176534	-0.307246	-0.0821366	0.0369415	-0.101974	0.412486
pgf2n.pk001.f9	BM425988	Macrophage colony stimulating factor I receptor precursor (CSF-1-R) (Fms proto-oncogene) (c-fms)	Chicken protein-tyrosine kinase mRNA, partial cds	0.0299838	0.384887	-0.134861	0.226492	0.0595988	0.0726943	0.0643082	0.130814	0.250026	0.0265559
pgl1n.pk005.c7	BG710800	No Hits Found	Gallus gallus gene for ZOV3 protein, partial cds, sub_clone:reg.2	0.0410708	0.71037	-0.111913	-0.123263	-0.374842	-0.571552	-0.000844689	0.00456066	0.138818	-0.192773
pgm2n.pk004.m2	BM487514	hypothetical protein 4 - fowl adenovirus 1	No Hits Found	0.0133535	0.560961	0.0451364	0.418295	0.419755	0.347185	0.124613	-0.0734226	-0.141206	0.0739896
pgf2c.pk001.g1	BM425626	Carbonic anhydrase II (Carbonate dehydratase II) (CA-II)	Chicken mRNA for carbonic anhydrase II CA-II (EC4.2.1.1)	0.0239807	0.173642	-0.0352008	-0.0829351	-0.0263197	-0.173412	-0.0660284	-0.0571919	-0.193248	0.000230002
pgp1n.pk002.p24	BI390996	No Hits Found	Mouse DNA sequence from clone RP23-311O20 on chromosome 11, complete sequence	0.000824788	0.20493	0.184231	0.0701099	-0.0149975	0.171067	0.065696	0.0503226	0.189932	0.0786599
pgf1n.pk010.a14	BI066935	No Hits Found	No Hits Found	0.00225213	1.46353	0.0384098	0.261492	-0.465123	-0.834952	-0.00517841	-0.106761	0.628576	-0.515924
pgl1c.pk002.n6	BG642030	No Hits Found	No Hits Found	0.00952534	0.640517	-0.279903	-0.0266452	0.194747	0.428466	-0.105226	-0.212051	-0.052897	-0.0165674
pgf2n.pk002.k14	BM426421	unnamed protein product [Mus musculus]	Human DNA sequence from clone RP11-22C13 on chromosome 9q21.31-22.1. Contains an RPS6 (40S ribosomal protein S6) pseudogene, ESTs, STSs and GSSs, complete sequence	0.02131	0.286029	-0.0684139	0.157065	-0.118689	-0.117087	-0.0876994	-0.0764428	0.146149	-0.128964
pgl1n.pk010.c13	BG711915	unknown [Homo sapiens]	Homo sapiens likely ortholog of mouse f-box and WD-40 domain protein 5 (FBXW5), mRNA	0.0117956	0.19098	-0.238582	-0.059115	0.0143628	0.039786	-0.148751	-0.103807	-0.134096	-0.151194
pgp1n.pk013.g22	BI394081	alkaline phosphodiesterase [Rattus norvegicus]	Homo sapiens ectonucleotide pyrophosphatase/phosphodiesterase 3(ENPP3), mRNA	0.0352253	0.203422	-0.0596359	0.00413192	-0.111221	0.0371956	0.0922011	-0.0172623	-0.0429711	-0.132614
pgp2n.pk005.d16	BM491034	XPA binding protein 1; putative ATP(GTP)-binding protein [Homo sapiens]	Mus musculus, Similar to XPA binding protein 1; putativeATP(GTP)-binding protein, clone MGC:27619 IMAGE:4505118,mRNA, complete cds	0.0355916	0.18959	0.0873825	-0.0317	-0.0647142	0.0106391	0.0156702	0.0217941	0.0373531	-0.102207
pgp2n.pk005.d21	BM491040	proteasome (prosome, macropain) subunit, alpha type 5 [Musmusculus]	Homo sapiens proteasome (prosome, macropain) subunit, alpha type, 5(PSMA5), mRNA	0.0226076	0.262308	0.298614	-0.00266258	-0.0708756	0.0849475	0.0576868	0.127068	0.0800404	0.0363058
pgm2n.pk002.f5	BM486687	huntingtin interacting protein 1 [Homo sapiens]	Mus musculus hypothetical protein MGC27616 (MGC27616), mRNA	0.0129207	0.196068	-0.179412	-0.000833851	0.0145164	-0.0372863	0.0166553	-0.132984	-0.165706	-0.0100024
pgm2n.pk010.p7	BM489468	unnamed protein product [Mus musculus]	Homo sapiens, ectonucleotide pyrophosphatase/phosphodiesterase 2(autotaxin), clone MGC:26529 IMAGE:4828484, mRNA,complete cds	0.00735368	0.644363	-0.0863304	0.115933	0.10579	-0.15848	-0.113717	0.0649528	0.18065	0.485882
pgp1n.pk009.p15	BI393053	Similar to complement component 1, s subcomponent [Mus musculus]	No Hits Found	0.0111813	1.26826	-0.0416794	0.0217354	-0.235478	-0.262134	-0.211724	0.263314	1.00612	0.075043
pft1c.pk001.c4	AW355482	No Hits Found	No Hits Found	0.00474635	1.28156	0.286547	-0.0596425	-0.364803	-0.426973	0.181683	0.243221	0.854582	-0.249918
QC8.8	BI390036	Na/K ATPase		0.032921	0.27976	0.240674	0.112595	0.0569686	0.230699	0.0232278	0.336729	0.212081	0.144221
pgp1c.pk002.h8	BI389911	No Hits Found	No Hits Found	0.00238704	0.460416	0.0101417	-0.0872119	-0.254414	0.0385755	-0.257881	-0.291048	0.206001	0.176145
pgf1n.pk001.p2	BI064616	No Hits Found	Plasmodium falciparum strain 3D7, chromosome 9; segment 3/5	0.00264127	0.356399	-0.262338	0.0889645	0.0858904	0.106462	0.010321	-0.178265	-0.19454	-0.249936
pgl1c.pk002.o22		No Hits Found	No Hits Found	0.0281503	0.189171	-0.0424376	-0.0431659	-0.0292633	-0.0119737	0.0724063	-0.165251	-0.1235	0.146005
pgm2n.pk005.o16	BM487884	Ig light chain precursor	chicken ig lambda light chain mrna	0.0376845	1.7544	-0.994802	0.648526	-0.647656	-0.455723	-1.07494	-1.10588	-0.979305	0.0486345
pgp1n.pk011.a18	BI393379	hypothetical protein FLJ13848 [Homo sapiens]	Homo sapiens, Similar to hypothetical protein FLJ13848, cloneIMAGE:5921480, mRNA	0.00222778	0.207613	0.0880884	0.0190989	-0.0282357	0.238594	0.0882871	0.149951	0.158746	0.0309816
pgp2n.pk008.a8	CD215518	No Hits Found	No Hits Found	0.0478691	0.400852	0.0394605	-0.129492	-0.187128	-0.130909	-0.305539	0.03023	-0.000811745	-0.361391
pgp2n.pk009.j14	CD215750	unnamed protein product [Mus musculus]	Homo sapiens G protein-coupled receptor 23 (GPR23), mRNA	0.0303756	0.341277	0.0272326	-0.0531631	-0.0214522	-0.0483882	0.0522959	0.288114	0.135186	-0.0454591
pgp2n.pk005.n9	BM491266	ORF2 [Platemys spixii]	Gallus gallus clone WAG-77D19, complete sequence	0.0111867	0.302362	-0.001387	-0.0503018	-0.158986	0.096914	-0.0714147	0.143376	0.0525388	-0.1214
	BI392201	beta actin		0.0168771	0.743332	0.110788	-0.305472	-0.188575	-0.36195	-0.404565	-0.632544	-0.383408	-0.108287
pgp1n.pk007.p24	BI392462	similar to Glutathione S-transferase Mu 3 (GSTM3-3) (GST class-mu3) (hGSTM3-3) [Homo sapiens]	Chicken mRNA for glutathionine S-transferases CL2	0.0455521	0.541952	0.0334105	0.259357	0.0452776	0.285975	0.16685	-0.0479741	-0.14721	-0.255978
pgp2n.pk009.c9	BI394212	minibrain protein kinase [Gallus gallus]	Gallus gallus mRNA for minibrain protein kinase (MNB gene)	0.0366882	0.265214	-0.0960738	0.0985465	0.1305	0.0729819	0.16914	-0.048628	0.0653704	0.149182
pgf1n.pk012.o21	BI067609	fibrillarin [Euglena gracilis]	Human DNA sequence from clone RP11-380I20 on chromosome 9, complete sequence	0.0205856	0.986986	0.104879	-0.0185719	-0.90982	-0.0954445	-0.0745524	-0.0462642	0.0771661	-0.0891006
pgp1n.pk011.b18	BI393395	transmembrane 4 superfamily member 10 [Mus musculus]	Canis familiaris mRNA for for brain cell membrane protein 1 (BCMP1gene), clone C60-1	0.0488469	0.417581	-0.0756946	0.070034	0.178361	0.304195	0.0380078	-0.113386	0.0753041	-0.00974715
pgp2n.pk009.k4	CD215756	No Hits Found	No Hits Found	0.0217716	0.218767	0.104272	-0.102583	-0.0831784	0.0373122	-0.00338025	0.0375791	-0.114495	0.0451221
pgr1n.pk008.o20	CD219073	signal transducing adaptor molecule 1; Signal transducing adaptormolecule [Homo sapiens]	Homo sapiens signal transducing adaptor molecule (SH3 domain and ITAM motif) 1 (STAM), mRNA	0.0367182	0.678042	-0.00133934	0.0589734	-0.0722579	-0.00917067	0.105905	0.0506997	0.0828598	0.605784
pgl1n.pk003.f19	BG710329	DNA-directed RNA polymerase I 40 kDa polypeptide (RPA40) (RPA39)	Mus musculus RNA polymerase 1-1 (40 kDa subunit) (Rpo1-1), mRNA	0.045988	0.296406	-0.174691	-0.0836472	-0.18825	0.00199472	-0.294411	-0.229842	-0.104645	-0.179484
pgl1n.pk011.j16	BG712152	No Hits Found	No Hits Found	0.000165258	0.756443	-0.196261	0.225528	0.103568	-0.507429	-0.327307	-0.0897262	-0.426247	0.249013
pgr1n.pk002.d16	BM440116	pS1D protein [Mus musculus]	Homo sapiens putative S1 RNA binding domain protein (PS1D), mRNA	0.0403954	0.442525	0.109854	0.19227	0.10722	0.200438	0.175022	-0.124371	0.0604946	-0.242087
pgr1n.pk003.n11	BM440678	RIKEN cDNA 2400002D02 [Mus musculus]	Homo sapiens similar to RIKEN cDNA 2400002D02 gene (LOC92399), mRNA	0.0019174	0.542365	0.625734	-0.104021	-0.20544	-0.0375044	0.27186	0.23882	0.0833691	0.101083
pgp1n.pk007.g23	BI395027	tax-responsive element binding protein 107 [Gallus gallus]	Gallus gallus tax-responsive element binding protein 107 mRNA, complete cds	0.0353624	0.262504	0.0136783	0.0399767	0.0445712	0.135901	0.144232	-0.0792457	-0.126604	0.00935333
pgp1n.pk013.e2	BI394034	60S ACIDIC RIBOSOMAL PROTEIN P0 (L10E)	Chicken acidic ribosomal phosphoprotein (P0) mRNA, complete cds	0.0115003	0.309044	-0.104414	-0.00880481	0.0226757	0.134402	0.1343	0.082054	-0.0621927	-0.174642
pgp1n.pk012.b16	BI393687	unnamed protein product [Homo sapiens]	Homo sapiens double-stranded RNA-binding protein Staufen2 long isoform (STAU2) mRNA, complete cds; alternatively spliced	0.0225885	0.695178	-0.38897	-0.194051	-0.232616	-0.444691	-0.694744	0.250486	0.195147	0.222323
pgp2n.pk005.b18	BM490995	4-nitrophenylphosphatase domain and non-neuronal SNAP25-likeprotein homolog 1 (C. elegans) [Mus musculus]	Homo sapiens, clone IMAGE:3141493, mRNA	0.00312619	0.432461	-0.214834	0.102097	0.101744	0.260068	-0.0702716	-0.101965	-0.144946	-0.172393
pgp2n.pk010.f6	CD215952	STRIN protein [Homo sapiens]	Homo sapiens STRIN protein (STRIN), mRNA	0.0196043	0.305353	-0.125906	-0.00180374	0.0321035	-0.0624957	0.00703878	-0.273249	-0.150216	-0.115827
pgp1n.pk003.p20	BI391302	similar to FLJ00237 protein [Homo sapiens]	Mus musculus hypothetical protein 4932431K08 (4932431K08), mRNA	0.027284	1.02529	-0.562149	-0.309112	-0.176456	-0.73241	-0.825836	0.292881	0.235712	0.233253
pgf2n.pk006.c3	BM427253	ORF	Gallus gallus gene coding for beta-globin	0.00636725	1.72128	0.618114	0.378638	-0.332437	-0.791838	-0.0407456	-0.144639	-1.10317	0.284309
pgf2n.pk005.g16	BM427001	hypothetical protein FLJ22408 [Homo sapiens]	G.gallus genomic DNA repeat region, clone 16C9	0.049382	0.486486	0.0892088	0.0427388	0.0704736	-0.0498552	-0.0681535	-0.0514175	0.146093	0.436631
pgm2n.pk003.e8	BM487013	No Hits Found	No Hits Found	0.0398069	0.186689	-0.0865017	0.112537	0.00357875	0.143454	0.0312583	-0.0388727	-0.0432345	-0.0307976
pgp1n.pk006.c19	BI391960	adenylyl cyclase-associated protein 2 [Homo sapiens]	Homo sapiens adenylyl cyclase-associated protein 2 (CAP2), mRNA	0.0172381	0.228327	-0.0913889	-0.0998496	0.0753649	0.0371516	0.0189393	0.128477	0.0251422	0.0185127
pgp1n.pk007.h17	BI392304	hypothetical protein SP192 [Homo sapiens]	Homo sapiens hypothetical protein SP192 (SP192), mRNA	0.0228395	0.254776	-0.131252	0.133112	0.131489	0.0736955	0.0195292	-0.0373937	0.123525	0.03263
pgp2n.pk005.m24	BM491240	B-cell lymphoma 6 protein; B-cell CLL/lymphoma-6; cys-his2 zinc finger transcription factor BCL5; zinc finger protein 51; lymphoma-associated zinc finger gene on chromosome 3 [Homo sapiens]	Human zinc-finger protein (bcl-6) mRNA, complete cds	0.0142788	0.458619	-0.119048	-0.00123073	-0.365413	0.0277623	-0.139888	-0.171016	-0.0277498	0.0932062
pgp2n.pk003.l24	BM490539	No Hits Found	No Hits Found	0.0188119	0.354407	0.100317	0.0941559	-0.0610238	0.253521	-0.0238597	0.0740533	0.0136273	-0.100887
pgp2n.pk006.j19	BM491503	No Hits Found	Homo sapiens similar to Spred-2 (LOC200734), mRNA	0.0345145	0.257374	0.215645	-0.00614014	0.00826204	0.218657	0.187256	0.065602	0.145021	-0.0387164
pgl1c.pk002.k3	BG641968	PUTATIVE STEROID DEHYDROGENASE SPM2	Anas platyrhynchos mRNA for steroid dehydrogenase, complete cds	0.0134921	0.903488	-0.0711071	0.313961	0.199496	0.46525	-0.282905	-0.438238	-0.161446	-0.314981
pgl1n.pk004.l5	BG710704	No Hits Found	No Hits Found	0.0337329	0.620382	0.257153	-0.227645	-0.530001	-0.188603	-0.0916184	-0.363229	-0.226683	-0.248846
pgp1n.pk014.h22	BI394385	tetranectin [Gallus gallus]	Gallus gallus mRNA gene for tetranectin	0.0194039	0.45319	-0.0401815	-0.0350681	0.219589	0.168477	0.119768	-0.0925172	-0.233601	-0.199614
pgf1n.pk002.a13	BI067706	lysosomal-associated protein transmembrane 4 alpha; membranenucleoside transporter; lysosomal-associated proteintransmembrane 4 [Homo sapiens]	Mus musculus lysosomal-associated protein transmembrane 4A (Laptm4a), mRNA	0.0487438	0.433129	-0.0237796	0.353211	0.180588	0.428171	0.10877	0.227436	0.409349	0.305052
pnfb.pk0001.e9	AW355240	aldo-keto reductase [Homo sapiens]	Homo sapiens, aldo-keto reductase family 1, member B10 (aldose reductase), clone MGC:14103 IMAGE:3639480, mRNA, complete cds	0.00122851	0.688213	-0.166629	0.167949	0.246918	0.467796	-0.220417	-0.0851394	0.0180102	-0.157275
pgl1n.pk011.l10	BG713733	NADPH oxidase flavocytochrome b large subunit gp91phox [Bison bison]	Bison bison NADPH oxidase flavocytochrome b large subunit gp91phoxmRNA, complete cds	0.00932867	0.235262	-0.103471	0.231263	0.135198	0.239354	0.119461	0.0678587	0.13002	0.131791
pgm2n.pk010.m14	BM489924	major histocompatibility complex class I glycoprotein haplotype B21 - chicken	Gallus gallus MHC class I B-FIV glycoprotein (B21 allele) mRNA, complete cds	0.0278928	0.971282	-0.0169595	-0.481568	-0.397168	-0.138838	-0.71984	0.489713	0.400367	0.195171
pgr1n.pk002.d20	BM440121	mitochondrial ribosomal protein S27; mitochondrial 28S ribosomal protein S27 [Homo sapiens]	Mus musculus similar to mitochondrial ribosomal protein S27;mitochondrial 28S ribosomal protein S27 [Homo sapiens](LOC218506), mRNA	0.00247309	0.717165	0.0726683	-0.0475309	-0.0475074	-0.0719028	0.645262	0.00790929	-0.142287	-0.0345932
pgp1n.pk008.k14	BI392654	RIKEN cDNA 4933417O08 [Mus musculus]	Mus musculus RIKEN cDNA 4933417O08 gene (4933417O08Rik), mRNA	0.0490045	0.468382	0.17633	0.230739	0.0766821	-0.0666442	0.231791	0.093816	0.321821	-0.237644
pgp1n.pk009.n19		similar to neuroendocrine protein 7B2 precursor - human [Homosapiens]	Caenorhabditis elegans cosmid Y22D7AR, complete sequence	0.036284	0.293131	0.068039	0.06989	0.178116	-0.0450493		-0.0720333	-0.115015	0.0673965
pgp1n.pk007.h19	BI392306	Synaptogyrin 1	Homo sapiens synaptogyrin 1 (SYNGR1), transcript variant 1a, mRNA	0.00294607	0.728516	0.0620013	0.0362095	0.658951	0.135017	0.13528	0.23646	0.00707489	-0.0695657
pgf1n.pk005.n15	BI065778	complement regulator factor H [Sus scrofa]	No Hits Found	0.0268398	0.500324	-0.0246814	0.177819	0.47228	-0.0249573	-0.0280433	0.429376	0.0505235	0.409672
pgf1n.pk008.j6	BI066585	adipocyte-derived leucine aminopeptidase [Homo sapiens]	Mus musculus chromosome 17 clone RP24-233P3, complete sequence	0.0125501	0.615997	0.127761	0.130268	-0.0394183	-0.124192	0.0160944	0.00304076	0.491805	-0.121416
pgf1n.pk004.i13	BI065405	Frizzled 4 precursor (Frizzled-4) (Fz-4) (cFz-4)	Gallus gallus Frizzled-4 (cFz-4) mRNA, complete cds	0.0482012	0.959184	-0.714676	0.172855	0.19094	0.23521	0.244508	0.192509	0.0315245	0.0453662
pgf2n.pk002.b7	BM426251	Similar to complement component 1, s subcomponent [Mus musculus]	No Hits Found	0.00226709	1.32311	0.231857	-0.207534	-0.317784	-0.281285	-0.287299	0.190961	1.00532	-0.0477893
pgp1n.pk002.l5	BI390915	U5 snRNP-specific protein, 116 kD [Homo sapiens]	Mus musculus 13 days embryo heart cDNA, RIKEN full-length enriched library, clone:D330012L15 product:U5 small nuclear ribonucleoprotein 116 kDa, full insert sequence	0.0200063	0.382153	0.0660865	-0.0105643	-0.0343316	-0.309681	0.0263332	-0.112053	-0.0267529	0.0724711
pgm2n.pk006.m7	BM489853	CMP-NeuAC:(beta)-N-acetylgalactosaminide(alpha)2,6-sialyltransferase member VI [Homo sapiens]	No Hits Found	0.0348888	0.207374	-0.0625611	0.0381741	0.0202377	0.0981654	0.0913953	-0.109208	0.0152878	-0.0589025
pgr1n.pk004.k1	CD215141	Polycomb complex protein BMI-1	Homo sapiens similar to Polycomb complex protein BMI-1 (LOC219686), mRNA	2.60667e-05	1.55549	1.51266	0.197005	0.0164608	0.265747	0.0582021	-0.0152417	0.00105955	-0.0428303
pgp1n.pk007.f21	BI392272	No Hits Found	No Hits Found	0.0474717	0.355456	-0.12798	0.184381	0.0952755	0.236167	0.214457	-0.119288	0.153986	-0.0809558
pgp2n.pk005.a5	BM490985	S-adenosylmethionine decarboxylase proenzyme (AdoMetDC) (SamDC) [Contains: S-adenosylmethionine decarboxylase alpha chain; S-adenosylmethionine decarboxylase beta chain]	Homo sapiens, S-adenosylmethionine decarboxylase 1, clone MGC:5213 IMAGE:2900587, mRNA, complete cds	0.0300816	0.262401	-0.0175618	0.0939747	0.00145967	0.257318	0.0713133	0.0246405	0.0547842	-0.00508316

## Sheet: Main Effect of Line
Additional File S2. Spots with at least 16 observations and a significant main effect of line (P≤0.05). Values in columns H and I are the overall mean across all ages for each line. Differentially expressed genes are highlighted in blue and have a greater than 1.6-fold difference in expression between the highest value in one line and the lowest value in the other, corresponding to a log2-fold di…
Platform ID	Clone ID	Clone Accession #	Clone BlastX	Clone BlastN	P-value	Log2-Fold	HG Mean	LG Mean	HG Week 1 Mean	HG Week 3 Mean	HG Week 5 Mean	HG Week 7 Mean	LG Week 1 Mean	LG Week 3 Mean	LG Week 5 Mean	LG Week 7 Mean
1.1.12	pgp1n.pk002.o21	BI390972	laminin alpha 4 [Mus musculus]	Homo sapiens laminin, alpha 4 (LAMA4), mRNA	0.00750032	0.896353	0.231344	-0.162093	-0.068758	0.0482758	0.338919	0.606939	-0.157185	-0.289414	-0.0363274	-0.165444
1.1.17	pgp1n.pk003.p9	BI391313	karyopherin alpha 2; RAG cohort 1; importin alpha 1 [Homo sapiens]	Homo sapiens karyopherin alpha 2 (RAG cohort 1, importin alpha 1) (KPNA2), mRNA	0.0464646	0.279767	-0.00930909	-0.111775	0.0038526	-0.0675867	-0.0246069	0.0511046	-0.119041	-0.228662	-0.0618046	-0.0375931
1.1.19	pgp1n.pk004.a12	BI391315	collapsin response mediator protein 1; collapsin response mediator protein 1 (dihydropyrimidinase-like 1) [Homo sapiens]	Homo sapiens collapsin response mediator protein 1 (CRMP1), mRNA	0.00993778	0.347644	0.184896	0.0192602	0.00142103	0.201784	0.2273	0.309078	-0.0183002	0.000995447	0.132912	-0.0385667
1.10.10	pnfb.pk0002.b1	AW355255	No Hits Found	No Hits Found	0.0014078	1.20153	-0.466455	0.258844	-0.0535449	-0.63926	-0.847106	-0.325909	0.161757	0.168557	0.354423	0.35064
1.10.12	pnfb.pk0002.c1	AW355259	No Hits Found	No Hits Found	0.00646021	0.41608	0.268045	0.122356	0.12856	0.301276	0.349962	0.292384	0.106723	-0.0661182	0.206669	0.242148
1.10.7	pgf2n.pk006.c22	BM427250	No Hits Found	Homo sapiens, clone IMAGE:5268470, mRNA	0.021131	0.163029	-0.0473909	0.048461	-0.0285485	-0.0687152	-0.0431486	-0.0491513	0.0366388	0.0269146	0.0359763	0.0943142
1.10.9	pgf2n.pk006.c24	BM427252	Dynactin 1 (150 kDa dynein-associated polypeptide) (DP-150) (DAP-150) (p150-glued)	Gallus gallus mRNA for dynactin	0.0476108	0.194612	-0.019695	0.0782371	0.0527976	-0.0729253	-0.0472114	-0.0114409	0.109251	0.0306165	0.0513944	0.121686
1.13.10	pgl1n.pk007.m13	BG711464	unknown [Gallus gallus]	Gallus gallus retrotransposon CR1, complete consensus sequence	0.0122153	0.31467	0.032178	-0.0911996	-0.086514	0.067957	-0.00532615	0.152595	-0.107242	-0.0673957	-0.162074	-0.0280859
1.13.19	pgl1n.pk009.o7	BG711880	Coagulation factor X precursor (Stuart factor) (Virus activating protease) (VAP)	Gallus gallus mRNA for virus activating protease, complete cds	0.0181547	0.518524	0.0883191	-0.13548	0.0996113	0.0701769	-0.0516349	0.235123	-0.269102	0.165732	-0.155149	-0.2834
1.13.8	pgl1n.pk004.n7	BG710737	thrombomucin [Gallus gallus]	Gallus gallus mRNA for thrombomucin, alternatively spliced, clone 4d1	5.1006e-06	0.822074	-0.161296	0.274467	-0.367698	-0.31331	-0.0730001	0.108824	-0.109695	0.388937	0.364251	0.454376
1.14.10	pgl1n.pk015.c13	BG713049	similar to Hypothetical protein KIAA0401 [Homo sapiens]	No Hits Found	0.0278242	0.393074	-0.0516515	0.115498	-0.0546055	-0.158725	0.0026832	0.00404147	0.0634904	0.0521013	0.234349	0.112053
1.14.5	pgl1n.pk013.e5	BG712635	No Hits Found	Gallus gallus aminolevulinic acid synthase gene, 5' flanking region	0.0265839	0.444715	0.051849	-0.101294	0.225252	-0.100477	0.107667	-0.0250465	0.0707274	-0.166547	-0.089893	-0.219463
1.15.14	pgm2n.pk002.d5	BM486647	fragile histidine triad gene; bis(5'-adenosyl)-triphosphatase;dinucleosidetriphosphatase; diadenosine5',5'''-P1,P3-triphosphate hydrolase; AP3A hydrolase[Homo sapiens]	Rattus norvegicus fragile histidine triad protein (Fhit), mRNA	0.0254213	0.277253	0.0519934	-0.10749	0.0290121	0.0832951	0.0613562	0.0343103	-0.193958	-0.0828147	-0.0895804	-0.0636071
1.15.18	pgm2n.pk004.h18	BM487406	No Hits Found	No Hits Found	0.00725414	0.470632	0.181944	-0.097008	0.225589	0.202807	0.126332	0.173047	0.226185	-0.206905	-0.16227	-0.245043
1.15.3	pgl1n.pk008.d20	BG713721	NADH-ubiquinone oxidoreductase 19 kDa subunit (Complex I-19KD)(CI-19KD) (Complex I-PGIV) (CI-PGIV)	B.taurus CI-19 mRNA for 19 kDa subunit of NADH:ubiquinoneoxidoreductase complex (complex I)	0.000548039	0.496447	0.109848	-0.166292	0.212327	0.16374	0.00638499	0.0569395	-0.130115	-0.0769441	-0.173988	-0.28412
1.16.12	pgm2n.pk006.p23	BM488234	aldehyde dehydrogenase 6A1 precursor; mitochondrial acylating methylmalonate-semialdehyde dehydrogenase [Homo sapiens]	Bos taurus methylmalonate semialdehyde dehydrogenase mRNA, complete cds	0.014465	0.319042	-0.0658127	0.0684506	-0.173291	-0.0196904	-0.0671024	-0.00316696	0.145751	-0.0191307	0.0239865	0.123196
1.17.3	pgm2n.pk010.m18	BM489392	No Hits Found	Gallus gallus caspase-6 gene, complete cds	0.0499879	0.900051	-0.00892702	0.233674	-0.274138	-0.0375636	0.0548823	0.221112	-0.083239	0.0839131	0.625913	0.308107
1.18.17	pgr1n.pk003.o15	BM440703	Similar to RIKEN cDNA 5730438N18 gene [Mus musculus]	Homo sapiens hypothetical protein FLJ10618 (FLJ10618), mRNA	0.0166636	0.536121	-0.0222218	0.207734	0.136276	-0.246386	-0.0525991	0.0738223	0.120715	0.134256	0.289734	0.286232
1.2.17	pgp1n.pk008.l13	BI390638	similar to immunoglobulin-like protein IGSF1 - human [Homo sapiens]	Mus musculus adult male olfactory brain cDNA, RIKEN full-length enriched library, clone:6430508G22 product:hypothetical protein, full insert sequence	0.000896931	0.403542	0.140675	-0.0521502	0.120629	0.103706	0.0875487	0.250818	0.094697	-0.152724	-0.0498233	-0.100751
1.2.9	pgp1n.pk006.d7	BI391982	Unknown (protein for MGC:22637) [Homo sapiens]	Homo sapiens, clone MGC:22637 IMAGE:4107315, mRNA, complete cds	0.00279553	0.932404	-0.42104	0.0331369	-0.580574	-0.464121	-0.463257	-0.17621	-0.248987	-0.0559818	0.0856854	0.351831
1.3.12	pgp1n.pk014.j12	BI394412	CG2839-PA [Drosophila melanogaster]	G.gallus mRNA for claustrin	0.0257189	0.435732	-0.127832	0.034356	0.0886708	-0.277463	-0.171953	-0.150583	0.0203469	-0.0728514	0.158268	0.0316603
1.5.7	pgp2n.pk006.k10	BM491512	unnamed protein product [Mus musculus]	Homo sapiens vesicle transport through interaction with t-SNAREshomolog 1A (yeast) (VTI1A), mRNA	4.18577e-05	0.404479	0.10709	-0.120899	0.0214423	0.105538	0.113903	0.187477	-0.0356258	-0.118659	-0.112309	-0.217002
1.6.8	pgp1c.pk002.p19	BI390040	serologically defined colon cancer antigen 28; phosphatidylcholinetransfer protein-like [Mus musculus]	No Hits Found	0.0140972	0.916315	-0.349137	0.0428489	-0.355757	-0.33792	-0.106528	-0.596344	-0.636939	0.265563	0.319971	0.2228
1.7.16	pgf1n.pk002.c12	BI064665	ornithine decarboxylase antizyme [Homo sapiens]	Gallus gallus ornithine decarboxylase antizyme mRNA, complete cds	0.000161769	0.45191	0.451214	0.22661	0.414319	0.417499	0.394052	0.578985	0.3363	0.127075	0.171535	0.271529
1.8.11	pgf1n.pk005.o1	BI065793	putative scavenger receptor MARCO [Gallus gallus]	Gallus gallus mRNA for putative scavenger receptor MARCO (marco gene)	0.000896812	0.448024	-0.165988	0.0790308	-0.112706	-0.173976	-0.17887	-0.198398	0.0448619	0.0134847	0.00815043	0.249626
1.8.2	pgf1n.pk004.j4	BI065434	egl nine homolog 1 (C. elegans); EGL nine (C.elegans) homolog 1;similar to rat smooth muscle protein SM-20; chromosome 1open reading frame 12 [Homo sapiens]	Homo sapiens egl nine homolog 1 (C. elegans) (EGLN1), mRNA	0.0148127	0.157336	0.0517891	-0.0341477	0.0105682	0.012184	0.0940934	0.090311	-0.0159433	-0.0399681	-0.0174367	-0.0632426
1.8.20	pgf1n.pk010.b16	BI066954	calcium-regulated heat-stable protein (24kD); calcineurin substrateCRHSP-24 [Mus musculus]	Mus musculus DNA segment, Chr 16, ERATO Doi 465, expressed(D16Ertd465e), mRNA	0.0216558	0.187578	0.0599909	-0.010325	0.00755983	0.0366455	0.103373	0.092385	-0.084205	-0.0401471	0.0661201	0.016932
1.9.13	pgf2n.pk001.c17	BM425908	transmembrane 4 superfamily member 2; membrane component, xchromosome, surface marker 1; T-cell acute lymphoblasticleukemia associated antigen 1; transmembrane proteinA15; tetraspanin protein; cell surface glycoprotein A15;CD231 antigen; transmembrane 4 superfamily 2b [Homosapiens]	Homo sapiens transmembrane 4 superfamily member 2 (TM4SF2), mRNA	0.00173873	0.589028	0.126712	-0.196388	-0.0328106	0.189875	0.176678	0.173105	-0.399153	-0.252222	-0.0852174	-0.0489577
10.11.11	pgf1n.pk009.h6	BI066807	No Hits Found	No Hits Found	0.0265088	0.336475	0.0927121	-0.0275883	-0.0718873	0.0426217	0.138264	0.26185	-0.0250619	-0.074625	-0.0323337	0.0216672
10.11.6	pgf1n.pk007.g11	BI066208	similar to KIAA0433 protein [Homo sapiens] [Mus musculus]	Homo sapiens KIAA0433 protein (KIAA0433), mRNA	0.00374413	0.273048	0.138598	-0.00166845	0.0451175	0.090795	0.243441	0.17504	0.0108181	-0.0219202	-0.0296065	0.0340348
10.14.9	pgl1n.pk013.c23	BG712587	No Hits Found	Zea mays PCO148725 mRNA sequence	0.00367887	0.469518	0.0662989	-0.202082	-0.14386	0.180016	0.10782	0.12122	-0.217605	-0.0923746	-0.289502	-0.208844
10.18.18	pgr1n.pk004.l10	CD217753	No Hits Found	No Hits Found	0.0393827	0.279922	0.164128	0.0386526	0.0686386	0.112209	0.249082	0.226583	0.115634	0.0266165	0.0432003	-0.0308406
10.2.3	pgp1n.pk003.o21	BI391281	No Hits Found	No Hits Found	0.0255485	0.535674	-0.0872356	0.152618	0.00287911	-0.0819279	-0.245826	-0.0240679	0.190846	0.1016	0.0281781	0.289848
10.2.4	pgp1n.pk004.o5	BI395018	gene 17.5 protein - chicken	Gallus gallus (17.5) mRNA, complete cds	0.0347763	0.295228	0.102225	0.011004	-0.0394151	0.15249	0.0894434	0.20638	-0.0888481	0.0904106	-0.0286746	0.0711282
10.3.1	pgp1n.pk010.n10	BI393310	Protein-glutamine gamma-glutamyltransferase (Tissue transglutaminase) (TGase C) (TGC) (TG(C)) (Tranglutaminase 2)	Chicken transglutaminase mRNA, complete cds	1.14462e-05	0.774295	-0.212123	0.328039	-0.143588	-0.176666	-0.259051	-0.269186	0.169937	0.244596	0.505109	0.392512
10.3.3	pgp1n.pk010.n13	BI393313	KIAA1671 protein [Homo sapiens]	No Hits Found	0.00475165	0.728501	-0.257689	0.105962	-0.276972	-0.26364	-0.331476	-0.158666	-0.181247	0.0492354	0.158836	0.397024
10.3.5	pgp1n.pk010.n15	BI393314	KIAA0829 protein [Homo sapiens]	Homo sapiens TBP-interacting protein (TIP120A), mRNA	0.00838149	0.684511	-0.224992	0.106491	0.0449073	-0.387574	-0.417899	-0.139403	-0.189354	0.0974194	0.251286	0.266612
10.3.7	pgp1n.pk010.n17	BI393316	alpha endosulfine [Homo sapiens]	Mus musculus endosulfine alpha (Ensa), mRNA	0.0295769	0.366217	-0.176839	0.0618333	-0.175379	-0.188189	-0.138059	-0.205729	-0.00473289	0.0916487	0.160488	-7.02592e-05
10.4.6	pgp2n.pk004.f22	BM490746	ubiquitin-conjugating enzyme E2-32k	Homo sapiens ubiquitin-conjugating enzyme E2R 2 (UBE2R2), mRNA	0.0313531	0.370496	0.209749	0.0677426	0.0532666	0.161606	0.263514	0.360611	0.0161111	0.122042	0.142701	-0.00988468
10.5.10	pgp2n.pk008.k1	CD218912	hepatocyte growth factor activator inhibitor precursor; hepatocytegrowth factor activator inhibitor [Homo sapiens]	Homo sapiens chromosome 15 clone CTD-2129N1 map 15q15, complete sequence	0.0197064	0.496541	0.118043	-0.144186	0.144381	0.254925	-0.0115092	0.0843748	-0.241616	-0.031039	-0.2123	-0.0917888
10.5.11	pgp2n.pk007.n9	BM491939	Calretinin (CR)	G.gallus mRNA for calretinin	0.000539937	0.682476	-0.17436	0.160718	0.046883	-0.415199	-0.207807	-0.121319	0.135339	0.0167837	0.267278	0.22347
10.5.14	pgp2n.pk008.k6	CD215709	No Hits Found	No Hits Found	0.0491122	0.298615	0.104793	-0.023514	-0.0139397	0.0931148	0.199127	0.14087	-0.0256219	0.0382226	-0.00716849	-0.0994882
10.5.15	pgp2n.pk007.o12	BM491943	hypothetical protein FLJ22662 [Homo sapiens]	Homo sapiens hypothetical protein FLJ22662 (FLJ22662), mRNA	0.0052513	0.377165	-0.110457	0.0717116	-0.0117006	-0.227198	-0.113893	-0.0890349	0.0552823	-0.0480942	0.149968	0.129691
10.5.3	pgp2n.pk006.i13	BM491470	SOCS box-containing WD protein SWiP-2 [Mus musculus]	Mus musculus WD-40-repeat-containing protein with a SOCS box 2 (Wsb2-pending), mRNA	0.00511938	0.210924	0.0703577	-0.0264539	0.0521461	0.107014	0.0428909	0.0793794	0.0312971	0.00447484	-0.0376779	-0.10391
10.5.9	pgp2n.pk007.n6	BM492044	gene 17.5 protein - chicken	Gallus gallus (17.5) mRNA, complete cds	0.00116399	0.431892	0.0939912	-0.168422	-0.093258	0.233772	0.0357111	0.19974	-0.198121	-0.151092	-0.193341	-0.131137
10.6.19	pgp1n.pk010.k5	BI393265	ribosomal protein S2; repeat family 3 gene [Mus musculus]	Gallus gallus kinesin light chain mRNA, complete cds	0.0302372	0.318118	0.161135	-0.00817334	0.180891	0.066397	0.189269	0.207983	0.0317887	-0.0158904	-0.110135	0.0615435
10.6.2	pgp2n.pk010.e18	CD215957	LIM protein RIL (Reversion-induced LIM protein)	Gallus gallus reversion-induced LIM protein (RIL) mRNA, complete cds	0.0246606	0.226305	-0.0480891	0.0526851	-0.0449889	-0.111702	-0.0456224	0.00995633	-0.00505469	0.0898485	0.114604	0.0113432
10.6.6	pgp1c.pk001.b15	BI390358	X-box-binding protein 1B [Danio rerio]	Homo sapiens X-box binding protein 1 (XBP1), mRNA	0.00548786	0.382377	0.15139	-0.000587036	-0.0278786	0.295189	0.182836	0.155416	-0.0871884	0.0136588	0.0884014	-0.0172199
10.7.16	pgf1n.pk002.a7	BI064642	similar to NDRG1 protein (N-myc downstream regulated gene 1 protein) (Differentiation-related gene 1 protein) (DRG1) (Reducing agents and tunicamycin-responsive protein) (RTP) (Nickel-specific induction protein Cap43) (Rit42) [Homo sapiens]	Homo sapiens N-myc downstream regulated gene 1 (NDRG1), mRNA	0.0163257	0.635323	-0.0147566	0.216999	-0.171038	-0.148176	0.0602241	0.199963	-0.018226	0.1192	0.464286	0.302734
10.7.20	pgf1n.pk004.g19	BI065370	small EDRK-rich factor 1, short isoform [Homo sapiens]	Homo sapiens, small EDRK-rich factor 1A (telomeric), cloneMGC:32975 IMAGE:4824358, mRNA, complete cds	3.40386e-05	0.538704	0.252183	-0.109522	0.117806	0.389356	0.200243	0.301329	-0.0137878	-0.141333	-0.133618	-0.149348
10.8.13	pgf1n.pk008.h5	BI067809	unnamed protein product [Homo sapiens]	Homo sapiens eukaryotic translation initiation factor 3, subunit 5(epsilon, 47kD) (EIF3S5), mRNA	6.41139e-05	0.306915	0.187372	0.00507045	0.0580257	0.249995	0.271694	0.169774	-0.00684436	0.0280296	-0.0352215	0.034318
10.9.8	pgf2c.pk001.a14	BM425497	unnamed protein product [Mus musculus]	Homo sapiens acetyl-Coenzyme A synthetase 2 (ADP forming) (ACAS2), transcript variant 2, mRNA	0.0231969	0.253653	0.0463367	-0.0794325	-0.0371421	0.0373657	0.135599	0.0495243	-0.00135573	-0.0926712	-0.105649	-0.118054
11.1.17	pgp1n.pk003.n2	BI391260	unnamed protein product [Mus musculus]	Mus musculus similar to guanine nucleotide exchange factor for Rap1; M-Ras-regulated GEF; KIAA0277 gene product [Homo sapiens] (LOC217944), mRNA	0.00217893	0.237015	0.0166849	-0.150098	0.0240392	0.071247	-0.00744334	-0.0211034	-0.14906	-0.165768	-0.139185	-0.146378
11.1.2	pgp1c.pk003.e5	BI390131	chromosome 11 open reading frame2; chromosome 11 open readingframe2 [Homo sapiens]	Homo sapiens, chromosome 11 open reading frame2, clone MGC:12952IMAGE:2960352, mRNA, complete cds	0.00376776	1.38499	-0.560805	0.00203147	-0.653156	-0.374641	-0.273092	-0.94233	-0.950368	0.442659	0.29612	0.219715
11.10.18	pgf1n.pk003.d14	BI064990	No Hits Found	No Hits Found	0.0208406	0.243654	0.110675	-0.0492609	0.15179	0.116019	0.143185	0.0317066	-0.0865657	-0.0918647	-0.00546232	-0.013151
11.15.11	pgm1c.pk002.m9	BM486131	Glycogenin-1	Oryctolagus cuniculus glycogenin mRNA, complete cds	0.00419133	0.387718	-0.164197	0.0763708	-0.100815	-0.166973	-0.121722	-0.267279	0.0393892	0.120439	0.0913078	0.0543476
11.16.16	pgm2n.pk009.g7	BM488944	cell division cycle 25 homolog A (S. cerevisiae); cell divisioncycle 25A [Mus musculus]	No Hits Found	0.0303202	0.251149	0.0988909	-0.0132235	-0.0693027	0.0855392	0.165916	0.213411	-0.0251738	0.0143577	-0.00434025	-0.0377378
11.16.20	pgm2n.pk009.g21	BM488937	similar to putative extensin; protein id: At1g12040.1, supported bycDNA: gi_13809917 [Arabidopsis thaliana] [Mus musculus]	No Hits Found	0.032432	0.17213	0.00655111	-0.0829755	0.0350848	-0.0424198	0.0542382	-0.0206988	-0.0921223	-0.0861436	-0.0357442	-0.117892
11.16.3	pgm2n.pk003.c24	BM486967	nucleoporin 50kDa isoform b; nuclear pore-associated protein 60L [Homo sapiens]	Homo sapiens nuclear pore-associated protein (NPAP60L) mRNA, complete cds	0.0248145	0.206255	0.00409848	-0.100557	0.000964333	0.0119201	-0.0575099	0.0610194	-0.0639034	-0.111196	-0.0818911	-0.145236
11.16.9	pgm2n.pk005.i18	BM487764	unnamed protein product [Mus musculus]	Plasmodium falciparum 3D7 chromosome 14 section 8 of 13 of the complete sequence	0.0176669	0.287023	0.0937837	-0.043683	-0.0933527	0.144289	0.132482	0.191716	0.0204906	-0.0117438	-0.088172	-0.0953068
11.17.10	pgm2n.pk013.p21	CD214832	No Hits Found	No Hits Found	0.000253005	0.283764	-0.198114	0.0145964	-0.180558	-0.258543	-0.156961	-0.196395	0.0252209	-0.00505863	0.0142475	0.023976
11.19.13	pgr1n.pk007.h2	CD218905	No Hits Found	No Hits Found	0.00304609	0.557247	-0.140702	0.240408	-0.103611	-0.194855	-0.069804	-0.194536	0.0210793	0.347735	0.362391	0.230428
11.2.11	pgp1n.pk006.a13	BI391931	Selenoprotein W	No Hits Found	0.0106543	0.253219	0.123129	-0.0193492	0.0894696	0.18338	0.0385458	0.181122	-0.0698395	-0.0116089	-0.0122198	0.0162714
11.2.7	pgp1n.pk005.p4	BI391924	similar to Dipeptidyl peptidase IV like protein (Dipeptidylaminopeptidase-related protein) (Dipeptidylpeptidase VI)(DPPX) [Homo sapiens]	No Hits Found	0.000225417	0.820448	-0.395183	0.118167	-0.436718	-0.471145	-0.481668	-0.1912	-0.0404934	-0.0387915	0.213172	0.33878
11.2.8	pgp1n.pk007.f2	BI392271	Thyrotropin beta chain precursor (Thyroid-stimulating hormone betasubunit) (TSH-beta) (TSH-B)	Gallus gallus thyrotropin beta subunit (TSH-B) mRNA, complete cds	4.58144e-06	1.62001	0.24211	-0.606853	-0.34656	0.224864	0.491088	0.599049	-0.687017	-1.02096	-0.44815	-0.271285
11.3.7	pgp1n.pk010.m8	BI393307	unnamed protein product [Mus musculus]	No Hits Found	0.0255368	0.443679	-0.0300682	0.188842	-0.122169	0.0687819	-0.039346	-0.0275394	0.243756	0.0955159	0.32151	0.0945881
11.3.8	pgp1n.pk012.a14	BI393669	dexamethasone-induced ras-related protein 1 [Homo sapiens]	Homo sapiens RAS, dexamethasone-induced 1 (RASD1), mRNA	0.0181518	1.43842	-0.0493422	0.450438	0.758551	-0.56036	-0.201656	-0.193904	0.50343	0.26112	0.15914	0.878061
11.4.14	pgp2n.pk005.l15	BM491208	No Hits Found	Mus musculus similar to Rotavirus X associated non-structural protein (RoXaN) (LOC268836), mRNA	0.0102189	0.230227	-0.0206688	0.115405	-0.0331418	0.0819342	-0.0804162	-0.0510513	0.128516	0.0794472	0.103845	0.14981
11.4.7	pgp2n.pk003.k18	BM490513	pituitary tumor-transforming protein 1-interacting proteinprecursor; chromosome 21 open reading frame 3 proteinprecursor; chromosome 21 open reading frame 1 proteinprecursor; putative surface glycoprotein C21orf1precursor; PTTG-binding factor precursor [Homo sapiens]	No Hits Found	0.0397605	0.293707	0.0206971	0.112782	0.0997984	0.00819392	-0.059973	0.0347691	0.233734	0.0418825	0.10116	0.0743511
11.5.11	pgp2n.pk007.n22	BM491933	unknown [Streptomyces aureofaciens]	No Hits Found	0.00239066	0.609349	-0.106398	0.222427	0.0809957	-0.250511	-0.14073	-0.115345	-0.0235022	0.199003	0.358838	0.355369
11.5.2	pgp2n.pk007.d14	BM492038	CMP-N-acetylneuraminate-beta-galactosamide-alpha-2,6-sialyltransferase (Beta-galactosidealpha-2,6-sialyltransferase) (Alpha 2,6-ST)(Sialyltransferase 1) (ST6Gal I)	G.gallus mRNA for Gal beta 1,4 GlcNAc alpha 2,6-sialyltransferase	0.0406053	0.304495	0.135277	0.0333291	0.127623	0.232972	0.0364857	0.144026	-0.0715234	0.1128	0.0877791	0.0042604
11.5.4	pgp2n.pk007.d16	BM491707	No Hits Found	Homo sapiens IGSF4 gene, exon 10 and complete cds	0.02768	0.427268	0.0948028	-0.0485143	0.017162	0.0471259	0.0989808	0.215943	-0.0319587	-0.0391249	0.0883523	-0.211326
11.6.18	pgp2n.pk002.g22	BM490089	No Hits Found	No Hits Found	0.0168679	0.435359	0.141663	-0.0833906	0.205346	0.14049	0.0524674	0.16835	-0.065587	-0.066159	0.0281969	-0.230013
11.6.5			LH-beta		1.64417e-05	1.95569	0.171884	-0.976145	-0.728497	0.320813	0.40811	0.68711	-0.971697	-0.833019	-1.26859	-0.831277
11.8.1	pgf1n.pk003.d2	BI064994	AE2-1 anion exchanger	Gallus gallus AE2-1 anion exchanger (AE2) mRNA, complete cds	0.0223607	0.196978	0.0709597	0.00490073	-0.0230595	0.089267	0.094317	0.123314	-0.014128	0.0765489	0.0308457	-0.0736637
11.9.3	pgf1n.pk011.e7	BI067252	DIHYDROPYRIMIDINASE RELATED PROTEIN-2 (DRP-2) (COLLAPSIN RESPONSE MEDIATOR PROTEIN CRMP-62)	Gallus gallus collapsin response mediator protein CRMP-62 mRNA, complete cds	0.0191643	0.360323	0.0626915	-0.102256	-0.0759977	0.1636	0.0557638	0.1074	-0.154281	-0.0158822	-0.0421385	-0.196724
11.9.5	pgf1n.pk011.e9	BI067881	78 kDa glucose-regulated protein precursor (GRP 78) (Immunoglobulin heavy chain binding protein) (BIP)	Chicken 78-kD glucose-regulated protein, complete cds	1.73187e-05	1.17723	0.264322	-0.326855	-0.140215	0.563147	0.2799	0.354455	-0.290481	-0.278609	-0.124244	-0.614086
12.1.1	pgp1c.pk002.d19	BI389836	tyrosine 3-monooxygenase/tryptophan 5-monooxygenase activation protein, eta polypeptide; 14-3-3 eta [Mus musculus]	H.sapiens 14-3-3 eta subtype mRNA	0.000217823	0.377626	0.322091	0.100421	0.236288	0.265617	0.331886	0.454573	0.0769465	0.111754	0.0875525	0.125429
12.1.12	pgp1n.pk002.m23	BI390932	hypothetical protein D10Wsu52e [Mus musculus]	Homo sapiens, hypothetical protein, clone MGC:5037 IMAGE:3451576, mRNA, complete cds	0.0281807	0.33481	0.062137	-0.078904	-0.0406086	0.0931764	-0.00461412	0.200594	-0.0704232	-0.134216	-0.0684317	-0.0425452
12.1.3	pgp1c.pk002.d22	BI389840	glucose regulated thiol oxidoreductase protein precursor [Gallus gallus]	Gallus gallus glucose regulated thiol oxidoreductase protein precursor (Grp58) mRNA, complete cds	0.00389252	0.588526	0.254476	0.0174841	0.202022	0.216022	0.13637	0.463491	0.114269	-0.125034	0.0396851	0.0410161
12.1.9	pgp1n.pk001.j19	BI390604	similar to CDC-like kinase 1 [Homo sapiens]	Homo sapiens, clone IMAGE:4836776, mRNA	0.0150848	0.225071	-0.030025	0.0509999	0.0511041	-0.00920447	-0.0199819	-0.142018	0.0160782	0.0830535	0.050468	0.0544
12.10.18	pgf1n.pk003.e20	BI065015	hypothetical protein FLJ22662 [Homo sapiens]	Homo sapiens hypothetical protein FLJ22662 (FLJ22662), mRNA	0.00919216	0.543677	-0.084833	0.186919	0.0196354	-0.272186	-0.0892795	0.00249799	0.190794	0.0479697	0.237421	0.271491
12.11.20	pgf2n.pk005.e18		No Hits Found	No Hits Found	0.0123609	0.275911	0.0491022	-0.0986639	0.00780389	0.052163	0.0978529	0.038589	-0.152283	0.00174608	-0.178058	-0.0660609
12.11.5	pgf1n.pk005.e17	BI065620	No Hits Found	No Hits Found	0.00873138	0.498062	-0.0298368	0.172849	0.0429073	-0.190687	0.00257087	0.0258615	0.177307	0.0218613	0.184854	0.307375
12.12.9	pnfb.pk0007.g4		No Hits Found	Gallus gallus mRNA for ferritin H chain protein	0.0147037	0.207757	-0.0292054	0.056512	-0.0237283	-0.0113398	-0.0901609	0.00840721	0.00672783	-0.012272	0.113996	0.117596
12.13.16	pgl1n.pk007.j7	BG711432	prostaglandin-D synthase [Gallus gallus]	Gallus gallus mRNA for glutathione-dependent prostaglandin-Dsynthase	0.00560016	1.85143	0.360987	-1.06129	0.135475	0.523773	0.276131	0.508567	-0.67036	-1.18586	-1.32765
12.14.8	pgl1n.pk014.n16	BG712988	peripheral benzodiazepine receptor-associated protein 1 [Homosapiens]	Homo sapiens chromosome 17, clone RP11-205P19, complete sequence	0.0420924	0.581685	-0.0123669	0.172108	-0.093717	-0.115376	0.00211053	0.157515	0.0782077	-0.0158648	0.159779	0.466309
12.14.9	pgl1n.pk013.c24	BG712588	No Hits Found	No Hits Found	0.00113661	0.398046	-0.133058	0.112494	-0.195273	-0.156552	-0.0429824	-0.137424	0.202774	0.0760039	0.0609412	0.110257
12.15.10	pgm2n.pk002.a18	BM486572	No Hits Found	No Hits Found	0.0263672	0.299008	0.0624691	-0.0702156	0.101255	0.026071	0.0260889	0.096462	-0.197753	0.00817545	-0.0388738	-0.0524106
12.15.18	pgm2n.pk004.f18	BM487362	CCR4 carbon catabolite repression 4-like (S. cerevisiae); CCR4-like(carbon catabolite repression 4, S. cerevisiae) [Homosapiens]	Gallus gallus Nocturnin (MNOC) gene, exon II and partial cds	0.0127169	0.136836	0.0114165	-0.0639757	-0.0125987	0.0267643	0.0478901	-0.0163897	-0.0413214	-0.0468697	-0.0787659	-0.0889459
12.15.19	pgm2n.pk003.d8	BM486994	RIKEN cDNA 2310005N03 [Mus musculus]	No Hits Found	0.0128212	0.245391	0.0229574	-0.0863904	-0.0201888	-0.059903	0.0941006	0.0778209	-0.0260318	-0.15129	-0.0729422	-0.0952977
12.17.11	pgm2n.pk012.p9	CD215147	CG15570-PA [Drosophila melanogaster]	Mouse DNA sequence from clone RP23-223D13 on chromosome 11, complete sequence	0.0342995	0.189808	-0.094113	-0.185151	-0.135123	-0.0320292	-0.0741535	-0.135147	-0.157725	-0.17773	-0.221838	-0.183311
12.17.14	pgm2n.pk014.b5	CD214835	unnamed protein product [Homo sapiens]	Homo sapiens erbb2 interacting protein (ERBB2IP), mRNA	0.0445371	0.223393	0.0262288	-0.077067	-0.0518854	-0.00309412	0.10472	0.0551747	-0.118673	-0.0198158	-0.087734	-0.0820446
12.2.20	pgp1n.pk009.m20	BI392997	heterogeneous nuclear ribonucleoprotein A2/B1, isoform A2;heterogeneous nuclear ribonucleoprotein A2;heterogeneous nuclear ribonucleoprotein B1; nuclearribonucleoprotein particle A2 protein [Homo sapiens]	Homo sapiens BAC clone CTB-119C2 from 7p15, complete sequence	0.015875	0.800414	0.278308	-0.0362684	0.238577	0.205813	0.293061	0.375781	0.438177	-0.124951	-0.0336668	-0.424633
12.3.1	pgp1n.pk010.n11	BI393311	similar to hypthetical protein PRO2389 [Homo sapiens]	Homo sapiens BAC clone RP11-792D21 from 4, complete sequence	0.000182809	0.363148	-0.083674	0.105896	-0.070481	-0.0402244	-0.178565	-0.0454252	0.0275535	0.106748	0.1047	0.184583
12.3.19	pgp2n.pk002.e8	BM490061	proteasome (prosome, macropain) subunit, alpha type 6 [Rattusnorvegicus]	Homo sapiens proteasome (prosome, macropain) subunit, alpha type, 6(PSMA6), mRNA	0.0147742	0.283998	0.065206	-0.031889	0.100973	0.109945	0.0944844	-0.0445784	0.0313687	0.0188425	-0.00371375	-0.174053
12.4.9	pgp2n.pk003.k8	BM490524	catenin (cadherin-associated protein), delta 2 (neural plakophilin-related arm-repeat protein); catenin (cadherin-associated protein), delta 2 [Homo sapiens]	Human GT24 (GT24) mRNA, partial cds	0.026901	0.265776	0.0276807	0.139154	0.111882	0.00934761	0.0255686	-0.0360758	0.143309	0.2297	0.0305999	0.153006
12.5.11	pgp2n.pk007.o1	BM491940	F-box only protein 6 b [Rattus norvegicus]	No Hits Found	0.0419169	0.179043	-0.0201576	0.0605463	0.000148833	0.00942269	-0.0374401	-0.0527619	0.00777876	0.0149359	0.0931896	0.126281
12.5.13	pgp2n.pk007.o11	BM491942	hypothetical protein FLJ20607; tescalcin; likely ortholog of mousetescalcin [Homo sapiens]	No Hits Found	1.42239e-05	0.34997	0.0562767	-0.149451	0.00345848	0.0184786	0.065237	0.137933	-0.103271	-0.0948552	-0.187639	-0.212037
12.6.13	pgp1n.pk006.i17	BI392049	similar to Heat shock protein HSP 90-alpha (HSP 86) [Homo sapiens]	Mus musculus chromosome 5 clone rp23-403l21 strain C57BL/6J, complete sequence	0.00130267	0.554126	-0.151132	0.0783893	-0.19813	-0.0719393	0.0255224	-0.359983	-0.147105	0.194144	0.159009	0.107509
12.6.14	pgp1c.pk003.f16	BI390139	similar to P26 protein [Homo sapiens]	Homo sapiens similar to P26 protein (LOC222068), mRNA	0.00435725	0.300428	0.131448	-0.00649176	0.095198	0.152711	0.153234	0.124649	0.0659567	0.0350699	0.0202013	-0.147195
12.7.5	pgp2n.pk008.k2	CD215539	lung cancer candidate [Homo sapiens]	Homo sapiens lung cancer candidate (FUS1), mRNA	0.0158805	0.431683	0.174566	-0.0455301	0.146924	0.219621	0.225686	0.106031	0.00169942	-0.205997	-0.0172852	0.039462
12.8.1	pgf1n.pk003.d23	BI064997	Complement factor D precursor (C3 convertase activator) (Properdinfactor D) (Adipsin)	No Hits Found	0.00321049	1.09803	0.174423	-0.20072	-0.341064	0.30831	0.21391	0.516536	-0.581497	-0.174862	-0.211203	0.164683
12.8.16	pgf1n.pk009.o4	BI066914	aldolase C	Gallus gallus aldolase A mRNA, partial cds	1.40398e-06	0.447147	0.0302753	-0.267489	-0.0874863	0.108162	0.0222486	0.0781774	-0.231738	-0.223288	-0.275943	-0.338985
12.9.14	pgf2n.pk001.p21	BM426193	unnamed protein product [Mus musculus]	Mus musculus, similar to RIKEN cDNA 2410004N11 gene, clone IMAGE:5369569, mRNA	0.0490867	0.360112	0.0874797	-0.0819048	-0.0617563	0.121201	0.105472	0.185002	-0.175111	-0.13099	0.0125682	-0.0340871
12.9.6	pgf2c.pk001.a11	BM425494	beta-amyloid precursor protein 751 isoform [Gallus gallus]	Gallus gallus beta-amyloid precursor protein 751 isoform mRNA, complete cds	0.0455627	0.396505	0.207912	0.0270813	0.0340001	0.20046	0.237621	0.359567	0.130612	-0.0369377	-0.0330309	0.047682
13.1.14	pgp1n.pk002.k8	BI390889	No Hits Found	Homo sapiens cyclin D1 (PRAD1: parathyroid adenomatosis 1) (CCND1), mRNA	0.0314948	0.558824	0.239546	0.0525099	0.0823566	0.201662	0.42037	0.253797	0.167408	0.103093	0.0779936	-0.138454
13.1.5	pgp1c.pk002.b24	BI389808	actin-capping protein beta chain, splice form 2 - chicken	Gallus gallus actin capping protein beta subunit, isoform 2 (CapZ B2), complete cds	0.00190257	0.377424	0.147084	-0.0349801	0.031651	0.230704	0.194088	0.131893	-0.0453655	0.0473292	0.00483545	-0.146719
13.13.18	pgl1n.pk011.b3	BG712140	leucine-rich repeat-containing 5 [Homo sapiens]	Homo sapiens leucine-rich repeat-containing 5 (LRRC5), mRNA	0.00488583	0.582521	-0.0823487	0.125686	-0.0620002	-0.214633	-0.0532542	0.000492399	0.0278945	-0.00619059	0.113152	0.367888
13.13.5	pgl1n.pk003.c24	BG710281	mal, T-cell differentiation protein 2; MAL proteolipid protein 2[Homo sapiens]	Homo sapiens mal, T-cell differentiation protein 2 (MAL2), mRNA	0.0211732	0.643681	0.0932319	-0.108202	-0.23704	0.14749	0.0772336	0.385244	-0.258437	-0.177145	-0.00495205	0.00772649
13.14.11	pgl1n.pk013.a21	BG713586	Complement factor D precursor (C3 convertase activator) (Properdinfactor D) (Adipsin)	No Hits Found	0.0042214	1.15185	0.0981942	-0.335338	-0.335293	0.241692	0.152244	0.334134	-0.817715	-0.339405	-0.256078	0.0718463
13.17.12	pgm2n.pk013.o10	CD214814	leucine zipper and CTNNBIP1 domain containing [Homo sapiens]	Mus musculus, clone MGC:37142 IMAGE:4952948, mRNA, complete cds	0.0255192	0.378534	0.0909809	-0.062609	0.178441	-0.012242	0.228899	-0.0311755	-0.149634	-0.0879882	0.0643057	-0.0771193
13.17.5	pgm2n.pk010.i12	BM489921	hypothetical protein MGC30456 [Mus musculus]	Mus musculus, clone MGC:30456 IMAGE:3980155, mRNA, complete cds	0.00680165	0.330277	-0.0912354	0.0927384	-0.019751	-0.127216	-0.0850081	-0.132966	0.0766654	0.0350538	0.19731	0.061924
13.18.2	pgr1n.pk001.d6	BM439776	No Hits Found	No Hits Found	0.0464807	0.157622	-0.0371853	0.0545079	-0.0497999	-0.0313326	-0.0331307	-0.034478	0.0770397	0.0130798	0.0200902	0.107822
13.2.1	pgp1n.pk003.m23	BI391243	No Hits Found	No Hits Found	9.13455e-05	0.804283	0.409631	-0.0202607	0.348811	0.155285	0.538326	0.596103	0.0287782	-0.20818	0.149958	-0.0515989
13.2.10	pgp1n.pk007.d8	BI392239	No Hits Found	Gallus gallus X gene, leader exon and 5'flanking sequence	0.00310333	0.349976	0.0684774	0.236738	0.117998	0.0647448	0.0652434	0.0259237	0.217416	0.190093	0.375899	0.163545
13.2.5	pgp1n.pk005.o14	BI391898	popeye protein 3 [Gallus gallus]	Gallus gallus popeye protein 3 (Pop3) mRNA, complete cds	0.0285232	0.564292	0.0419532	-0.165501	-0.13433	0.100164	0.0123008	0.189678	-0.161857	-0.130469	-0.374614	0.00493447
13.3.12	pgp1n.pk014.e12	BI394974	fatty acid binding protein 5 (psoriasis-associated); E-FABP [Homosapiens]	No Hits Found	0.00317696	0.69944	-0.418456	-0.0909669	-0.379662	-0.50079	-0.474576	-0.318797	-0.394797	-0.140768	-0.0269525	0.198649
13.3.5	pgp1n.pk010.l13	BI393272	hypothetical protein [Thermobifida fusca]	No Hits Found	0.00495292	0.580258	-0.254228	0.022035	-0.126087	-0.265514	-0.320626	-0.304684	-0.00557787	-0.0362271	-0.129687	0.259632
13.3.9	pgp1n.pk013.a3	BI393971	No Hits Found	No Hits Found	0.0430963	0.416539	0.0918548	0.21474	-0.0963102	0.163854	0.0799679	0.219907	0.226129	0.0641267	0.320229	0.248474
13.4.4	pgp2n.pk002.p1	BM490280	GATA binding factor-2 (Transcription factor NF-E1B) (GATA-2)	Gallus domesticus mRNA (NF-E1b cDNA) for NF-E1 DNA binding protein	7.29704e-05	0.367051	-0.0545968	0.155053	0.0407173	-0.14746	0.0313087	-0.142954	0.219591	0.213378	0.157807	0.0294383
13.4.5	pgp2n.pk003.j17	BM490492	Annexin II (Lipocortin II) (Calpactin I heavy chain) (Chromobindin 8) (P36) (Protein I) (Placental anticoagulant protein IV) (PAP-IV)	Chicken mRNA for annexin II	0.0249222	0.752149	-0.025337	0.264021	0.658037	-0.150147	-0.2772	-0.332039	0.340287	0.42011	0.211218	0.0844702
13.5.14	pgp2n.pk008.i20	CD215667	hypothetical protein DKFZp434M183.1 - human (fragment)	No Hits Found	0.00505782	0.706951	-0.13348	0.200309	0.286259	-0.369517	-0.0847601	-0.365903	0.0376526	0.169657	0.25649	0.337435
13.6.10	pgp1n.pk001.k21	BI394561	tissue factor pathway inhibitor 2 [Homo sapiens]	No Hits Found	0.00874023	0.566764	0.0411277	0.365528	0.136452	-0.100558	0.0897399	0.0388767	0.370874	0.274532	0.466206	0.3505
13.6.7	pgp2n.pk010.p16	CD216406	lingual lipase [Rattus norvegicus]	Homo sapiens lipase, gastric (LIPF), mRNA	0.0143555	0.254021	0.00572694	0.157793	0.0377777	0.00110032	-0.00190822	-0.0140621	0.129434	0.132238	0.239959	0.12954
13.7.13	pft1c.pk004.a2	AW355666	agCP10891 [Anopheles gambiae str. PEST]	Homo sapiens leucyl-tRNA synthetase (LARS), mRNA	0.0203315	0.584478	-0.0187708	0.19297	-0.313221	0.115662	0.12084	0.00163576	0.0980089	0.180188	0.271257	0.222428
13.7.19	pgf1n.pk003.a20	BI064943	hypothetical protein FLJ23320 [Homo sapiens]	No Hits Found	0.0470091	0.321432	0.168987	0.0471527	0.0345498	0.140068	0.152267	0.349062	0.0276299	0.0540449	0.0617834	0.0451526
13.9.1	pgf1n.pk011.c3	BI067224	eukaryotic translation initiation factor 3, subunit 3 gamma, 40kDa; eukaryotic translation initiation factor 3, subunit 3 (gamma, 40kD) [Homo sapiens]	Homo sapiens eukaryotic translation initiation factor 3, subunit 3 gamma, 40kDa (EIF3S3), mRNA	0.0143831	0.300057	0.149254	0.0160107	0.0170814	0.13211	0.201775	0.246051	-0.0540065	0.0526335	0.0441146	0.0213012
13.9.15	pgf2c.pk001.o20	BM425817	Similar to zinc finger protein 207 [Mus musculus]	Homo sapiens, Similar to zinc finger protein 207, clone MGC:8548 IMAGE:2822814, mRNA, complete cds	0.00719874	0.290638	-0.0319232	0.14317	-0.0532379	-0.0314241	-0.0438682	0.00083745	0.0964637	0.116829	0.121989	0.2374
13.9.9	pgf2c.pk001.o6	BM425824	retinal short-chain dehydrogenase/reductase 1 [Mus musculus]	Homo sapiens, short-chain dehydrogenase/reductase 1, clone MGC:3784 IMAGE:3630840, mRNA, complete cds	0.00548833	0.342155	0.0768668	-0.074719	-0.00200896	0.0588802	0.101995	0.148601	-0.00159417	-0.0362103	-0.0675173	-0.193554
14.1.20	pgp1n.pk004.n1	BI391564	No Hits Found	No Hits Found	0.0022264	1.00006	-0.493067	-0.0287718	-0.577861	-0.633161	-0.452901	-0.308347	-0.359704	-0.127791	0.00550811	0.366899
14.10.6	pgf2n.pk006.n22	BM427467	Proto-oncogene serine/threonine-protein kinase pim-1	Homo sapiens pim-1 oncogene (PIM1), mRNA	0.0400112	0.30882	0.112098	-0.0239534	-0.0632376	0.237959	0.153779	0.119893	-0.0708606	0.0152867	-0.0666369	0.0263972
14.16.12	pgm2n.pk006.m3	BM488183	No Hits Found	No Hits Found	0.0241375	0.351526	0.17016	-0.00749496	0.176121	0.230076	0.104282		0.166903	-0.00837808	-0.0670551	-0.12145
14.18.5	pgr1n.pk002.b12	BM440070	No Hits Found	No Hits Found	0.0375616	0.20016	-0.0639855	0.0537926	0.010528	-0.099532	-0.0747629	-0.0921752	0.100628	0.00310854	0.0259138	0.0855196
14.3.7	pgp1n.pk010.m15	BI393294	No Hits Found	No Hits Found	0.0385393	0.491083	-0.0558283	0.186109	0.0708425	-0.255438	-0.0955737	0.0568561	0.153252	0.163807	0.235645	0.191734
14.4.13	pgp2n.pk004.p4	BM490967	solute carrier family 29 (nucleoside transporters), member 1 [Homosapiens]	Homo sapiens, Similar to solute carrier family 29 (nucleosidetransporters), member 1, clone MGC:3778 IMAGE:3010092,mRNA, complete cds	0.0272197	0.578988	0.153692	-0.0430453	0.325825	0.101485	0.0855847	0.101872	0.284271	-0.253162	-0.0600626	-0.143228
14.6.19	pgp1n.pk011.a13	BI393375	Mimecan precursor (Osteoglycin)	Gallus gallus osteoglycin mRNA, complete cds	0.00423072	1.12357	-0.4086	0.0727622	-0.339821	-0.63546	-0.46728	-0.191839	-0.268842	-0.00811477	0.0798911	0.488114
14.6.3	pgp2n.pk009.g8	CD216180	similar to androgen-regulated short-chain dehydrogenase/reductase1; prostate short-chain dehydrogenase reductase 1;likely ortholog of mouse cell line MC/9.IL4 derivedtranscript 1; CGI-82 protein; HCV core-binding protein[Homo sapiens]	Homo sapiens retinol dehydrogenase 12 (all-trans and 9-cis)(RDH12), mRNA	0.0376687	0.287739	-0.0196694	0.126377	-0.104498	-0.000411166	-0.0230029	0.0492349	0.0277459	0.143391	0.18324	0.151129
14.6.7	pgp1n.pk003.j15	BI391180	NOELIN-2 [Gallus gallus]	Gallus gallus NOELIN-2 mRNA, complete cds	0.00173325	0.708736	0.184029	-0.119576	-0.263842	0.393626	0.249767	0.356564	-0.31511	-0.165507	0.0633052	-0.0609915
14.7.10	pgf1n.pk001.n7	BI064585	Chain D, Ternary Complex Of Procarboxypeptidase A, Proproteinase E,And Chymotrypsinogen C	Homo sapiens chymotrypsin C (caldecrin) (CTRC), mRNA	0.0441942	0.321545	0.00934606	-0.122529	0.0899952	-0.0301628	-0.0571458	0.0346977	-0.00298407	-0.0538446	-0.201737	-0.23155
14.7.17	pgf1n.pk003.b17	BI067647	ribosomal protein S8; 40S ribosomal protein S8 [Homo sapiens]	Rattus norvegicus ribosomal protein S8 (Rps8), mRNA	0.00536184	0.474978	0.094206	-0.171897	-0.032431	0.202546	0.0559099	0.150799	-0.174063	-0.112933	-0.128159	-0.272432
15.1.13	pgp1n.pk001.h15	BI390566	No Hits Found	No Hits Found	0.00809272	0.360736	-0.0541355	0.126173	0.0303665	-0.166619	-0.0410095	-0.03928	-0.0155826	0.194117	0.192993	0.133165
15.13.15	pgl1n.pk005.p19	BG711006	DERP13 (dermal papilla derived protein 13) [Homo sapiens]	Homo sapiens mRNA for DERP13 (dermal papilla derived protein 13),complete cds	0.0128245	0.332693	0.042889	-0.150451	-0.0637049	0.0969335	0.0534614	0.0848661	-0.122185	-0.0484673	-0.195393	-0.23576
15.15.15	pgm1c.pk002.k24	BM486086	No Hits Found	Mouse DNA sequence from clone RP23-111J19 on chromosome 2, complete sequence	0.0497109	0.20889	0.0304126	-0.03739	-0.041075	-0.0283644	0.0694534	0.121636	-0.0440731	-0.087254	-0.0362814	0.0180484
15.16.11	pgm2n.pk005.g24	BM489831	C-1-tetrahydrofolate synthase, cytoplasmic (C1-THF synthase)[Includes: Methylenetetrahydrofolate dehydrogenase ;Methenyltetrahydrofolate cyclohydrolase ;Formyltetrahydrofolate synthetase ]	Homo sapiens, methylenetetrahydrofolate dehydrogenase (NADP+dependent), methenyltetrahydrofolate cyclohydrolase,formyltetrahydrofolate synthetase, clone MGC:1372IMAGE:3508998, mRNA, complete cds	0.0219587	0.185977	0.0614555	-0.0317442	0.0133144	0.0759965	0.0376887	0.118822	-0.0671548	-0.0510355	0.0152164	-0.0240029
15.17.1	pgm2n.pk010.i7	BM489318	Protocadherin beta 1 precursor (PCDH-beta1)	No Hits Found	0.0343795	0.541203	-0.0505038	0.131933	-0.160116	0.0295843	-0.0415699	-0.0299135	-0.113751	0.0482037	0.212191	0.381087
15.17.17	pgr1c.pk001.c10	BM439396	KIAA0624 protein - human (fragment)	No Hits Found	0.0499147	0.458099	0.201962	0.0362499	-0.0395351	0.21333	0.376558	0.257494	0.00148828	0.133439	0.0916131	-0.0815405
15.18.1	pgr1c.pk001.c15	BM439401	No Hits Found	No Hits Found	0.016341	0.464191	0.161139	-0.0663737	0.207711	0.234596	0.0445149	0.157734	0.123287	-0.0788772	-0.229595	-0.0803097
15.2.1	pgp1n.pk003.m24	BI391244	Hypothetical protein KIAA0176	Mus musculus similar to Hypothetical protein KIAA0176 (LOC217312),mRNA	0.00408512	0.508373	0.304534	0.11135	0.0897742	0.268818	0.347324	0.51222	0.151016	0.113356	0.00384678	0.177183
15.2.12	pgp1n.pk007.e15	BI392245	ribosomal protein L35 [Gallus gallus]	Gallus gallus RPL35 mRNA for ribosomal protein L35, complete cds	0.046515	0.256401	0.0495555	-0.0617294	0.113694	0.037984	-0.0345483	0.0810922	0.0408026	-0.0167479	-0.142707	-0.128266
15.2.18	pgp1n.pk009.j4	BI392944	Similar to neural proliferation, differentiation and control gene 1[Mus musculus]	Homo sapiens NPDC-1 protein mRNA, complete cds	0.00373262	1.4665	-0.548452	0.0717163	-0.521806	-0.407531	-0.290046	-0.974424	-0.742977	0.362129	0.492081	0.175633
15.4.2	pgp2n.pk002.o9	BM490279	Complement factor D precursor (C3 convertase activator) (Properdinfactor D) (Adipsin)	No Hits Found	0.000610827	0.951678	0.210878	-0.140453	-0.130392	0.392197	0.0890521	0.492654	-0.459023	-0.206529	-0.0724369	0.176177
15.4.20	pgp2n.pk005.k23	BM491195	5'-nucleotidase, cytosolic II; purine 5' nucleotidase;5'-nucleotidase (purine), cytosolic type B; IMP-specific5'-NT; 5#-nucleotidase, cytosolic II [Homo sapiens]	Homo sapiens 5'-nucleotidase, cytosolic II (NT5C2), mRNA	0.0384576	1.1931	-0.299296	0.050654	-0.141719	0.00921745	-0.139057	-0.925626	0.267479	-0.310137	0.0814092	0.163865
15.6.18	pgp2n.pk002.g8	BM490107	similar to hypothetical protein MGC15937 similar to glycine-N-acyltransferase [Homo sapiens]	No Hits Found	0.0479321	0.646296	0.00135055	-0.254128	0.191681	-0.0822098	-0.00362556	-0.100444	-0.106292	-0.168887	-0.286719	-0.454615
15.6.5	pgp2n.pk010.p12	CD216172	eukaryotic translation elongation factor 1 epsilon 1; homolog ofrat elongation factor p18 [Homo sapiens]	Homo sapiens eukaryotic translation elongation factor 1 epsilon 1(EEF1E1), mRNA	0.0197063	0.254194	0.0186043	-0.0959728	0.0830807	-0.085703	0.0394156	0.037624	0.0347232	-0.142105	-0.171113	-0.105397
15.6.8	pgp1n.pk001.e5	BI390528	basic proline-rich protein [Sus scrofa]	No Hits Found	0.000758674	0.793894	-0.437463	-0.0110017	-0.577714	-0.504481	-0.37482	-0.292838	-0.301951	-0.01289	0.0546531	0.216181
15.8.1	pgf1n.pk003.b9	BI067648	accessory protein BAP31 [Homo sapiens]	No Hits Found	0.00902862	0.366198	0.0543699	-0.0521288	-0.0611959	0.0247501	0.109948	0.143977	-0.22222	0.00620268	-0.00531853	0.0128208
15.8.17	pgf1n.pk008.e17	BI066467	similar to data source:SPTR, source key:Q64152,evidence:ISS~putative~similar to TRANSCRIPTION FACTORBTF3 (RNA POLYMERASE B TRANSCRIPTION FACTOR 3) [Homosapiens]	Homo sapiens similar to data source:SPTR, source key:Q64152,evidence:ISS~putative~similar to TRANSCRIPTION FACTORBTF3 (RNA POLYMERASE B TRANSCRIPTION FACTOR 3)(LOC91408), mRNA	0.00256987	0.379814	0.154997	-0.0435002	0.0916603	0.135281	0.15449	0.238556	-0.0522309	-0.141258	0.0316897	-0.0122016
15.8.20	pgf1n.pk009.l18	BI066861	similar to EFG1; elongation factor G1 [Homo sapiens]	Mus musculus, G elongation factor, clone MGC:25967 IMAGE:4239980, mRNA, complete cds	0.018845	0.256987	0.0381473	0.187514	-0.0572277	0.115798	0.0415425	0.0524771	0.188323	0.184772	0.177201	0.19976
15.8.8	pgf1n.pk007.a6	BI066109	tyrosine 3-monooxygenase/tryptophan 5-monooxygenase activation protein, eta polypeptide; 14-3-3 eta [Mus musculus]	H.sapiens 14-3-3 eta subtype mRNA	0.00144408	0.496362	0.216042	-0.0307395	0.0214749	0.233202	0.22233	0.38716	-0.109201	-0.0046992	0.0651921	-0.0742494
15.9.11	pgf2c.pk001.o14	BM425810	tax-responsive element binding protein 107 [Gallus gallus]	Gallus gallus tax-responsive element binding protein 107 mRNA, complete cds	0.00396088	0.316249	0.136631	-0.00459125	0.0114208	0.168999	0.118791	0.247312	-0.00766002	0.0562888	-0.0689366	0.00194283
15.9.19	pgf2n.pk002.n20	BM426492	multiple exostoses type II protein EXT2.I [Homo sapiens]	Human hereditary multiple exostoses gene 2 (EXT2) mRNA, complete cds	0.0248402	0.25015	-0.0606931	0.0770529	0.0752988	-0.104503	-0.0849311	-0.128637	0.121514	-0.0433461	0.108712	0.121332
16.1.20	pgp1n.pk004.n13	BI391567	No Hits Found	No Hits Found	0.00133224	0.845423	0.14095	-0.269289	-0.219009	0.00327964	0.331879	0.447652	-0.342558	-0.357711	-0.39777	0.0208818
16.14.14	pnlb.pk0008.e10	AW198448	No Hits Found	No Hits Found	0.00733921	0.638826	0.146676	-0.136866	-0.126688	0.113347	0.324953	0.275094	-0.313873	0.0297285	-0.194667	-0.0686529
16.17.16	pgm2n.pk013.p18	CD214830	matrix metalloproteinase 15; Membrane type 2-MMP [Mus musculus]	Homo sapiens matrix metalloproteinase 15 (membrane-inserted) (MMP15), mRNA	0.037217	0.580589	0.0729842	-0.0784463	0.239166	0.0879867	0.092284	-0.1275	0.0956066	-0.0419695	-0.0259995	-0.341423
16.17.3	pgm2n.pk010.i24	BM489922	core binding factor beta [Mus musculus]	Gallus gallus core-binding factor beta mRNA, complete cds	0.0131656	0.208339	-0.128512	0.00675549	-0.104469	-0.157089	-0.187979	-0.0645125	-0.0236372	0.0203595	0.0106917	0.0196079
16.2.20	pgp1n.pk009.k4	BI392962	RIKEN cDNA 5730403E06 [Mus musculus]	Homo sapiens renin receptor mRNA, complete cds	0.0171915	0.884154	-0.387321	0.0656029	-0.320022	-0.405201	-0.451963	-0.372098	-0.230863	-0.0724654	0.133548	0.432191
16.2.9	QC8.3	BI390036	Na/K ATPase		0.042796	0.451893	0.283477	0.121756	0.46445	0.210954	0.0882461	0.370256	0.122157	0.160484	0.191824	0.0125577
16.3.17	pgp2n.pk002.e12	BM491992	ADENYLATE KINASE ISOENZYME 1 (ATP-AMP TRANSPHOSPHORYLASE) (AK1)(MYOKINASE)	Chicken muscle adenylate kinase mRNA, complete cds	0.0366756	0.378086	0.141197	0.00364228	0.303023	0.122508	0.0272117	0.112047	0.069398	-0.0566295	0.076864	-0.0750633
16.3.5	pgp1n.pk010.m14	BI393293	hypothetical protein [Homo sapiens]	Homo sapiens, clone IMAGE:4480519, mRNA, partial cds	0.0445782	1.02809	-0.724067	-0.399914		-0.952004	-0.478897	-0.7413	-0.919597	-0.71403	-0.0421123	0.0760816
16.4.15	pgp2n.pk004.p7	BM490970	dolichyl-P-Glc:Man9GlcNAc2-PP-dolichylglucosyltransferase; Man(9)GlcNAc(2)-PP-Dol alpha-1,3-glucosyltransferase [Homo sapiens]	Homo sapiens dolichyl-P-Glc:Man9GlcNAc2-PP- dolichylglucosyltransferase (ALG6), mRNA	0.0471108	0.560362	-0.081894	0.157515	-0.0606605	-0.133669	-0.0576269	-0.0756193	0.0392707	0.270822	-0.106725	0.426693
16.4.20	pgp2n.pk005.l13	BM491206	15-oxoprostaglandin 13-reductase [Sus scrofa]	Mus musculus, RIKEN cDNA 2510002C21 gene, clone MGC:6495 IMAGE:2648051, mRNA, complete cds	0.00314871	0.500623	-0.206983	0.0302765	0.0906188	-0.307358	-0.293789	-0.317403	0.18322	-0.00886135	-0.0425114	-0.0107409
16.4.6	pgp2n.pk004.e7	BM490730	No Hits Found	No Hits Found	0.0338678	0.491494	0.192621	-0.00469665	0.452385	0.0526755	0.233067	0.0323546	0.0332867	-0.00167708	-0.0391083	-0.0112879
16.5.1	pgp2n.pk006.h10	BM491452	No Hits Found	Chloroflexus aurantiacus Chlo_223, whole genome shotgun sequence	0.0314698	0.510753	0.0112465	0.200519	-0.0425402	0.107704	0.0175753	-0.0377532	-0.129394	0.114433	0.348825	0.468213
16.5.8	pgp2n.pk007.d12	BM491704	No Hits Found	No Hits Found	0.0487911	0.529412	0.18454	0.0540273	0.516323	0.105382	0.0353768	0.0810791	0.139849	0.0134353	-0.0130894	0.0759147
16.7.15	pft1c.pk004.b7	AW355679	membrane component, chromosome 11, surface marker 1 [Homo sapiens]	Homo sapiens membrane component, chromosome 11, surface marker 1 (M11S1), mRNA	0.0218168	0.241556	0.115484	0.00431622	0.0352037	0.194865	0.117341	0.114525	-0.00292766	0.0512991	0.0155847	-0.0466913
16.7.18	pgf1n.pk004.f8	BI065362	Cadherin-13 precursor (Truncated-cadherin) (T-cadherin) (T-cad)	G.gallus T-cadherin mRNA, complete cds	0.0217292	0.248684	-0.0123397	-0.15584	-0.0580696	0.0262005	-0.0436902	0.0262004	-0.222483	-0.15539	-0.140935	-0.10455
16.9.6	pgf1n.pk012.m17	BI067582	cis-Golgi matrix protein GM130 [Rattus norvegicus]	Homo sapiens golgi matrix protein GM130 (GOLGA2) mRNA, complete cds	0.0217629	0.244453	-0.103243	0.0530084	-0.0425053	-0.113347	-0.119898	-0.137221	0.0253977	0.107232	0.0581566	0.0212478
17.1.1	pgp1c.pk002.a15	BI389781	No Hits Found	No Hits Found	0.0208042	0.34402	0.100565	-0.0282161	0.0146391	0.069356	0.139696	0.17857	-0.0255631	-0.000925571	0.079074	-0.16545
17.10.1	pgf2n.pk002.m14	BM426465	phosphoribosyl pyrophosphate synthetase-associated protein 2 [Rattus norvegicus]	Homo sapiens phosphoribosyl pyrophosphate synthetase-associated protein 2 (PRPSAP2), mRNA	0.0298877	0.440151	0.0511337	-0.0764033	-0.0983221	0.0472706	0.204006	0.0515807	-0.102633	-0.236145	0.0890928	-0.0559284
17.11.20	pgf2n.pk004.p3	BM427576	ankyrin repeat domain 2 (stretch responsive muscle) [Mus musculus]	Homo sapiens ankyrin repeat domain 2 (stretch responsive muscle) (ANKRD2), mRNA	0.00345881	0.480287	0.167	-0.047658	0.240566	0.0274073	0.241276	0.158749	0.0183255	0.130944	-0.100891	-0.239011
17.12.9	pnfb.pk0001.h10		gene_id:F1D9.26~unknown protein [Arabidopsis thaliana]	Homo sapiens, thymosin, beta 4, X chromosome, clone MGC:22726IMAGE:4095465, mRNA, complete cds	0.0323335	0.287633	0.181428	0.0404691	0.110153	0.291184	0.131754	0.192621	0.0419185	0.0972787	0.00355193	0.0191271
17.13.6	pgl1n.pk004.g7	BG710615	acetylserotonin O-methyltransferase-like [Homo sapiens]	No Hits Found	0.0408843	0.395403	0.0491998	-0.128596	-0.149704	0.0037014	0.167529	0.175273	-0.168808	-0.22013	-0.0697937	-0.055653
17.13.7	pgl1n.pk003.b21	BG710258	HSPC266 [Homo sapiens]	Homo sapiens methyltransferase like 2 (METTL2), mRNA	0.0325215	0.380757	-0.075858	0.059207	-0.170256	-0.110033	-0.0462885	0.0231461	-0.055224	-0.0754735	0.157024	0.210501
17.14.13	pnl1s.pk002.a11	AW198524	No Hits Found	No Hits Found	0.000408166	0.303562	-0.0706567	-0.261252	-0.0708617	-0.0895479	-0.0489211	-0.0732962	-0.178681	-0.281609	-0.352483	-0.232235
17.18.11	pgr1n.pk002.a11	BM440048	No Hits Found	No Hits Found	0.0281215	0.270378	-0.0221924	0.0997024	0.0421066	-0.128312	-0.000750846	-0.00181295	0.142066	0.0714914	0.0967149	0.0885374
17.18.5	pgr1n.pk001.p21	BM440039	Microsomal dipeptidase precursor (MDP) (Dehydropeptidase-I) (Renal dipeptidase) (RDP)	Pig mRNA for dipeptidase	0.00316445	0.215172	0.0778061	-0.0506396	0.00488824	0.146199	0.0971648	0.062972	-0.0205282	-0.0662689	-0.0689727	-0.0467887
17.3.19	pgp2n.pk002.c7	BM490014	Signal Recognition Particle Alu Rna Binding Heterodimer, Srp914	C.lupus signal recognition particle 9 protein (SRP9) mRNA, completecds	0.00912938	0.362614	0.0955592	-0.0370305	0.288613	0.0656787	0.043417	-0.015472	-0.0373519	-0.0182128	-0.0740012	-0.0185562
17.3.5	pgp1n.pk010.j3	BI393243	hairy/enhancer of split 6 [Homo sapiens]	Homo sapiens hairy/enhancer of split 6 (HES6) mRNA, complete cds	0.000821915	0.768926	0.193406	-0.217766	-0.0045292	0.377828	0.182116	0.21821	-0.146541	-0.215805	-0.117621	-0.391098
17.4.19	pgp2n.pk004.o6	BM490946	Oxysterol-binding protein 1	Homo sapiens oxysterol binding protein (OSBP), mRNA	0.0113167	0.187957	0.0688517	-0.0188507	0.00282602	0.072385	0.0911635	0.109032	-0.0789242	-0.00940564	0.0236415	-0.0107144
17.5.12	pgp2n.pk008.h19	CD215644	Cysteine-rich protein 2 (CRP2) (Beta-cysteine-rich protein)(Beta-CRP)	G.gallus mRNA for beta cysteine-rich-protein	0.000312843	1.10108	-0.287469	0.204519	-0.0926953	-0.545003	-0.109089	-0.403088	0.0279115	0.122245	0.111847	0.556073
17.7.10	pgf1n.pk001.l2	BI064544	Similar to DHHC1 protein [Homo sapiens]	Homo sapiens, Similar to DHHC1 protein, clone MGC:8765 IMAGE:3852521, mRNA, complete cds	0.0405037	0.251153	-0.0861199	0.0285632	-0.135436	-0.16457	-0.0127204	-0.0317535	-0.049893	-0.00388171	0.0814453	0.0865822
17.7.19	pgf1n.pk002.p3	BI067644	aldehyde dehydrogenase 4A1 precursor; aldehyde dehydrogenase 4; mitochondrial delta-1-pyrroline 5-carboxylate dehydrogenase; P5C dehydrogenase [Homo sapiens]	Homo sapiens, aldehyde dehydrogenase 4 family, member A1, clone MGC:23086 IMAGE:4548787, mRNA, complete cds	0.00164261	0.593527	0.161653	-0.0797543	0.033936	0.35551	0.144964	0.112201	-0.00701429	-0.0376631	-0.036323	-0.238017
17.7.5	pgp2n.pk008.g7	CD216391	Glutathione reductase, mitochondrial precursor (GR) (GRase)	Mus musculus, Similar to glutathione reductase 1, clone IMAGE:3589654, mRNA, partial cds	0.000769263	0.282235	0.0447252	-0.0951836	0.0913998	0.0636	-0.0110749	0.034976	-0.0399623	-0.0474646	-0.102472	-0.190835
17.8.10	pgf1n.pk006.o12	BI066073	pumilio homolog 2 [Homo sapiens]	Homo sapiens Pumilio 2 (PUMH2) mRNA, complete cds	0.0454532	0.222093	0.0276153	0.13008	0.0157505	-0.0405421	0.108151	0.0271017	0.0419669	0.181551	0.160878	0.135924
17.9.1	pgf1n.pk010.p21	BI067181	cytochrome P450, subfamily IIJ (arachidonic acid epoxygenase)polypeptide 2; microsomal monooxygenase;flavoprotein-linked monooxygenase; Cytochrome P450,subfamily IIJ (arachidonic acid epoxygenase), [Homosapiens]	Rattus norvegicus cytochrome P450 monooxygenase (CYP2J3) mRNA, complete cds	0.0133435	0.997383	-0.34297	0.199886	-0.335984	-0.100817	-0.560952	-0.374124	0.43643	-0.117471	0.263842	0.216744
17.9.3	pgf1n.pk011.a3	BI067204	Carboxy-terminal kinesin 2 (XCTK2)	Homo sapiens kinesin-like 2 (KNSL2), mRNA	0.0241565	0.78417	0.101938	-0.201045	0.248415	0.081973	0.157036	-0.0796727	-0.0275682	-0.349287	-0.535755	0.10843
17.9.6	pgf1n.pk012.j19	BI067540	CGTHBA [Gallus gallus]	Gallus gallus alpha globin gene cluster, complete sequence	0.000449916	0.342195	0.13453	-0.0763335	-0.0470822	0.214878	0.12424	0.246082	-0.0727416	-0.0961132	-0.0636769	-0.0728023
18.10.1	pgf2n.pk002.n6	BM426499	methionine synthase [Rattus norvegicus]	Human methionine synthase mRNA, complete cds	0.00302593	0.408479	-0.102547	0.125361	-0.226284	0.0786171	-0.039997	-0.222524	0.162534	0.0446517	0.112062	0.182195
18.10.2	pgf2n.pk004.n24	BM426827	unnamed protein product [Homo sapiens]	Homo sapiens chromosome 17 open reading frame 26 (C17orf26), mRNA	0.0369758	0.255022	-0.0298421	-0.146831	-0.155191	-0.0202741	-0.00346747	0.0595645	-0.176066	-0.0786523	-0.137149	-0.195458
18.12.4	pgf2n.pk005.b14	BM426896	No Hits Found	No Hits Found	0.0193224	0.488753	0.209899	-0.0744672	-0.00956796	0.283222	0.237485	0.328458	-0.104133	-0.0318514	-0.00158887	-0.160295
18.15.13	pgm1c.pk002.i24	BM486043	unnamed protein product [Mus musculus]	Homo sapiens chromosome 7 clone RP11-29B3, complete sequence	0.0304949	0.277504	-0.0654555	0.0761047	0.00287285	-0.120093	-0.0642466	-0.0803552	0.0321407	0.0276136	0.0872537	0.157411
18.16.18	pgm2n.pk009.d9	BM489897	eukaryotic translation initiation factor 2, subunit 1 (alpha ) [Rattus norvegicus]	Rattus norvegicus eukaryotic translation initiation factor 2, subunit 1 (alpha ) (Eif2s1), mRNA	0.0167951	0.345122	0.00154295	-0.142751	-0.0165687	0.0694682	-0.109846	0.063118	-0.0943477	-0.152791	-0.0482103	-0.275654
18.17.14	pgm2n.pk013.o2	CD214793	similar to Ubiquinone biosynthesis protein COQ4 homolog (Coenzyme Qbiosynthesis protein 4 homolog) (CGI-92) [Mus musculus]	Homo sapiens, clone MGC:19936 IMAGE:3944239, mRNA, complete cds	0.00576015	0.525883	-0.226094	0.0657506	-0.134993	-0.424759	-0.184741	-0.159883	0.0313738	0.0605236	0.0699818	0.101123
18.18.6	pgr1n.pk002.n21	BM440343	Similar to cell division cycle 25A [Homo sapiens]	Homo sapiens cell division cycle protein 25A splice variant 2 (CDC25A) mRNA, complete cds; alternatively spliced	0.0098624	0.478516	0.0425607	-0.184542	-0.00554171	0.0465099	0.113732	0.0155424	-0.0400092	-0.309725	-0.0236504	-0.364784
18.3.1	pgp1n.pk010.k10	BI393251	KIAA1253 protein [Homo sapiens]	Homo sapiens likely ortholog of mouse tumor differentially expressed 1, like (TDE1L), mRNA	0.0339211	0.219437	0.0723097	0.178044	0.0173389	0.0826766	0.0559689	0.133254	0.141294	0.121302	0.236776	0.212804
18.3.11	pgp1n.pk013.a16	BI393965	Aldose Reductase (E.C.1.1.1.21) Mutant With Cys 298 Replaced By Ser(C298s) Complex With Nadph	Gallus domesticus mRNA for aldo-keto reductase (akr gene)	0.00371641	1.09806	-0.517477	-0.000246529	-0.421137	-0.654319	-0.681877	-0.312574	-0.398059	-0.124167	0.105061	0.416178
18.5.12	pgp2n.pk008.i6	CD215669	adrenal hyoplasia protein DAX1 [Gallus gallus]	Gallus gallus adrenal hyoplasia protein DAX1 (DAX1) mRNA, complete cds	0.0126982	0.690693	-0.219554	0.0929167	-0.00112562	-0.39405	-0.119579	-0.363462	-0.143343	0.0388549	0.179512	0.296643
18.5.5	pgp2n.pk006.g18	BM491438	No Hits Found	No Hits Found	0.0117815	1.20808	0.182809	-0.182932	0.648955	0.118267	0.296056	-0.332041	0.306306	-0.09995	-0.378959	-0.559125
18.6.14	pgp1c.pk003.i1	BI390192	quiescin/sulfhydryl oxidase [Gallus gallus]	Gallus gallus quiescin/sulfhydryl oxidase mRNA, complete cds	0.0350467	0.325862	0.148442	-0.0226014	-0.0140943	0.20421	0.159841	0.243811	0.00489626	0.0625942	-0.0820506	-0.0758453
18.6.4	pgp2n.pk010.c19	CD215919	arrestin beta 1, isoform A [Homo sapiens]	Cow beta-arrestin mRNA, complete cds	0.0413374	0.302935	0.0671114	-0.0517737	0.126114	0.0959441	-0.0131583	0.0595458	-0.0177788	0.0770293	-0.0895243	-0.176821
18.8.8	pgf1n.pk006.o20	BI066081	HSPC177 [Homo sapiens]	Mus musculus, RIKEN cDNA 2210412K09 gene, clone MGC:6559IMAGE:2811290, mRNA, complete cds	0.0193065	0.323346	0.0956776	-0.0502845	0.027548	0.0446256	0.159639	0.150898	-0.00713642	-0.163707	0.0198139	-0.0501082
19.1.11	pgp1n.pk001.f16	BI390536	No Hits Found	No Hits Found	0.0373717	1.00438	-0.35108	0.0343621	-0.116482	-0.201444	-0.342974	-0.743418	-0.234005	0.195246	-0.0847501	0.260957
19.13.20	pgl1n.pk010.o23	BG712114	ribosomal protein L39 [Gallus gallus]	Gallus gallus RPL39 mRNA for ribosomal protein L39, complete cds	0.0425938	0.372899	0.13297	-0.0119428	0.0305528	0.172087	0.220872	0.108371	0.0411989	0.0274738	-0.152027	0.0355837
19.14.16	pnlb.pk0008.b4		Ovoinhibitor precursor	Chicken ovoinhibitor gene, exon 7	0.0315139	1.17915	0.0310689	-0.513081	0.362242	0.243089	-0.224409	-0.256646	-0.249504	-0.472828	-0.816911
19.15.14	pgm1n.pk001.k9	BM485459	methionine aminopeptidase-like 1 [Mus musculus]	Homo sapiens, Similar to methionine aminopeptidase-like 1, cloneIMAGE:5184200, mRNA	0.000221443	0.722683	-0.19073	0.107903	-0.299549	-0.305846	-0.0990126	-0.0585139	-0.159409	0.0557304	0.118453	0.416838
19.15.17	pgm2n.pk002.p15	BM486898	Similar to dishevelled associated activator of morphogenesis 2[Homo sapiens]	Mus musculus dishevelled associated activator of morphogenesis 1(Daam1), mRNA	0.0460294	0.235192	-0.0473421	-0.178545	0.0334513	-0.136973	-0.101348	0.015501	-0.186179	-0.192486	-0.133775	-0.201741
19.15.3	pgl1n.pk005.k11	BG710913	BETA-2-MICROGLOBULIN PRECURSOR	G.gallus gene for beta-2 microglobulin (clone RG6)	0.023126	1.00895	-0.214316	0.0972274	-0.474181	-0.223838	-0.0817569	-0.077487	-0.724072	0.240782	0.534773	0.337426
19.16.1	pgm2n.pk002.p22	BM486906	microtubule-associated protein, RP/EB family, member 2; T-cell activation protein, EB1 family; APC-binding protein EB1 [Homo sapiens]	Homo sapiens microtubule-associated protein, RP/EB family, member 2 (MAPRE2), mRNA	0.0366092	0.66774	-0.198476	0.0422905	-0.177629	-0.134758	-0.149516	-0.332003	-0.150291	0.120604	-0.136888	0.335737
19.16.5	pgm2n.pk005.e12	BM487673	No Hits Found	No Hits Found	0.0429375	0.650071	0.0607906	-0.272998	-0.202706	0.135948	0.189827	0.120094	-0.460244	-0.0714064	-0.300556	-0.259787
19.17.14	pgm2n.pk013.n12	CD214765	kinesin family member 5B; kinesin 1 (110-120kD) [Homo sapiens]	Homo sapiens kinesin family member 5B (KIF5B), mRNA	0.0232121	0.37978	0.25664	0.118358	0.203339	0.242953	0.200173	0.380095	0.282871	0.084754	0.105494	0.000314587
19.2.6	pgp1n.pk007.b9	BI392204	unnamed protein product [Mus musculus]	Homo sapiens eukaryotic translation initiation factor 3, subunit 7 zeta, 66/67kDa (EIF3S7), mRNA	0.0368234	0.167563	-0.00200103	-0.100646	-0.00473157	-0.0083612	0.0424095	-0.0373208	-0.105805	-0.0727947	-0.0988297	-0.125153
19.3.1	pgp1n.pk010.j20	BI393240	similar to huntingtin-associated protein interacting protein [Homo sapiens] [Mus musculus]	Homo sapiens cDNA FLJ38913 fis, clone NT2NE2008017	0.00280096	0.805893	-0.244103	0.128501	-0.0267227	-0.348042	-0.429151	-0.172495	-0.118631	0.0715756	0.184317	0.376742
19.3.6	pgp1n.pk011.m21	BI393600	chromogranin B precursor; Chromogranin B (secretogranin B) [Homo sapiens]	Sus scrofa chromogranin B (CHGB) mRNA, complete cds	0.00841384	1.65455	0.102725	-0.372407	-0.573138	0.165888	0.231338	0.586811	-1.06774	-0.694278	-0.26549	0.537883
19.5.11	pgp2n.pk007.m11	BM491897	insulin receptor precursor [Gallus gallus]	Gallus gallus insulin receptor precursor, mRNA, partial cds	0.00808762	0.289563	0.0529231	-0.0945392	-0.0468328	0.0267727	0.165708	0.0660448	-0.0843587	-0.123855	-0.0797213	-0.0902217
19.5.12	pgp2n.pk008.h20	CD215646	melanopsin [Danio rerio]	No Hits Found	0.000217045	0.972938	-0.314698	0.215773	0.0471976	-0.60183	-0.292295	-0.411866	0.0208308	0.119026	0.35213	0.371108
19.5.9	pgp2n.pk007.l9	BM491895	similar to Putative protein X123 [Homo sapiens]	Homo sapiens Friedreich ataxia region gene X123 (X123), mRNA	0.00679099	0.3032	0.0985136	-0.0683318	0.113061	0.0756507	0.100644	0.104699	0.0404195	-0.00341266	-0.19014	-0.120194
19.6.18	pgp2n.pk002.d10	BM490018	RIKEN cDNA 2900064A13 [Mus musculus]	Homo sapiens chromosome 11 hypothetical protein ORF3 (LOC56851),mRNA	0.00221936	0.46299	0.29247	0.0400147	0.111176	0.272065	0.365646	0.420993	0.0878686	-0.0419968	0.0999157	0.0142713
19.9.13	pgf2c.pk001.n12	BM425785	unnamed protein product [Mus musculus]	Homo sapiens, Similar to thioredoxin-like 2, clone MGC:24300 IMAGE:3995828, mRNA, complete cds	0.0200805	0.26901	-0.0142872	-0.13374	0.076871	-0.0311591	-0.0746798	-0.0281812	-0.112443	-0.142907	-0.087472	-0.192139
2.1.11	pgp1n.pk001.n13	BI394567	unnamed protein product [Mus musculus]	No Hits Found	0.026354	0.392747	-0.234537	-0.064155	-0.25831	-0.299639	-0.290512	-0.0896864	-0.262991	-0.0962502	0.00951339	0.0931079
2.1.2	pgp1c.pk003.i1	BI390192	quiescin/sulfhydryl oxidase [Gallus gallus]	Gallus gallus quiescin/sulfhydryl oxidase mRNA, complete cds	0.0267006	0.719432	0.190242	-0.130659	0.200598	0.107396	0.117672	0.335302	-0.161107	0.284477	-0.38413	-0.261875
2.1.20	pgp1n.pk005.b7	BI391658	succinate dehydrogenase Ip subunit [Gallus gallus]	Gallus gallus succinate dehydrogenase Ip subunit mRNA, complete cds	0.0310814	0.233874	0.0796479	-0.00300202	0.014905	0.160155	0.130362	0.0131693	0.0648645	0.0369237	-0.0400773	-0.0737189
2.1.8	pgp1c.pk003.i19	BI390202	No Hits Found	No Hits Found	0.0016628	1.116	-0.203647	0.205064	-0.0789847	0.030559	-0.22216	-0.544004	-0.18522	0.451186	0.571991	-0.0177022
2.1.9	pgp1n.pk001.n1	BI390647	DNA directed RNA polymerase II polypeptide B; polymerase (RNA) II (DNA directed) polypeptide B (140kD); DNA directed RNA polymerase II 140 kDa polypeptide, RNA polymerase II subunit 2, RNA polymerase II second largest subunit [Homo sapiens]	Homo sapiens, polymerase (RNA) II (DNA directed) polypeptide B, 140kDa, clone MGC:1677 IMAGE:3346389, mRNA, complete cds	0.0453093	0.255084	0.0634601	-0.0423009	0.0277322	0.156329	0.0639973	0.00578217	-0.0131168	-0.0119076	-0.0454245	-0.0987547
2.11.2	pgf1n.pk007.k19	BI066295	No Hits Found	No Hits Found	6.1646e-07	0.340869	0.130631	-0.110767	0.066966	0.136485	0.155281	0.16379	-0.136035	-0.0789571	-0.177079	-0.0509948
2.11.9	pgf1n.pk009.n22	BI066899	unknown [Gallus gallus]	Gallus gallus gene for alpha1 integrin, promoter region, exon 1 and partial cds	0.0307315	0.191386	0.0643326	0.161413	0.119665	0.0405306	0.0327956	0.0643392	0.17277	0.152581	0.224181	0.0961198
2.13.16	pgl1n.pk007.o11	BG711495	TRAP-like protein precursor (clone X0286) - African clawed frog	Gallus gallus neuron-glia adhesion molecule (Ng-CAM) gene, partialcds, exons 1 and 2	0.000867842	0.315042	-0.0454639	-0.230194	-0.254756	-0.0571924	0.0639786	0.066114	-0.242447	-0.193978	-0.248928	-0.235423
2.13.19	pgl1n.pk010.a12	BG711890	zinc finger protein [Homo sapiens]	Danio rerio pleiomorphic adenoma gene-like 2 (plagl2), mRNA	0.0246502	0.342688	-0.0362397	0.114971	0.112589	-0.0971242	-0.090807	-0.069617	0.245563	0.122161	-0.0124175	0.104578
2.13.5	pgl1n.pk003.h4	BG710368	Uridine kinase-like 1	Homo sapiens uridine kinase-like 1 (URKL1), mRNA	0.0201756	0.251348	0.0237139	-0.100515	0.0180324	0.0227161	-0.0241777	0.078285	-0.173063	-0.05331	-0.0396936	-0.135995
2.14.5	pgl1n.pk013.f4	AW355415	T-plastin	Homo sapiens, similar to plastin 3 (T isoform), clone MGC:4910IMAGE:3446726, mRNA, complete cds	0.0125978	0.455409	0.109932	-0.0539981	-0.0844788	0.115286	0.0825204	0.326402	-0.0427588	-0.129007	-0.0218391	-0.0223872
2.15.7	pgl1n.pk008.o12	BG711701	cDNA sequence BC005537; hypothetical protein MGC7474 [Mus musculus]	Homo sapiens hypothetical protein FLJ12619 (FLJ12619), mRNA	2.47312e-05	0.53844	0.229481	-0.0508001	0.299153	0.197509	0.232989	0.188272	0.0840978	-0.0558908	0.00787969	-0.239287
2.16.20	pgm2n.pk009.k18	BM489025	No Hits Found	No Hits Found	0.0227685	0.253472	0.162416	0.0223903	0.155847	0.230102	0.0923808	0.171332	0.0273704	-0.0233701	0.106982	-0.0214212
2.18.8	pgr1n.pk003.c12	BM440439	6-phosphofructo-2-kinase/fructose-2, 6-bisphosphatase [Gallus gallus]	Gallus gallus 6-phosphofructo-2-kinase/fructose-2, 6-bisphosphatase mRNA, complete cds	0.00383241	0.297777	-0.116863	0.0912426	-0.0146698	-0.175248	-0.151618	-0.125915	0.10142	0.0243102	0.122529	0.116712
2.2.14	pgp1n.pk009.o12	BI393029	periplakin [Canis familiaris]	Canis familiaris periplakin mRNA, partial cds	0.016607	0.574001	-0.307906	-0.105433	-0.11591	-0.43962	-0.398307	-0.277788	-0.130597	-0.152784	-0.272732	0.134381
2.2.18	pgp1n.pk009.o20	BI393038	unnamed protein product [Mus musculus]	Mus musculus target of myb1-like 2 (Tom1l2), mRNA	0.0489453	0.429271	0.0322649	-0.224596	0.0362804	-0.0597957	0.0544349	0.09814	-0.177797	-0.155507	-0.233947	-0.331131
2.3.7	pgp1n.pk011.a13	BI393375	Mimecan precursor (Osteoglycin)	Gallus gallus osteoglycin mRNA, complete cds	0.0447189	0.669105	-0.289519	-0.034653	-0.130107	-0.214025	-0.370438	-0.443506	-0.232541	-0.114443	-0.0172262	0.225598
2.5.1	pgp2n.pk006.k14	BM491516	Carboxy-terminal kinesin 2 (XCTK2)	Homo sapiens kinesin-like 2 (KNSL2), mRNA	0.0288588	0.904029	0.178402	-0.204022	-0.00130642	0.428097	0.176431	0.110384	0.0662967	0.0160413	-0.475931	-0.422494
2.5.11	pgp2n.pk007.p23	BM491979	RIKEN cDNA 2310066B14 [Mus musculus]	No Hits Found	0.000134948	0.723634	-0.222428	0.242548	-0.185957	-0.381253	-0.205421	-0.117081	-0.0444054	0.34238	0.338453	0.333765
2.5.5	pgp2n.pk006.k20	BM491523	No Hits Found	No Hits Found	0.00945639	0.667732	-0.068778	0.284306	0.110945	-0.0898392	-0.164106	-0.132112	0.274517	0.200293	0.158786	0.503626
2.6.13	pgp1n.pk003.f8	BI391118	hypothetical protein XP_174011 [Homo sapiens]	Homo sapiens LOC257323 (LOC257323), mRNA	0.000911087	0.732251	-0.389407	-0.0281437	-0.526023	-0.401597	-0.354348	-0.275661	-0.305277	-0.0951283	0.081603	0.206228
2.7.1	pgp2n.pk003.o17	BM490591	KIAA0789 protein [Homo sapiens]	No Hits Found	0.00273111	0.490049	0.15314	-0.135753	0.122988	0.10611	0.184407	0.199056	-0.0727532	-0.102622	-0.0766444	-0.290992
2.7.11	pgf1n.pk001.a5	BI064350	ring finger protein 26 [Homo sapiens]	No Hits Found	0.0477355	0.19426	0.11625	0.03743	0.136651	0.138829	0.119375	0.0701466	0.045437	0.0559859	0.103729	-0.0554316
2.8.16	pgf1n.pk010.c11	BI066967	MO25-like protein	Mus musculus RIKEN cDNA 1500031K13 gene (1500031K13Rik), mRNA	0.0269095	0.496144	-0.0799638	-0.229457	-0.205137	-0.0905805	-0.061638	0.0375006	-0.223694	-0.458643	-0.0389802	-0.196511
2.9.20	pgf2n.pk005.d4	BM426950	15-oxoprostaglandin 13-reductase [Sus scrofa]	Mus musculus, RIKEN cDNA 2510002C21 gene, clone MGC:6495 IMAGE:2648051, mRNA, complete cds	0.0100503	0.368307	-0.173218	0.0130542	-0.163092	-0.186723	-0.107281	-0.235777	0.13253	-0.0462274	-0.0545913	0.0205053
2.9.5	pgf1n.pk011.j14	BI067887	zinc finger protein 103 homolog (mouse); zinc finger protein homologous to Zfp103 in mouse; Zinc finger protein expressed in cerebellum [Homo sapiens]	Homo sapiens zinc finger protein 103 homolog (mouse) (ZFP103), mRNA	0.00698576	0.580849	-0.00696836	0.198043	-0.111048	-0.0693682	0.0417387	0.110804	-0.00250624	0.0278525	0.297025	0.4698
20.1.12	pgp1n.pk002.k19	BI390898	Farnesyl pyrophosphate synthetase (FPP synthetase) (FPS) (Farnesyl diphosphate synthetase) [Includes: Dimethylallyltransferase ; Geranyltranstransferase ]	Homo sapiens farnesyl diphosphate synthase (farnesyl pyrophosphate synthetase, dimethylallyltranstransferase, geranyltranstransferase) (FDPS), mRNA	0.00440439	0.384947	0.078392	-0.127026	0.0726472	0.0683096	0.197786	-0.0251743	-0.0394095	-0.138824	-0.142707	-0.187161
20.1.13	pgp1n.pk001.g1	BI390550	copine I [Mus musculus]	Homo sapiens copine I (CPNE1), transcript variant 8, mRNA	2.3386e-06	1.06292	-0.266945	0.470107	-0.205695	-0.433754	-0.28874	-0.13959	0.230274	0.483711	0.629165	0.53728
20.1.15	pgp1n.pk001.g15	BI390553	microtubule-associated protein, RP/EB family, member 2; T-cell activation protein, EB1 family; APC-binding protein EB1 [Homo sapiens]	Homo sapiens microtubule-associated protein, RP/EB family, member 2 (MAPRE2), mRNA	0.0025544	0.827435	-0.509834	0.012685	-0.348635	-0.659124	-0.412156	-0.619419	-0.109879	-0.0556225	0.0479299	0.168311
20.1.4	pgp1c.pk003.d1	BI390404	splicing factor 3a, subunit 1, 120kDa; pre-mRNA splicing factor SF3a (120 kDa subunit), similar to S. cerevisiae PRP21; splicing factor 3a, subunit 1, 120kD [Homo sapiens]	Homo sapiens splicing factor 3a, subunit 1, 120kDa (SF3A1), mRNA	0.0464307	0.236745	-0.0804572	0.0779935	-0.109943	-0.127177	0.00833249	-0.0930412	0.0624572	0.0518016	0.109568	0.0881477
20.10.13	pgf1n.pk001.b24	BI064367	No Hits Found	No Hits Found	0.0151498	0.344608	-0.0313275	0.137497	0.00413094	-0.00509615	0.00683875	-0.131184	0.182572	0.213425	0.0274216	0.12657
20.10.17	pgf1n.pk001.c16	BI064377	No Hits Found	Homo sapiens chromosome 15, clone RP11-437B10, complete sequence	0.0300281	0.395209	-0.140129	0.0706033	-0.238182	-0.00662099	-0.192862	-0.122849	0.157028	0.119379	-0.0136298	0.0196361
20.12.7	pnfb.pk0002.d10		No Hits Found	Human DNA sequence from clone RP13-404M3 on chromosome 10, complete sequence	0.0367192	0.135184	-0.0929777	0.00860015	-0.086299	-0.0858269	-0.0883142	-0.111471	-0.00551396	0.0237127	0.0153915	0.000810299
20.13.10	pgl1n.pk007.f13	BG711359	phosphatidate cytidylyltransferase 2 [Mus musculus]	Homo sapiens CDP-diacylglycerol synthase (phosphatidate cytidylyltransferase) 2 (CDS2), mRNA	0.046795	0.613573	0.0802912	-0.110573	0.100209	-0.092857	0.373827	-0.0600142	-0.239745	-0.0575852	-0.0548866	-0.0900763
20.14.2	pgl1n.pk011.a4	BG712136	No Hits Found	No Hits Found	0.0308481	0.258447	0.146299	0.0120314	0.0441556	0.171825	0.177274	0.191942	0.201416	-0.066505	-0.0534829	-0.0333027
20.15.11	pgm1c.pk002.i23	BM486042	Xin protein - chicken	Gallus gallus Xin mRNA, complete cds	0.0123377	0.64755	0.145263	-0.175665	-0.265683	0.185951	0.282133	0.37865	-0.2689	-0.215298	-0.0244844	-0.19398
20.15.7	pgl1n.pk006.a7	BG711030	solute carrier family 19 (folate transporter), member 1; Reduced Folate Carrier; homologue of mutant Chinese hamster cell methotrexate uptake deficiency; human reduced folate carrier (RFC) [Homo sapiens]	Gallus gallus collagen XVIII mRNA, complete cds	0.028577	0.333508	-0.0296036	-0.212915	-0.0802882	0.00135743	-0.086345	0.0468614	-0.0890623	-0.193652	-0.286646	-0.282301
20.16.17	pgm2n.pk007.m7	BM488493	unknown [Streptomyces aureofaciens]	No Hits Found	0.00184489	0.30395	0.0275864	-0.147891	-0.154103	0.129611	0.0905236	0.0443141	-0.174339	-0.101654	-0.150667	-0.164905
20.17.14	pgm2n.pk013.o5	CD216464	No Hits Found	No Hits Found	9.93742e-05	0.744183	0.0450942	-0.285062	-0.263324	0.0804691	0.0878783	0.275353	-0.46883	-0.207716	-0.311853	-0.15185
20.17.18	pgr1n.pk001.d11	BM439759	unnamed protein product [Mus musculus]	Human DNA sequence from clone RP11-83N9 on chromosome 9p34.1-35.1, complete sequence	0.0152703	0.558753	0.315919	0.104663	0.120001	0.307451	0.56488	0.271344	0.18185	0.178405	0.0522716	0.00612714
20.17.2	pgm2n.pk011.j20	BM489655	No Hits Found	Mus musculus 11 days pregnant adult female ovary and uterus cDNA, RIKEN full-length enriched library, clone:5031426K13 product:hypothetical protein, full insert sequence	0.010081	0.689932	0.0597846	-0.233901	-0.0777419	-0.13373	0.1574	0.29321	-0.396722	-0.348643	-0.293187	0.102947
20.18.13	pgr1n.pk003.k22	BM440626	Steroidogenic acute regulatory protein, mitochondrial precursor(StAR) (StARD1)	Gallus gallus steroidogenic acute regulatory protein (StAR) mRNA,complete cds	0.0478497	0.233122	-0.0788126	0.0379768	0.0285753	-0.101523	-0.130478	-0.111824	0.0156168	0.102643	0.030989	0.00265787
20.19.11	pgr1n.pk007.f2	CD218858	No Hits Found	No Hits Found	0.0275767	0.46406	0.133214	-0.0597444	-0.0836964	0.222688	0.236075	0.157788	-0.227985	-0.074046	0.136141	-0.0730879
20.19.13	pgr1n.pk007.f22	CD218864	No Hits Found	No Hits Found	0.010073	0.560668	0.00303258	0.265026	-0.184414	0.136297	-0.112859	0.173106	0.0837832	0.246234	0.376254	0.353831
20.19.16	pgr1n.pk008.e21	CD218581	No Hits Found	No Hits Found	0.0296105	0.556297	-0.192503	0.0957682	0.103366	-0.260318	-0.396153	-0.216908	-0.0388951	0.113824	0.148	0.160144
20.2.17	pgp1n.pk008.f13	BI392557	unnamed protein product [Homo sapiens]	Mus musculus, Similar to RIKEN cDNA 2610510H03 gene, clone MGC:7991 IMAGE:3585698, mRNA, complete cds	0.00502795	0.315952	0.195521	0.0631307	0.0646193	0.217283	0.267593	0.232588	-0.0483591	0.0343948	0.148049	0.118438
20.3.19	pgp2n.pk002.d17	BM490025	tumor suppressing subtransferable candidate 3; imprinted inplacenta and liver; tumor-supressing STF cDNA 3; tumorsuppressing subchromosomal transferable fragment cDNA 3;p17-Beckwith-Wiedemann region 1C [Homo sapiens]	Homo sapiens chromosome 11, clone CTC-343N3, complete sequence	0.0165787	0.84472	0.0391116	-0.337879	0.204629	-0.25838	0.0925891	0.117609	-0.270512	-0.210001	-0.230912	-0.64009
20.6.17	pgp1n.pk009.k4	BI392962	RIKEN cDNA 5730403E06 [Mus musculus]	Homo sapiens renin receptor mRNA, complete cds	0.0430884	0.684583	-0.104064	0.11126	-0.400044	-0.0980722	-0.0663329	0.148192	-0.126505	0.0902362	0.196771	0.28454
20.6.2	pgp2n.pk010.c18	CD215918	unknown [Gallus gallus]	Gallus gallus clone WAG-65N20, complete sequence	0.00191592	0.432603	0.00180824	0.14143	0.154301	-0.00977556	-0.00153206	-0.13576	0.296842	0.0808768	0.0992298	0.0887722
20.7.7	pgp2n.pk010.o21	CD215713	No Hits Found	No Hits Found	0.00614768	0.558879	0.0136945	0.303374	-0.0043201	-0.0576153	0.181841	-0.0651272	0.131133	0.493752	0.35304	0.23557
20.8.17	pgf1n.pk008.d22	BI066460	clusterin [Gallus gallus]	Gallus gallus clusterin mRNA, complete cds	8.84711e-05	0.805618	0.175588	-0.320382	-0.0132108	0.385728	0.177767	0.152068	-0.41989	-0.16122	-0.295626	-0.40479
20.9.10	pgf2n.pk001.m23	BM426137	Glutathione reductase, mitochondrial precursor (GR) (GRase)	Mus musculus, Similar to glutathione reductase 1, clone IMAGE:3589654, mRNA, partial cds	0.00180188	0.393564	0.197215	0.0143659	0.20685	0.28662	0.0798012	0.215591	0.0840727	0.0122712	0.0680637	-0.106944
20.9.15	pgf2c.pk001.o5	BM425823	Decorin precursor (Bone proteoglycan II) (PG-S2)	G.domesticus mRNA for decorin	0.00367185	0.502886	0.480572	0.13833	0.50635	0.405971	0.477961	0.532008	0.118618	0.172812	0.23277	0.0291217
21.10.14	pgf1n.pk002.l22	BI064855	No Hits Found	No Hits Found	0.0370229	0.43015	0.225958	0.0589641	0.00909888	0.150667	0.426194	0.317872	-0.00248378	0.106417	-0.0039562	0.135879
21.10.19	pft1c.pk002.g1	AW355587	No Hits Found	No Hits Found	0.0139168	0.296271	0.200405	0.0205839	0.211369	0.261185	0.237522	0.0915416	-0.0101646	0.0835762	0.0440099	-0.0350857
21.11.4	pgf1n.pk006.m10	BI066021	No Hits Found	No Hits Found	0.0211184	0.533266	0.0332722	0.186664	0.065948	0.00313764	-0.0497483	0.113751	0.112717	0.081912	0.0685073	0.483518
21.12.19	pgl1c.pk002.a11	BG641759	GLUTATHIONE S-TRANSFERASE (CLASS-ALPHA)	Gallus gallus class-alpha glutathione S-transferase (GST) mRNA, complete cds	0.0497731	0.460915	-0.0563184	0.147495	0.0846621	-0.219548	-0.125969	0.035581	0.145844	0.241366	0.0938767	0.108895
21.12.4	pgf2n.pk004.m14	BM426799	No Hits Found	No Hits Found	0.0321933	0.226849	0.124843	-0.0210123	0.170699	0.191544	0.0789384	0.0581902	-0.0164045	-0.00392528	-0.0353045	-0.0284149
21.12.9	pgf2n.pk006.p23	BM427508	No Hits Found	No Hits Found	0.000354798	0.239114	-0.0346067	0.0785745	-0.124707	-0.00277423	-0.000927146	-0.0100181	0.100945	0.0862623	0.0126834	0.114407
21.13.1	pgl1n.pk002.o3	BG710211	proteasome 26S ATPase subunit 4 isoform 1; protease 26S subunit 6;Tat-binding protein 7; MB67 interacting protein [Homosapiens]	Mus musculus, proteasome (prosome, macropain) 26S subunit, ATPase,4, clone MGC:13997 IMAGE:4211677, mRNA, complete cds	0.00317303	0.609213	-0.187615	0.198493	-0.109087	-0.196735	-0.0666077	-0.378029	0.157294	0.230458	0.175034	0.231184
21.13.18	pgl1n.pk010.m6	BG710213	cysteine dioxygenase [Gillichthys mirabilis]	No Hits Found	0.014097	0.601485	-0.0130589	0.239896	-0.00555201	-0.119318	0.0483822	0.0242518	0.0855085	0.074693	0.317216	0.482168
21.14.14	pnlb.pk0007.g8		No Hits Found	No Hits Found	0.0459599	0.329995	-0.13319	-0.00704216	0.129167	-0.221455	-0.195724	-0.24475	0.0852449	0.0218492	-0.10005	-0.0352125
21.14.16	pnlb.pk0007.h3		Serum albumin precursor	G.gallus mRNA for preproalbumin	0.0182876	0.197437	0.0730665	-0.0582984	0.0320458	0.0605565	0.118373	0.0812906	-0.0312085	-0.0790639	-0.0595484	-0.0633729
21.14.8	pgl1n.pk014.f16	BG712876	putative protein; protein id: At5g07750.1 [Arabidopsis thaliana]	No Hits Found	0.0357836	0.32701	0.0335629	-0.106937	0.00469015	0.0755116	0.0473463	0.0067034	-0.10157	0.0750078	-0.251499	-0.149687
21.16.5	pgm2n.pk005.c9	BM487649	hypothetical protein DKFZp434D1411.1 - human (fragment)	No Hits Found	0.00216853	0.292695	0.18516	0.0130888	0.16116	0.213248	0.171791	0.194442	0.0464296	-0.0211162	0.106488	-0.0794463
21.17.17	pco1s.pk001.b11		Ovotransferrin	Chicken mRNA for ovotransferrin (conalbumin)	0.0297077	0.657018	-0.225773	0.0985056	-0.169208	-0.121565	-0.329999	-0.28232	0.0192846	0.327019	-0.0247565	0.0724753
21.17.8	pgm2n.pk011.i4	BM489638	DNA segment, Chr 10, Johns Hopkins University 81 expressed [Musmusculus]	Homo sapiens, clone IMAGE:3878345, mRNA	0.0117198	0.182182	0.00319916	-0.111089	-0.00103466	-0.0228133	0.0202396	0.016405	-0.102779	-0.135391	-0.161943	-0.044242
21.18.11	pgr1n.pk001.p10	BM440027	expressed sequence AI131757 [Mus musculus]	No Hits Found	0.0465781	0.256672	0.144311	-0.00594786	0.187044	0.083718	0.171986	0.134494	0.0605077	0.0368036	-0.0514754	-0.0696273
21.18.2	pgr1n.pk001.b19	BM439723	No Hits Found	No Hits Found	0.0123115	0.269258	-0.11178	0.00938608	-0.0659869	-0.00784113	-0.214316	-0.158978	0.0549429	-0.0128384	-0.0107584	0.0061983
21.19.9	pgr1n.pk007.d20	CD218248	ornithine decarboxylase antizyme [Homo sapiens]	Gallus gallus ornithine decarboxylase antizyme mRNA, complete cds	0.000717667	0.311033	0.338691	0.171855	0.340177	0.369777	0.396213	0.248599	0.186294	0.165364	0.250582	0.0851798
21.3.12	pgp1n.pk014.a19	BI394262	polyamine-modulated factor 1; polyamine modulated factor 1 [Homosapiens]	Gallus gallus osteocalcin mRNA, complete cds	0.000996168	0.936675	-0.548942	-0.118792	-0.61917	-0.587715	-0.656266	-0.332618	-0.508886	-0.0897388	-0.156951	0.280409
21.3.13	pgp1n.pk012.o1	BI393922	No Hits Found	No Hits Found	0.0362809	1.01282	-0.511392	-0.168068	-0.349891	-0.434023	-0.495939	-0.765716	-0.341717	-0.210167	-0.367488	0.2471
21.3.14	pgp1n.pk014.a22	BI394962	EBV-induced G protein-coupled receptor 2; Epstein-Barr virusinduced gene 2 [Homo sapiens]	Homo sapiens, Epstein-Barr virus induced gene 2(lymphocyte-specific G protein-coupled receptor), cloneMGC:22599 IMAGE:4722289, mRNA, complete cds	0.00452522	0.574675	0.205061	-0.109062	0.000375822	0.344041	0.28189	0.193938	-0.230634	-0.0304805	-0.11643	-0.0587044
21.3.16	pgp1n.pk014.b14	BI394275	Hypothetical protein KIAA1384	Homo sapiens KIAA1384 protein (KIAA1384), mRNA	6.09966e-05	1.19279	-0.477359	0.124155	-0.517614	-0.471158	-0.60062	-0.320042	-0.309192	0.0238794	0.189769	0.592166
21.3.2	pgp1n.pk011.k18	BI393564	hypothetical protein XP_032129 [Homo sapiens]	Zebrafish DNA sequence from clone DKEY-28J3, complete sequence	0.0286901	0.374693	0.1479	0.00507609	0.225007	0.131387	0.124656	0.110549	0.225678	-0.0109258	-0.0447619	-0.149686
21.3.3	pgp1n.pk010.i10	BI393214	No Hits Found	Homo sapiens mRNA full length insert cDNA clone EUROIMAGE 1287006	0.0428108	0.440118	-0.186339	-0.0148794	-0.131561	-0.233707	-0.187382	-0.192708	-0.187189	-0.0994899	0.0207503	0.206411
21.3.9	pgp1n.pk012.n4	BI393916	hyaluronoglucosaminidase 3 [Homo sapiens]	No Hits Found	0.00989796	1.30087	-0.542618	-0.0765784	-0.545674	-0.40007	-0.300049	-0.924681	-0.921368	0.376191	0.118497	0.120366
21.4.17	pgp2n.pk004.o1	BM490926	proline rich protein 2 [Mus musculus]	No Hits Found	0.0368952	0.409333	0.0659906	-0.181757	0.122786	0.0772468	0.116336	-0.0524067	-0.216621	-0.101511	-0.286547	-0.122349
21.5.13	pgp2n.pk007.l15	BM491880	dipeptidyl peptidase 7; dipeptidyl peptidase II precursor [Mus musculus]	Rattus norvegicus dipeptidylpeptidase 7 (Dpp7), mRNA	0.00240428	0.341341	0.0847594	-0.104796	0.0810276	0.156861	0.0388654	0.0622837	-0.0382299	-0.0384499	-0.158025	-0.18448
21.5.6	pgp2n.pk007.a24	BM491653	hypothetical protein FLJ38335 [Homo sapiens]	No Hits Found	0.0305533	0.218972	0.125878	-0.00746209	0.191786	0.130787	0.0580898	0.122848	-0.0146652	-0.027186	0.0228229	-0.0108201
21.5.9	pgp2n.pk007.l10	BM491875	No Hits Found	No Hits Found	0.00133748	0.234851	0.114262	-0.0491953	0.042577	0.149309	0.131354	0.133809	-0.0376752	0.0113654	-0.0855421	-0.0849295
21.6.18	pgp1n.pk014.n20	BI394988	calreticulin [Mus musculus]	Rabbit calcium binding protein (calreticulin) mRNA, complete cds	0.00451243	1.11484	0.172784	-0.428124	-0.0642504	0.400499	0.212955	0.141933	-0.395223	-0.332582	-0.270349	-0.71434
21.6.19	pgp1n.pk010.g23	BI393185	hypothetical protein MGC41377 [Mus musculus]	Homo sapiens TAF6-like RNA polymerase II, p300/CBP-associatedfactor (PCAF)-associated factor, 65kDa (TAF6L), mRNA	0.0135414	0.402028	-0.230387	-0.023697	-0.0395829	-0.360952	-0.296715	-0.224299	-0.0684359	-0.0955454	0.028117	0.0410762
21.6.9	pgp2n.pk010.n7	CD216704	hypothetical protein FLJ22662 [Homo sapiens]	Homo sapiens hypothetical protein FLJ22662 (FLJ22662), mRNA	0.00993679	0.494213	-0.0435304	0.214187	0.00650609	-0.252837	-0.0792243	0.151433	0.230639	0.152544	0.241376	0.23219
21.7.7	pgp2n.pk008.i9	CD215588	perlecan (heparan sulfate proteoglycan 2) [Mus musculus]	No Hits Found	0.0117538	0.346628	0.0831528	-0.0500321	0.0208218	0.211557	0.069964	0.030268	0.0208901	-0.0180483	-0.067899	-0.135071
21.8.19	pgf1n.pk008.b19	BI067796	cold inducible RNA binding protein; glycine-rich RNA bindingprotein; Cold-inducible RNA-binding protein; coldinducible RNA-binding protein [Homo sapiens]	Homo sapiens cold inducible RNA binding protein (CIRBP), mRNA	0.0021777	0.493245	0.0894459	-0.145599	0.00651538	0.0293936	0.11892	0.202954	-0.0192777	-0.276376	0.00354686	-0.29029
21.9.11	pgf2c.pk001.l19	BM425748	dJ657D16.1 (nardilysin (N-arginine dibasic convertase)) [Homo sapiens]	Mus musculus, hypothetical protein MGC25477, clone MGC:36351 IMAGE:4971791, mRNA, complete cds	0.000698328	0.2946	0.233268	0.0251567	0.223463	0.208347	0.281978	0.219284	0.0123131	-0.0126213	0.0960538	0.00488116
22.1.17	pgp1n.pk003.j17	BI391182	aconitase precursor [Gallus gallus]	Gallus gallus aconitase precursor (ACO2) gene, complete cds; nuclear gene for mitochondrial product	0.0142809	0.544337	-0.0932371	0.109335	-0.115012	-0.0415812	-0.183459	-0.0328952	0.0110164	-0.0323551	0.0978008	0.360878
22.1.4	pgp1c.pk003.b3	BI390076	proteasome 26S non-ATPase subunit 9 [Rattus norvegicus]	Homo sapiens proteasome (prosome, macropain) 26S subunit,non-ATPase, 9 (PSMD9), mRNA	0.0382323	0.782392	0.171545	-0.038891	-0.170069	0.0340414	0.315565	0.506643	-0.14175	-0.275749	0.0774307	0.184505
22.10.10	pgf2n.pk006.l17	BM427423	fructose-1,6-bisphosphate aldolase A [Macaca fascicularis]	Rabbit muscle aldolase A mRNA, complete coding sequence	0.0131224	0.285861	0.115743	-0.0878642	0.120614	0.106838	0.118291	0.117229	-0.0712947	-0.165247	-0.0407033	-0.0742117
22.13.5	pgl1n.pk003.a16	BG710235	No Hits Found	Homo sapiens 3 BAC RP11-305O4 (Roswell Park Cancer Institute Human BAC Library) complete sequence	0.00715555	0.534868	-0.132962	0.0563751	0.104059	-0.111394	-0.253991	-0.270523	-0.0272854	0.264344	0.0269051	-0.0384636
22.14.5	pgl1n.pk012.m4	BG712495	No Hits Found	No Hits Found	0.00249413	0.946533	-0.452278	0.0437061	-0.625896	-0.502215	-0.360902	-0.320097	-0.490079	0.174486	0.320637	0.16978
22.16.16	pgm2n.pk009.b8	BM488858	REV-ERBb [Gallus gallus]	G.gallus REV-ERBb mRNA	0.00123305	0.495992	0.0298086	-0.14342	-0.0689179	0.16772	0.00256553	0.0178668	-0.0337193	-0.0453215	-0.166368	-0.328272
22.2.12	pgp1n.pk007.b4	BI392199	Rab-GDP dissociation inhibitor [Gallus gallus]	Gallus gallus Rab-GDP dissociation inhibitor mRNA, complete cds	0.00648633	0.268306	0.195085	0.0686666	0.125408	0.278785	0.189015	0.18713	0.0565944	0.0810637	0.126529	0.0104797
22.2.9	pgp1n.pk005.m16	BI391858	KIAA1401 protein [Homo sapiens]	Homo sapiens DKFZP586F1524 protein (DKFZP586F1524), mRNA	0.0349486	0.752791	-0.185614	0.0774939	0.12312	-0.229392	-0.410757	-0.225428	-0.0983232	-0.0243585	0.0906227	0.342035
22.3.3	pgp1n.pk010.i4	BI393227	78 kDa glucose-regulated protein precursor (GRP 78) (Immunoglobulin heavy chain binding protein) (BIP)	Chicken 78-kD glucose-regulated protein, complete cds	0.0167668	0.751037	0.0718071	-0.221932	-0.1352	0.247416	0.00713462	0.167877	0.0950821	-0.178342	-0.503621	-0.300849
22.3.9	pgp1n.pk012.o18	BI393930	Pr112 gag-pol polyprotein precursor [Avian leukosis virus]	Avian leukosis virus strain ev-3, complete genome	0.00654901	2.00505	-0.673397	0.309171	0.124483	-0.765822	-0.657503	-1.39474	0.173183	0.610307	0.221532	0.23166
22.4.1	pgp2n.pk002.c22	BM490007	TAK1 [Xenopus laevis]	Homo sapiens mitogen-activated protein kinase kinase kinase 7 (MAP3K7), transcript variant B, mRNA	0.00430377	0.746446	0.450649	0.0520027	0.0829996	0.560563	0.4943	0.664734	0.29523	-0.0249141	0.0194066	-0.0817122
22.6.13	pgp1c.pk002.h12	BI389895	No Hits Found	Homo sapiens genomic DNA, chromosome 11 clone:RP11-472L10, complete sequence	0.00448923	1.32984	-0.426358	0.0889623	-0.723273	-0.150403	-0.0771822	-0.754571	-0.849446	0.575271	0.371999	0.258025
22.7.10	pgf1n.pk001.k12	BI064520	Unknown (protein for MGC:38040) [Mus musculus]	Homo sapiens, clone IMAGE:4750266, mRNA	0.0018523	0.350927	-0.021372	0.16031	0.0626891	-0.0625928	-0.0857629	0.000178461	0.0608554	0.125565	0.189655	0.265164
22.7.13	pft1c.pk003.e3	AW355632	No Hits Found	No Hits Found	0.00175173	0.62094	0.14091	-0.160338	-0.103109	0.169488	0.295785	0.201478	-0.125402	-0.1484	-0.0423962	-0.325154
22.7.7	pgp2n.pk008.i20	CD215601	hypothetical protein DKFZp434M183.1 - human (fragment)	No Hits Found	0.00235007	0.46639	-0.132175	0.120632	-0.145674	-0.0978881	-0.0658596	-0.219278	0.0328212	0.00692176	0.195673	0.247112
22.8.18	pgf1n.pk009.i7	BI066822	Chain G, Cytochrome Bc1 Complex From Chicken	No Hits Found	0.0325292	0.251474	0.0377994	-0.0977533	-0.0253174	0.0262098	0.0814637	0.0688413	-0.170011	-0.0876523	-7.91407e-05	-0.133271
23.1.2	pgp1c.pk003.a20	BI390059	delta-9-desaturase [Ctenopharyngodon idella]	Homo sapiens mRNA; cDNA DKFZp547D048 (from clone DKFZp547D048)	0.0350334	0.313127	0.016535	-0.0813104	-0.0101968	-0.099015	0.140024	0.0353277	-0.0875217	-0.173103	-0.0364476	-0.0281699
23.1.20	pgp1n.pk004.k16	BI391506	Proline rich synapse associated protein 2 [Rattus norvegicus]	Homo sapiens SH3 and multiple ankyrin repeat domains 3 (SHANK3), mRNA	0.0408375	0.362008	-0.27319	-0.130084	-0.2448	-0.325454	-0.236942	-0.285566	-0.277145	-0.0850695	-0.194675	0.0365539
23.11.19	pgf2n.pk001.g1	BM425989	No Hits Found	No Hits Found	0.0467542	0.762252	0.00812518	-0.252669	-0.208874	0.0211829	0.0212157	0.198976	-0.563276	0.0618983	-0.221055	-0.288243
23.11.4	pgf1n.pk006.m16	BI066026	No Hits Found	No Hits Found	9.32103e-05	0.747602	0.186254	-0.222625	-0.0545996	0.156815	0.255937	0.386865	-0.103761	-0.306511	-0.119489	-0.360737
23.14.1	pgl1n.pk008.p5	BG711694	hypothetical protein DKFZp434D245.1 - human (fragment)	Homo sapiens rab3 GTPase-activating protein, non-catalytic subunit (150kD) (RAB3-GAP150), mRNA	0.0262031	0.38189	-0.0138029	0.109679	-0.148639	0.0818546	0.0926294	-0.0810571	-0.0331234	0.116236	0.122351	0.233252
23.14.10	pgl1n.pk014.f24	BG712882	No Hits Found	No Hits Found	0.0018073	0.715835	0.186372	-0.177757	0.0638361	0.103505	0.15571	0.422437	-0.293398	-0.171842	-0.233381	-0.0124072
23.14.14	pnlb.pk0007.h1	AW198413	No Hits Found	Homo sapiens chromosome 8, clone CTA-204B4, complete sequence	0.0271557	0.232679	0.0305185	-0.0826838	-0.0835667	0.110442	0.0758807	0.0193186	-0.0733006	-0.0613458	-0.122237	-0.0738519
23.15.18	pgm2n.pk004.a9	BM487271	DNA-REPAIR PROTEIN COMPLEMENTING XP-A CELLS HOMOLOG (XERODERMAPIGMENTOSUM GROUP A COMPLEMENTING PROTEIN HOMOLOG)	Gallus gallus mRNA for xpacch protein, complete cds	0.0448795	0.245053	-0.0771242	-0.216428	-0.00858403	-0.0638217	-0.10402	-0.132071	-0.253637	-0.223891	-0.191955	-0.196231
23.17.17	pco1s.pk001.b12		feminization 1 homolog a [Homo sapiens]	Homo sapiens fem-1 homolog c (C.elegans) (FEM1C), mRNA	0.0351206	0.295958	-0.0112922	0.160448	-0.0596812	-0.0126278	0.0744081	-0.0472678	0.0936867	0.122081	0.189748	0.236277
23.3.12	pgp1n.pk014.a21	BI394264	Plasma glutathione peroxidase precursor (GSHPx-P)	Mus musculus, clone IMAGE:5370640, mRNA	0.00398527	0.660797	0.159564	-0.241215	-0.135492	0.338789	0.188409	0.246551	-0.322008	-0.152243	-0.289132	-0.201475
23.3.14	pgp1n.pk014.a9	BI394271	GLUTATHIONE S-TRANSFERASE (GST CLASS-ALPHA)	Chicken glutathione S-transferase (GST) mRNA, complete cds	0.039419	0.350472	-0.0557423	0.0751684	0.0727819	-0.113404	-0.173721	-0.00862646	-0.000545324	0.176752	0.064482	0.0599853
23.5.13	pgp2n.pk007.l16	BM491881	neurocan core protein precursor [Gallus gallus]	Gallus gallus neurocan core protein precursor, mRNA, complete cds	0.00547384	0.259368	-0.0582168	-0.224521	-0.0614272	-0.0298375	-0.0761266	-0.0654757	-0.15743	-0.213074	-0.289205	-0.238376
23.6.13	pgp1n.pk003.h3	BI394616	clathrin, light polypeptide isoform a; clathrin light chain LCB[Homo sapiens]	Homo sapiens clathrin, light polypeptide (Lcb) (CLTB), transcriptvariant nonbrain, mRNA	0.0306309	0.388935	0.144581	-0.0507742	0.0509052	0.227384	0.0997876	0.200245	-0.0586867	-0.161551	0.0260357	-0.00889479
23.6.8	pgp1c.pk002.k13	BI389949	FLJ00040 protein [Homo sapiens]	Homo sapiens hypothetical protein DKFZp434L0718 (DKFZP434L0718), mRNA	0.00120131	0.721063	-0.340045	0.0346807	-0.458557	-0.330426	-0.385403	-0.185794	-0.317354	0.0157403	0.17783	0.262506
23.7.10	pgf1n.pk001.j24	BI064511	unnamed protein product [Homo sapiens]	No Hits Found	0.00200369	0.396022	0.155747	-0.119992	0.0114835	0.217765	0.161788	0.23195	-0.0718224	-0.164072	-0.116597	-0.127475
23.7.9	pft1c.pk003.b2	AW355613	72 kDa type IV collagenase precursor (72 kDa gelatinase) (Matrix metalloproteinase-2) (MMP-2) (Gelatinase A)	Gallus gallus prepro-72kDa matrix metalloproteinase (MMP-2) mRNA, complete cds	0.0049591	0.337674	0.17549	0.0157896	0.112183	0.0994864	0.182651	0.30764	0.000606647	-0.030034	0.103425	-0.010839
23.9.11	pgf2c.pk001.l21	BM425751	semaphorin 2 [Danio rerio]	Gallus gallus collapsin-2 mRNA, complete cds	0.0479412	0.446242	-0.044259	0.101239	0.0835751	-0.0659352	0.00823021	-0.202906	-0.0136606	0.243336	0.087262	0.0880173
23.9.6	pgf1n.pk012.h13	BI067516	agCP3452 [Anopheles gambiae str. PEST]	Rattus norvegicus adaptor-related protein complex 2, mu 1 subunit (Ap2m1), mRNA	0.0434557	0.251408	0.105091	-0.0297154	0.0504902	0.159644	0.0469772	0.163253	-0.0406603	-0.0881549	0.0406349	-0.0306813
24.1.15	pgp1n.pk001.e21	BI394556	squalene epoxidase [Homo sapiens]	Homo sapiens, clone MGC:9087 IMAGE:3846346, mRNA, complete cds	0.0140639	0.382613	0.102984	0.00788195	0.237072	0.0762974	0.122354	-0.0237872	0.250819	0.00853849	-0.082288	-0.145542
24.1.2	pgp1c.pk003.b24	BI390075	parathymosin [Homo sapiens]	Rattus norvegicus parathymosin (Ptms), mRNA	0.0138974	0.599074	0.218252	-0.00634707	0.151755	0.362596	0.263905	0.0947519	0.0939347	0.152724	-0.0355689	-0.236478
24.11.6	pgf1n.pk006.p5	BI066103	syndecan	Xenopus laevis syndecan-1 (Xsyn-1) mRNA, partial cds	9.81627e-07	1.19099	0.342827	-0.329992	0.134601	0.184057	0.326616	0.726033	-0.285779	-0.464952	-0.260142	-0.309096
24.13.20	pgl1n.pk010.n5	BG712102	ATP-binding cassette, sub-family A (ABC1), member 9 [Homo sapiens]	Homo sapiens ATP-binding cassette, sub-family A (ABC1), member 10 (ABCA10), mRNA	0.00112468	0.642342	-0.157276	0.0829557	-0.222906	-0.303433	-0.00258588	-0.100179	-0.0689801	0.00703738	0.0548557	0.33891
24.14.18	pnlb.pk0008.a8	AW198423	No Hits Found	Triticum monococcum actin (ACT-1) gene, partial cds; putative chromosome condensation factor (CCF), putative resistance protein (RGA-2), putative resistance protein (RGA2) and putative nodulin-like-like protein (NLL) gene, complete cds; and retrotransposons Josephine, Angela-2, Angela-4, Heidi, Greti, Angela-3, Fatima, Erika-1, Angela-6, Angela-5, Barbara, Isabelle, Erika-2, and Claudia	0.0215594	0.35075	0.0793687	-0.0912109	-0.0712376	0.168798	0.125655	0.0942593	-0.181952	-0.0810385	-0.0184763	-0.0833765
24.15.20	pgm2n.pk004.b6	BM487288	No Hits Found	No Hits Found	0.00664979	0.207657	-0.0603874	-0.144617	-0.122699	-0.122155	-0.0377878	0.0410914	-0.124361	-0.166566	-0.123839	-0.163701
24.17.2	pgm2n.pk011.i10	BM489623	hypothetical protein Y50E8A.i - Caenorhabditis elegans	Gallus gallus transcription factor MAFA (MAFA) gene, complete cds	3.78031e-05	0.638567	-0.522379	-0.117392	-0.370738	-0.636431	-0.574222	-0.508123	-0.231907	-0.229076	0.00213538	-0.0107225
24.17.8	pgm2n.pk011.i22	BM489634	unknown [Homo sapiens]	No Hits Found	0.000109454	1.05839	0.25122	-0.156096	-0.317207	0.330145	0.414552	0.577392	-0.480994	-0.00973935	0.038876	-0.172525
24.18.11	pgr1n.pk001.p2	BM440037	hypothetical protein DJ167A19.1 [Homo sapiens]	Homo sapiens hypothetical protein DJ167A19.1 (DJ167A19.1), mRNA	0.0392367	0.138378	0.0638394	0.130673	0.0968804	0.0156042	0.0937055	0.0491673	0.132877	0.153982	0.0906435	0.145191
24.2.1	pgp1n.pk003.j6	BI391191	beta-amyloid precursor protein 751 isoform [Gallus gallus]	Gallus gallus beta-amyloid precursor protein 751 isoform mRNA, complete cds	0.00189048	0.414719	0.193956	-0.0464164	0.00279508	0.20506	0.241673	0.326296	-0.0189901	-0.0884233	-0.0639592	-0.0142931
24.2.15	pgp1n.pk008.d19	BI392522	Ubiquinol-cytochrome C reductase complex core protein I, mitochondrial precursor	B.taurus mRNA for ubiquinol-cytrochrome-c reductase (subunit I)	0.0051644	0.215662	0.166471	0.064339	0.177321	0.197123	0.141506	0.149932	0.0951736	0.0297851	0.150936	-0.018539
24.2.18	pgp1n.pk009.h23	BI392900	similar to protein kinase C-delta 13 [Homo sapiens]	Homo sapiens protein kinase C, delta (PRKCD), mRNA	0.00236926	0.593809	-0.333802	-0.00175572	-0.389667	-0.412492	-0.358674	-0.174374	-0.274118	-0.060684	0.146462	0.181317
24.2.20	pgp1n.pk009.h5	BI392904	40S ribosomal protein S5 [Ictalurus punctatus]	Homo sapiens, clone IMAGE:4643450, mRNA	0.00243154	0.262278	-0.0147054	-0.138263	0.0677642	-0.0422544	0.0799707	-0.164302	-0.016295	-0.176746	-0.177703	-0.182307
24.2.9	pgp1n.pk005.m2	BI391861	No Hits Found	No Hits Found	0.0395699	0.464406	-0.0245071	0.176869	0.0862266	0.151575	-0.133245	-0.202585	0.194163	0.158312	0.0931804	0.261821
24.3.3	pgp1n.pk010.i7	BI393229	similar to RIKEN cDNA 5730454B08 [Mus musculus]	Homo sapiens KIAA0663 gene product (KIAA0663), mRNA	0.0398304	0.413417	-0.0924569	0.0438774	-0.267479	-0.00797648	-0.0164183	-0.0779538	-0.161787	0.0666885	0.145938	0.12467
24.4.17	pgp2n.pk004.o2	BM490937	aldehyde dehydrogenase 6A1 precursor; mitochondrial acylating methylmalonate-semialdehyde dehydrogenase [Homo sapiens]	Bos taurus methylmalonate semialdehyde dehydrogenase mRNA, complete cds	0.000266466	0.406792	0.0966286	-0.110762	-0.0304276	0.031822	0.27346	0.11166	-0.133331	-0.133144	-0.130706	-0.045865
24.6.11	pgp2n.pk010.o3	CD216383	No Hits Found	No Hits Found	0.0236154	0.511909	0.0981201	-0.0734999	0.188876	0.114812	0.0608945	0.0278978	0.294856	0.0302004	-0.296023	-0.323033
24.7.14	pgf1n.pk001.k19	BI064527	Caldesmon (CDM)	Chicken h-caldesmon mRNA, complete cds	0.00123695	0.578387	0.178753	-0.0972135	0.164511	0.145716	0.127269	0.277515	0.141662	-0.174336	-0.0553077	-0.300872
24.7.9	pft1c.pk003.d5	AW355617	Collagen alpha 1(VI) chain precursor	G.gallus Col6A1 gene for alpha1 subunit of type VI collagen	0.00784817	0.560265	0.183963	-0.109044	0.066413	0.268891	0.182196	0.218352	-0.0449235	-0.136338	0.0364596	-0.291373
24.8.17	pgf1n.pk008.c14	BI067962	Vacuolar ATP synthase subunit E (V-ATPase E subunit) (Vacuolarproton pump E subunit) (V-ATPase 31 kDa subunit) (P31)	Homo sapiens ATPase, H+ transporting, lysosomal 31kDa, V1 subunit Eisoform 1 (ATP6V1E1), mRNA	0.0378701	0.236434	0.166083	0.0471196	0.0603337	0.192239	0.185301	0.226459	-0.00997435	0.0564563	0.110672	0.0313245
24.8.3	pgf1n.pk002.o17	BI064905	unnamed protein product [Homo sapiens]	Homo sapiens, hypothetical protein FLJ12428, clone MGC:29908IMAGE:5112749, mRNA, complete cds	0.0200659	0.451046	0.154008	-0.043668	0.00831877	0.161514	0.231811	0.214388	-0.0153484	-0.219235	-0.0160467	0.0759582
24.9.8	pgf1n.pk012.j8	BI067950	Putataive InsB from Escherichia coli [Oryza sativa (japonicacultivar-group)]	E.coli mutT1 mutant DNA with an insertion sequence IS1	0.000231441	0.445356	0.261224	0.0175588	0.259914	0.289048	0.190402	0.305534	-0.0292963	0.160316	0.0790369	-0.139822
25.1.1	pgp1c.pk001.m14	BI389735	protein associated with PRK1; hypothetical protein; associated withPRK1 [Homo sapiens]	Homo sapiens mRNA for PRK1-associated protein AWP1 (AWP1 gene)	0.00063823	0.420937	-0.0438078	0.154704	-0.127285	0.00207167	-0.0201648	-0.0298527	0.119762	0.064144	0.141258	0.293651
25.1.8	pgp1c.pk002.p21	BI390042	INTERFERON CONSENSUS SEQUENCE BINDING PROTEIN (ICSBP)	Gallus gallus domesticus (clone cICSBP) interferon consensus sequence binding protein (ICSBP) mRNA, complete cds	7.57605e-05	0.583596	-0.119607	0.127919	-0.0811619	0.0315887	-0.107693	-0.321162	0.0334282	0.190813	0.262434	0.025
25.10.11	pgf2n.pk005.l11	BM427100	RIKEN cDNA 4930429H24 [Mus musculus]	Mus musculus 9.5 days embryo parthenogenote cDNA, RIKEN full-length enriched library, clone:B130010I16 product:hypothetical BTB/POZ domain/Kelch repeat/K+ channel tetramerisation domain containing protein, full insert sequence	0.0142049	0.294306	-0.0411194	0.0570974	-0.169862	-0.0435011	0.0370051	0.0118805	0.0219151	0.0390032	0.0430271	0.124444
25.10.18	pgf1n.pk002.k16	BI064830	No Hits Found	No Hits Found	0.00893676	0.323452	0.0665731	-0.0985416	-0.108943	0.111908	0.144855	0.118473	-0.166852	-0.0876474	0.0389303	-0.178597
25.11.7	pgf1n.pk004.h12	BI065385	No Hits Found	No Hits Found	0.0448732	0.149297	0.0411954	-0.0265009	-0.0039593	0.0720339	0.013138	0.0835691	0.0209162	-0.0340565	-0.0657275	-0.0271357
25.12.8	pgm2n.pk014.o18	CD215394	Cytochrome b5	Chicken cytochrome b5 mRNA, complete cds	0.00198257	0.384915	0.156461	-0.0162077	-0.0370758	0.0578677	0.26801	0.337044	-0.0439141	-0.0478713	0.0605997	-0.033645
25.13.4	pgl1n.pk004.b17	BG710523	similar to RIKEN cDNA 2810405I11 [Mus musculus]	Mus musculus, clone MGC:37400 IMAGE:4977509, mRNA, complete cds	0.0232358	0.379271	-0.135362	0.0682086	-0.242307	-0.134691	-0.116059	-0.0483906	0.120972	-0.00218708	0.136964	0.0170852
25.14.11	pgl1n.pk012.k14	BG712463	Unknown (protein for MGC:3295) [Homo sapiens]	Homo sapiens 3 BAC RP11-85F14 (Roswell Park Cancer Institute Human BAC Library) complete sequence	0.000309643	0.518422	0.131229	-0.0938747	-0.109068	0.12305	0.214581	0.296353	-0.222069	-0.0947086	-0.0240949	-0.0346258
25.14.19	pnl1s.pk001.d1	AW198494	No Hits Found	No Hits Found	0.00215703	0.414626	-0.195201	0.00119159	-0.0273438	-0.195224	-0.214706	-0.34353	-0.0308869	0.0710963	-0.0754004	0.0399574
25.14.5	pgl1n.pk012.j23	BG712451	short heterodimer partner; orphan nuclear receptor SHP; smallheterodimer partner; nuclear receptor subfamily 0, groupB, member 2 [Homo sapiens]	Homo sapiens PAC clone RP4-742P4 from 1, complete sequence	0.0409156	0.187323	0.0428539	-0.0403891	-0.0608066	0.113963	0.0259016	0.0923576	0.00610709	-0.0733604	-0.0276903	-0.0666128
25.15.20	pgm2n.pk003.p1	BM487232	hypothetical protein FLJ30655 [Homo sapiens]	No Hits Found	0.0020046	0.40827	0.10379	-0.0769743	0.28436	-0.0279666	0.128072	0.0306929	-0.123911	-0.0858688	-0.0165165	-0.0816012
25.16.11	pgm2n.pk005.b13	BM487612	No Hits Found	No Hits Found	0.0262218	0.186656	-0.0137362	0.0599735	-0.0912379	-0.00990068	0.0315253	0.0146687	0.0538796	0.0954183	0.0131569	0.0774393
25.16.20	pgm2n.pk008.o1	BM488797	No Hits Found	No Hits Found	0.0109091	0.329547	-0.12897	-0.00968861	-0.074796	-0.213169	-0.0859575	-0.141956	-0.0290794	-0.0656336	-0.0604193	0.116378
25.17.17	pco1c.pk001.n5		No Hits Found	No Hits Found	0.0239815	0.361929	0.102587	0.298812	0.13433	0.0298152	0.0504395	0.195762	0.167029	0.331969	0.391744	0.304506
25.17.19	pco1c.pk001.o15	AW355280	Similar to muted [Homo sapiens]	No Hits Found	0.0222005	0.95282	0.249783	-0.0144882	0.765314	0.121152	0.124279	-0.0116122	0.0735241	-0.187506	0.0242105	0.0318184
25.2.13	pgp1n.pk008.a3	BI394752	claudin 1; senescence-associated epithelial membrane protein 1[Homo sapiens]	Homo sapiens claudin 1 (CLDN1), mRNA	0.00492881	0.382376	-0.0971867	0.133838	-0.0264646	-0.0679359	-0.184301	-0.110046	0.198075	0.118844	0.142959	0.0754735
25.2.15	pgp1n.pk008.a5	BI392480	hypothetical protein MGC15730 [Homo sapiens]	Homo sapiens hypothetical protein MGC15730 (MGC15730), mRNA	0.0044829	0.52604	0.122414	-0.0839406	-0.19881	0.074367	0.29839	0.315706	-0.210334	-0.181142	0.02978	0.0259327
25.3.3	pgp1n.pk010.g5	BI393188	unnamed protein product [Mus musculus]	Homo sapiens cDNA FLJ90570 fis, clone OVARC1001607, highly similarto Human beta-1,2-N-acetylglucosaminyltransferase II(MGAT2) gene	0.0358861	1.16892	-0.190008	0.0854547	-0.108796	0.0833401	-0.180055	-0.554519	-0.134351	0.130212	0.614406	-0.268447
25.4.18	pgp2n.pk005.i13	BM491140	transforming growth factor beta-3 precursor - chicken	Chicken transforming growth factor beta (TGF-beta-3) mRNA, complete cds	0.00452437	0.370735	0.0604567	-0.163113	0.0998362	0.02506	-0.0252061	0.142137	-0.159076	-0.145211	-0.119567	-0.228598
25.4.19	pgp2n.pk004.n14	BM490910	GLYCEROL-3-PHOSPHATE DEHYDROGENASE [NAD+], CYTOPLASMIC (GPD-C)(GPDH-C)	Homo sapiens glycerol-3-phosphate dehydrogenase 1 (soluble) (GPD1),mRNA	0.0301308	0.464598	0.0668394	-0.0809548	0.294437	-0.0870385	-0.0722971	0.132256	-0.071057	-0.0485875	-0.170161	-0.0340143
25.5.3	pgp2n.pk006.d6	BM491381	CDH1-D [Gallus gallus]	Gallus gallus 18S ribosomal RNA gene, complete sequence	0.000135711	0.396564	0.0459385	-0.133546	-0.0498464	0.177086	0.103251	-0.046736	-0.133883	-0.188392	0.00756867	-0.219478
25.5.8	pgp2n.pk006.p4	BM491635	vacuolar protein sorting 45A; vacuolar protein sorting protein similar to S. cerevisiae Vsp45p; leucocyte vacuolar protein sorting 45; vacuolar protein sorting 45B (yeast) [Homo sapiens]	Homo sapiens vacuolar protein sorting 45A (yeast) (VPS45A), mRNA	0.00189795	0.240005	-0.120236	-0.00583966	-0.115917	-0.177459	-0.106581	-0.0809868	-0.0590203	0.0123388	0.0625462	-0.0392233
25.6.2	QC13.6	BI391712	translation elongation factor 1 alpha		0.0351782	0.234882	0.0295134	-0.091132	-0.0648725	0.0996698	0.0892579	-0.00600156	-0.0936929	-0.0509867	-0.0846361	-0.135212
25.6.8	pgp1n.pk003.e18	BI391088	brain acyl-CoA hydrolase [Mus musculus]	Homo sapiens brain acyl-CoA hydrolase (BACH), mRNA	0.0323536	0.335196	0.100215	-0.0764446	0.0610275	0.0513889	0.152287	0.136157	-0.0394291	-0.0660948	-0.0173448	-0.182909
25.7.13	pft1c.pk002.h3	AW355598	Gag-env fusion protein [Avian endogenous retrovirus EAV-HP]	Avian endogenous retrovirus EAV-HP, complete genome, specific host: Gallus gallus domesticus(Chicken,line N)	0.0428148	0.887053	0.188344	-0.206285	0.294893	0.437626	0.0548388	-0.0339827	0.0141102	-0.449427	-0.0980318	-0.29179
25.7.14	pgf1n.pk001.i14	BI064487	Selenoprotein W	No Hits Found	0.0313497	0.183972	0.0900423	0.0150214	0.0708284	0.0468842	0.109774	0.132682	0.0786397	-0.0512896	0.0575116	-0.024776
25.9.2	pgf1n.pk012.e23	BI067461	No Hits Found	Homo sapiens high mobility group nucleosomal binding domain 3(HMGN3), transcript variant 1, mRNA	0.0234586	0.301826	0.0686581	-0.081425	0.0110246	0.0695213	0.118294	0.0757931	-0.110046	-0.183533	0.0123651	-0.0444866
26.10.10	pgf2n.pk006.k13	BM427398	RIKEN cDNA 1200015A22 [Mus musculus]	Homo sapiens hypothetical protein MGC3222 (MGC3222), mRNA	0.0264801	0.980853	-0.133423	0.10384	-0.753303	0.0075571	0.107196	0.104859	-0.000199037	-0.00927065	0.19728	0.22755
26.12.14	pgl1n.pk001.i19	BG709825	Unknown (protein for IMAGE:3875338) [Homo sapiens]	Homo sapiens junctional adhesion molecule 3 (JAM3), mRNA	0.0443396	0.245048	-0.0829904	0.0560004	0.0217592	-0.169424	-0.0800978	-0.104198	0.0734887	0.0217066	0.0756239	0.0531822
26.13.1	pgl1n.pk002.n22	BG710195	unnamed protein product [Homo sapiens]	Homo sapiens hypothetical protein MGC4248 (MGC4248), mRNA	9.56783e-05	0.769589	0.178537	-0.234425	-0.286272	0.323443	0.26764	0.409336	-0.360254	-0.353132	-0.159274	-0.065039
26.13.11	pgl1n.pk005.k21	BG710923	No Hits Found	No Hits Found	0.0117621	0.664155	-0.125243	0.119137	-0.305702	-0.228364	-0.0361962	0.0692925	0.036218	-0.0589417	0.14082	0.358452
26.13.15	pgl1n.pk005.k8	BG710929	agCP10585 [Anopheles gambiae str. PEST]	Chicken alpha 8 tubulin gene exon 4-5	0.0282416	0.406933	0.0125257	-0.116097	0.00354519	0.114722	-0.0385242	-0.0296402	-0.0704666	0.0058926	-0.107601	-0.292211
26.13.16	pgl1n.pk007.b7	CD214310	glycine C-acetyltransferase precursor; 2-amino-3-ketobutyrate-CoAligase; AKB ligase; aminoacetone synthase [Homo sapiens]	Gallus gallus complete histone H5 gene and flanking regions	0.0222127	0.320134	-0.0661077	-0.221194	0.000950675	-0.0900503	-0.0312421	-0.144089	-0.0735163	-0.319184	-0.268217	-0.223858
26.13.6	pgl1n.pk004.c3	CD216572	No Hits Found	Homo sapiens BAC clone RP11-575I21 from 2, complete sequence	0.0491731	0.308402	0.263798	0.092567		0.333935	0.242949	0.214511	0.107209	0.0255326	0.198672	0.0388547
26.14.16	pnlb.pk0007.f3	AW198403	CG2839-PA [Drosophila melanogaster]	G.gallus mRNA for claustrin	0.00161701	0.727145	0.0786257	-0.2497	-0.116973	-0.0111648	0.13036	0.312281	-0.288275	-0.349618	-0.414864	0.0539555
26.15.17	pgm2n.pk002.n12	BM489941	unnamed protein product [Mus musculus]	Homo sapiens cDNA FLJ90709 fis, clone PLACE1007881	0.00889975	0.191092	-0.0216591	-0.104022	-0.0903089	0.0662429	-0.0561216	-0.00644866	-0.124849	-0.0984721	-0.121512	-0.0712537
26.15.4	pgl1n.pk013.n8	BG712777	Unknown (protein for MGC:10089) [Homo sapiens]	Gallus gallus clone WAG-93J15, complete sequence	0.0191771	0.30894	0.0916508	-0.0371894	0.105212	0.0585556	0.0232616	0.179575	-0.0648669	-0.129366	0.119984	-0.0745093
26.16.12	pgm2n.pk006.h20	BM488078	protease (prosome, macropain) 28 subunit, alpha [Rattus norvegicus]	No Hits Found	0.00892505	0.398463	0.0019632	0.184678	0.0809425	0.00173283	-0.020254	-0.0545685	0.0234861	0.261255	0.343894	0.110075
26.16.6	pgm2n.pk006.g20	BM488054	C/EBP-induced protein [Homo sapiens]	Homo sapiens C/EBP-induced protein (LOC81558), mRNA	0.0214879	0.196535	0.0900355	-0.000248097	-0.00189304	0.124982	0.0763472	0.160705	0.00950437	0.0221743	0.00315867	-0.0358297
26.17.1	pgm2n.pk010.e22	BM489224	similar to Sorting nexin 1 [Homo sapiens]	Rattus norvegicus sorting nexin 1 (Snx1), mRNA	0.0294069	0.172117	0.0889489	0.177345	0.149746	0.0332799	0.0831811	0.0895885	0.199376	0.104269	0.205397	0.200337
26.17.8	pgm2n.pk011.h9	BM489621	hypothetical protein predicted by GeneMark [Bacillus anthracisA2012]	No Hits Found	0.0207974	0.196195	0.151743	0.0629695	0.0884251	0.196289	0.135178	0.187078	9.39561e-05	0.113968	0.100267	0.0375488
26.18.14	pgr1n.pk004.g15	AA495711	endoplasmic reticulum protein 29 precursor; endoplasmic reticulumlumenal protein ERp28 [Homo sapiens]	Rattus norvegicus endoplasmic retuclum protein 29 (Erp29), mRNA	0.0198262	0.578485	0.351156	0.126783	0.190519	0.471556	0.37318	0.36937	0.201815	0.239036	0.173211	-0.10693
26.18.17	pgr1n.pk003.i22	BM440574	ATP-binding cassette, sub-family C, member 5; canalicular multispecific organic anion transporter C [Homo sapiens]	Rattus norvegicus ATP-binding cassette, sub-family C (CFTR/MRP), member 5a (Abcc5a), mRNA	0.000359341	0.385849	0.160326	-0.0912995	-0.0661783	0.218135	0.276103	0.213245	-0.0603197	-0.105703	-0.109746	-0.0894293
26.19.3	pgr1n.pk005.f13	CD218226	KIAA0742 protein [Homo sapiens]	Homo sapiens zinc finger protein (TSGA), mRNA	0.0270066	0.290766	-0.0174364	0.0968903	-0.143877	-0.0800384	0.0289184	0.125252	0.0175695	0.146889	0.12761	0.0954926
26.3.1	pgp1n.pk010.h14	BI393197	probable translational initiation factor; putative translationinitiation factor IF-2(fragment) [Streptomycescoelicolor A3(2)]	Homo sapiens BAC clone RP11-676D22 from 2, complete sequence	0.0211096	0.801955	-0.336692	-0.00327465	-0.460448	-0.266302	-0.150145	-0.469873	-0.731548	0.332082	0.216787	0.169581
26.4.2	pgp2n.pk002.m3	BM490228	RIKEN cDNA 0610006O17 [Mus musculus]	Mus musculus, RIKEN cDNA 0610006O17 gene, clone MGC:8048IMAGE:3587125, mRNA, complete cds	0.0091196	0.486354	0.0341714	-0.178139	0.20984	-0.0171469	0.015888	-0.0718957	-0.0551594	-0.276514	-0.273206	-0.107678
26.5.5	pgp2n.pk006.e20	BM491395	hypothetical protein [Xylella fastidiosa 9a5c]	No Hits Found	0.0139501	0.331945	-0.109845	0.0988661	-0.00746351	-0.195893	-0.183775	-0.0522507	0.0578017	0.136053	0.100132	0.101478
26.5.8	pgp2n.pk007.a16	BM491646	No Hits Found	No Hits Found	0.00900755	0.239266	0.0826063	-0.0252409	0.072444	-0.00378337	0.105371	0.156394	-0.042479	0.0197182	-0.0828722	0.00466941
26.6.20	pgp1n.pk013.l7	BI394183	UV radiation resistance associated gene [Homo sapiens]	Homo sapiens UV radiation resistance associated gene (UVRAG), mRNA	0.00656676	1.18968	-0.513481	-0.0209645	-0.759126	-0.3403	-0.189956	-0.764544	-1.03106	0.425136	0.274817	0.247249
26.7.18	pgf1n.pk003.p7	BI065249	leucyl/cystinyl aminopeptidase; insulin-regulated aminopeptidase;oxytocinase; otase [Homo sapiens]	Homo sapiens leucyl/cystinyl aminopeptidase (LNPEP), mRNA	0.0220729	0.347835	0.0681309	-0.0749949	-0.0918638	0.187563	0.14256	0.0342642	-0.160272	-0.0264944	-0.021403	-0.0918098
27.1.9	pgp1n.pk001.b11	BI390475	No Hits Found	No Hits Found	0.00326312	0.400106	-0.00538802	0.116462	-0.0378878	-0.203139	0.0681321	0.151343	0.0694144	0.0569692	0.196967	0.142498
27.10.15	pnfb.pk0010.d8	AW355445	No Hits Found	No Hits Found	0.00262496	0.551474	0.247582	0.00566026	0.123385	0.416644	0.16958	0.28072	0.0348954	0.111175	0.0114005	-0.13483
27.10.16	pgf1n.pk002.k15	BI064829	No Hits Found	No Hits Found	0.00415842	0.471828	0.167739	-0.119279	0.311488	0.166584	0.146643	0.0462433	-0.16034	-0.0934209	-0.140788	-0.0825688
27.10.5	pgf2n.pk005.k11	BM427078	No Hits Found	No Hits Found	0.00630132	0.248007	-0.0585989	0.106349	-0.0351316	-0.0731794	-0.0261174	-0.0999672	0.144446	0.0333929	0.0995189	0.14804
27.16.6	pgm2n.pk006.g8	BM488064	No Hits Found	No Hits Found	0.0121103	0.220784	0.119151	0.024476	0.0522961	0.122414	0.178837	0.123056	0.0265992	0.0426667	0.070585	-0.0419467
27.17.12	pgm2n.pk013.k7	CD214704	NEL PROTEIN PRECURSOR (93 KD PROTEIN)	Chicken nel mRNA for Mr 93 K protein (with EGF-like repeats), complete cds	6.14449e-07	1.1821	0.261777	-0.491331	0.0327743	0.591808	0.034772	0.387755	-0.500381	-0.590291	-0.534697	-0.339955
27.17.6	pgm2n.pk011.g17	BM489593	MYG1 protein [Homo sapiens]	Homo sapiens, chromosome 12 open reading frame 10, clone MGC:25015IMAGE:4454943, mRNA, complete cds	0.00374974	0.373108	0.153825	-0.0490056	-0.0564826	0.211593	0.193718	0.266471	-0.106637	-0.0706789	0.031153	-0.0498597
27.18.13	pgr1n.pk003.h7	BM440566	No Hits Found	No Hits Found	0.00030165	0.358472	-0.0279846	0.16282	-0.0953192	-0.0788553	0.0638661	-0.00162994	0.263153	0.115058	0.143817	0.129253
27.2.13	pgp1n.pk008.a4	BI392479	No Hits Found	Homo sapiens BAC clone RP11-804N11 from 4, complete sequence	0.00394791	0.301868	-0.0312547	0.15813	0.0288102	-0.0911649	-0.0275121	-0.0351518	0.210703	0.151356	0.135552	0.13491
27.2.14	pgp1n.pk009.e14	BI392829	tricarboxylate carrier - rat (fragment)	Homo sapiens cDNA FLJ32353 fis, clone PROST2007612, highly similarto Tricarboxylate carrier	0.0136605	0.885761	-0.38488	-0.039862	-0.263702	-0.41782	-0.171266	-0.686733	-0.46798	0.112779	0.199028	-0.00327596
27.3.1	pgp1n.pk010.g4	BI393187	No Hits Found	No Hits Found	0.0453136	0.206876	0.0553284	0.135929	-0.00127216	0.104997	0.0439302	0.0736584	0.138804	0.174444	0.205604	0.0248617
27.3.6	pgp1n.pk011.j11	BI393541	unnamed protein product [Mus musculus]	Homo sapiens, ectonucleotide pyrophosphatase/phosphodiesterase 2(autotaxin), clone MGC:26529 IMAGE:4828484, mRNA,complete cds	0.0252738	1.11705	-0.0425575	0.423491	0.00477939	-0.00707647	0.137216	-0.305149	0.0872861	0.275849	0.518928	0.8119
27.4.18	pgp2n.pk005.i14	BM491141	No Hits Found	No Hits Found	0.0115404	0.324799	0.109765	-0.0781145	0.099384	0.219632	-0.0312424	0.151288	-0.0497488	-0.0869893	-0.070553	-0.105167
27.6.9	pgp2n.pk010.m9	CD216362	RIKEN cDNA 1190004I24 [Mus musculus]	No Hits Found	0.0223566	0.21439	-0.0914458	0.0383875	-0.0502566	-0.108855	-0.112163	-0.0945077	-0.043321	0.0311326	0.0635113	0.102227
27.7.10	pgf1n.pk001.i11	BI064484	ASPIC [Homo sapiens]	Homo sapiens, Similar to cartilage acidic protein 1, cloneMGC:16989 IMAGE:4178363, mRNA, complete cds	0.00047111	0.355992	0.0726152	-0.111286	-0.00825767	0.190416	0.131865	-0.023563	-0.11134	-0.0571609	-0.111069	-0.165576
27.8.3	pgf1n.pk002.l21	BI064854	RING finger protein 27 (Glioblastoma-expressed ring finger protein) (Tripartite motif-containing protein 8)	Homo sapiens, ring finger protein 27, clone MGC:31796 IMAGE:4857393, mRNA, complete cds	0.026497	0.240227	0.0530807	-0.056459	0.102297	-0.00327311	0.0472936	0.0660059	-0.0128084	-0.125632	0.0505341	-0.13793
27.8.6	pgf1n.pk006.l6	BI066018	vesicle associated protein [Rattus norvegicus]	Mus musculus RIKEN cDNA 1810024J13 gene (1810024J13Rik), mRNA	0.0010901	0.560161	0.213976	-0.0548637	0.0567755	0.150891	0.32706	0.321179	0.058859	-0.0381711	-0.00704164	-0.233101
27.8.8	pgf1n.pk006.l9	BI066020	cathepsin S [Homo sapiens]	Mus musculus 18 days pregnant adult female placenta and extraembryonic tissue cDNA, RIKEN full-length enrichedlibrary, clone:3830425I01 product:cathepsin S, fullinsert sequence	0.0462087	0.4232	-0.126247	0.0486617	-0.0470773	-0.239283	-0.0498925	-0.168734	-0.0548827	-0.0171299	0.183917	0.0827422
27.9.1	pgf1n.pk010.l23	BI067119	Similar to butyrate-induced transcript 1 [Mus musculus]	Mus musculus butyrate-induced transcript 1 (Hspc121-pending), mRNA	0.00639225	0.365502	0.13961	0.0220561	-0.101415	0.192381	0.30615	0.161323	-0.0593527	0.0948851	0.0358251	0.016867
27.9.20	pgf2n.pk004.k14	BM426762	cytochrome P450, subfamily IIJ (arachidonic acid epoxygenase)polypeptide 2; microsomal monooxygenase;flavoprotein-linked monooxygenase; Cytochrome P450,subfamily IIJ (arachidonic acid epoxygenase), [Homosapiens]	Rattus norvegicus cytochrome P450 monooxygenase (CYP2J3) mRNA, complete cds	0.0322203	0.473692	-0.134639	0.132008	-0.096347	-0.0352944	-0.194947	-0.211967	0.104285	0.00370448	0.261725	0.158318
28.1.9	pgp1n.pk001.b23	BI390486	similar to dbpB/YB-1 of mouse [Gallus gallus]	Gallus gallus YB-1 protein mRNA, complete cds	0.0177687	0.346016	0.129145	-0.0312078	-0.0276092	0.165878	0.135648	0.242663	-0.0267404	0.00290691	0.00235539	-0.103353
28.11.13	pgf1n.pk008.l3	BI066624	No Hits Found	Homo sapiens, Similar to zinc finger protein 265, clone MGC:48676 IMAGE:6062647, mRNA, complete cds	0.0119444	0.184519	0.048744	0.117169	0.023471	0.0782611	0.00442011	0.0888237	0.0672721	0.0676439	0.144821	0.188939
28.11.6	pgf1n.pk006.l16	BI066007	No Hits Found	No Hits Found	0.0120679	0.376692	0.052528	0.239708	0.104473	-0.0435611	0.029041	0.120159	0.22868	0.16558	0.231443	0.333131
28.12.15	pgl1c.pk001.n6	BG641717	unnamed protein product [Homo sapiens]	Gallus gallus partial mRNA for ATP-citrate lyase (ACL gene)	0.0193229	0.359021	0.128779	-0.0696244	0.0300427	0.125408	0.183113	0.176554	-0.0673586	-0.0324413	-0.00278888	-0.175909
28.13.13	pgl1n.pk005.k7	BG710928	Predicted CDS, cuticle collagen family member [Caenorhabditis elegans]	No Hits Found	0.0188788	0.384418	0.0405626	-0.155787	0.0296225	0.0447463	-0.0322647	0.120146	-0.144798	-0.101402	-0.112676	-0.264271
28.13.4	pgl1n.pk004.c18	BG710542	Similar to a C.elegans protein in cosmid C14H10 [Homo sapiens]	Homo sapiens similar to KIAA0251 hypothetical protein (LOC146452), mRNA	0.00940479	0.263657	0.166676	0.0215045	0.112257	0.245379	0.0755371	0.23353	0.0630824	0.00672253	0.0344909	-0.0182778
28.14.14	pnlb.pk0007.f2		Serum albumin precursor	G.gallus mRNA for preproalbumin	0.00230077	0.800155	0.21951	-0.261443	0.417297	0.0298783	0.161261	0.269605	-0.382858	-0.305928	-0.355046	-0.00194049
28.14.16	pnlb.pk0007.f4	AW198404	No Hits Found	Human chromosome 14 DNA sequence BAC C-2273N11 of library CalTech-D from chromosome 14 of Homo sapiens (Human), complete sequence	4.54539e-06	0.385396	0.0337955	-0.16428	-0.122888	0.00239662	0.0909027	0.16477	-0.207513	-0.195743	-0.220626	-0.0332398
28.15.2	pgl1n.pk013.n18	BG712770	core binding factor beta [Mus musculus]	Gallus gallus core-binding factor beta mRNA, complete cds	0.018339	0.283872	-0.0653805	0.0903726	-0.151297	-0.00868744	-0.131963	0.0304251	0.0402552	0.124607	0.0640527	0.132575
28.16.16	pgm2n.pk008.o20	BM488803	No Hits Found	No Hits Found	0.000751101	0.519618	0.157793	-0.0673825	-0.000466567	0.137113	0.117098	0.377429	-0.142189	-0.0462449	0.00558909	-0.0866854
28.17.12	pgm2n.pk013.k22	CD214738	ferritoid [Gallus gallus]	Gallus gallus ferritoid (FTD) mRNA, complete cds	0.0472043	0.448303	-0.0133421	-0.188885	0.0680985	-0.0898056	-0.0169516	-0.0147098	-0.109537	-0.124095	-0.141705	-0.380205
28.17.3	pgm2n.pk010.f3	BM489249	caspase-activated DNase [Gallus gallus]	Gallus gallus caspase-activated DNase (CAD) mRNA, complete cds	0.0149917	0.435657	-0.100923	0.0557555	-0.238494	-0.136231	-0.0304617	0.0014934	-0.0903081	-0.00880336	0.12497	0.197164
28.17.4	pgm2n.pk011.h6	BM489935	surfeit 4; surfeit locus protein 4; surface 4 integral membraneprotein [Homo sapiens]	Mus musculus similar to surfeit gene 4 [Mus musculus] (LOC277502),mRNA	0.0173274	0.24987	0.0799371	0.194909	0.0311406	0.0772642	0.11037	0.100974	0.139508	0.18304	0.176076	0.281011
28.17.5	pgm2n.pk010.f6	BM489252	Unknown (protein for IMAGE:3635549) [Homo sapiens]	Mus musculus 10 days embryo whole body cDNA, RIKEN full-lengthenriched library, clone:2610040F05 product:hypotheticalprotein, full insert sequence	0.00337662	0.317554	-0.180889	-0.0121409	-0.0482839	-0.187533	-0.213576	-0.274164	-0.0211044	-0.0365716	-0.0342774	0.04339
28.17.7	pgm2n.pk010.f17	BM489241	rab11 binding protein [Bos taurus]	Mus musculus similar to WD-containing protein [Rattus norvegicus](LOC214447), mRNA	0.0316632	0.242471	0.00821132	0.105625	0.0373409	-0.000356887	-0.056352	0.0522133	0.0633269	-0.0016539	0.17471	0.186119
28.19.2	pgr1n.pk006.c21	CD217951	No Hits Found	No Hits Found	4.29588e-05	0.32302	-0.140376	0.118948	-0.0762398	-0.168038	-0.176574	-0.140653	0.146446	0.144296	0.0876543	0.0973975
28.4.16	pgp2n.pk005.i20	BM491148	unnamed protein product [Mus musculus]	Homo sapiens, Similar to RIKEN cDNA 0610039C21 gene, cloneMGC:29650 IMAGE:4875483, mRNA, complete cds	0.0206865	0.381716	-0.147345	0.0389663	-0.116212	-0.224082	-0.121481	-0.127605	0.101202	-0.174687	0.0717164	0.157634
28.4.18	pgp2n.pk005.i23	BM491151	hypothetical protein FLJ33979 [Homo sapiens]	Homo sapiens mRNA; cDNA DKFZp313M2112 (from clone DKFZp313M2112)	0.00959825	0.18432	-0.0878311	-0.187608	-0.035268	-0.0723041	-0.112943	-0.13081	-0.159582	-0.20945	-0.161811	-0.219588
28.5.17	pgp2n.pk009.c16	CD215619	similar to Epididymis-specific alpha-mannosidase precursor (Mannosidase alpha class 2B member 2) [Homo sapiens]	No Hits Found	0.015449	0.408739	0.126076	-0.0678404	-0.0655028	0.170907	0.158688	0.240212	-0.0971478	-0.168526	0.0659558	-0.0716434
28.5.4	pgp2n.pk007.a12	BM491642	No Hits Found	No Hits Found	0.000223489	0.234698	-0.0124449	0.122659	0.108155	-0.0400093	-0.0440974	-0.0738277	0.16087	0.137001	0.0906969	0.102069
28.6.14	pgp1n.pk011.n16	BI393615	RIKEN cDNA 1810018M05 [Mus musculus]	Gallus gallus gene for MafG, a bZip nuclear protein structurally related to maf oncoegene product, promoter region and exon 1	0.0159273	0.30194	-0.0776719	0.114415	-0.0919829	-0.0276766	-0.0801654	-0.110862	0.0676501	0.0830559	0.191077	0.115877
28.6.18	pgp1n.pk013.k16	BI394154	unnamed protein product [Mus musculus]	Mus musculus 7 days neonate cerebellum cDNA, RIKEN full-length enriched library, clone:A730031K15 product:weakly similar to KRUEPPEL PROTEIN (FRAGMENT) [Psychoda cinerea], full insert sequence	0.0441185	0.328108	-0.0775456	-0.180279	-0.300526	-0.0276002	-0.0187561	0.0366997	-0.291408	-0.159312	-0.148899	-0.121494
28.6.20	pgp1n.pk014.i2	BI394398	KIAA1501 protein [imported] - human	Mus musculus LOC268475 (LOC268475), mRNA	0.000907813	0.79148	-0.328738	-0.0167238	-0.688057	-0.212268	-0.339433	-0.0751948	-0.115464	-0.0991394	0.0442843	0.103423
28.6.5	pgp2n.pk010.m14	CD216130	mDia interacting protein-1 [Homo sapiens]	No Hits Found	0.00878268	0.263648	-0.146178	-0.0509187	-0.0767864	-0.229619	-0.138824	-0.139482	0.0340294	-0.0728326	-0.139471	-0.0254003
28.8.2	pgf1n.pk003.p23	BI065243	putative dolichyl-p-man: Man7GlcNAc2-PP-dolichylmannosyltransferase [Homo sapiens]	No Hits Found	0.000794044	0.338614	0.243442	0.00545726	0.122131	0.29687	0.279503	0.275267	0.0667241	-0.0120722	0.00892181	-0.0417447
28.9.1	pgf1n.pk010.m17	BI067968	collagen type XI alpha-1 isoform A [Homo sapiens]	Gallus gallus collagen type XI alpha 1 gene, partial cds	0.00164593	0.377	0.208511	-0.00318776	0.02666	0.194409	0.311062	0.301911	0.00653552	0.0303782	-0.0659378	0.0162731
28.9.20	pgf2n.pk004.l12	BM427564	putative common cytokine receptor gamma chain a [Gallus gallus]	Gallus gallus mRNA for putative common cytokine receptor gamma chain a	0.00188144	1.2161	-0.0413143	0.356954	-0.0374751	0.119491	-0.0298885	-0.217384	0.275186	0.998712	0.0808582	0.0730594
28.9.3	pgf1n.pk010.m23	BI067132	No Hits Found	Homo sapiens mRNA; cDNA DKFZp313C149 (from clone DKFZp313C149)	0.0213138	0.532659	0.100718	-0.0790086	-0.268905	0.207505	0.206646	0.257625	-0.275034	0.0428146	-0.00937079	-0.0744443
29.1.2	pgp1c.pk002.n24	BI390012	No Hits Found	No Hits Found	0.0192102	0.25978	-0.0484265	-0.159842	-0.0958551	-0.0083418	-0.0543181	-0.0351912	-0.0629345	-0.145036	-0.163275	-0.268121
29.1.9	pgp1c.pk003.p17	BI390325	RNA-binding region (RNP1, RRM) containing 2; splicing factor (CC1.3); coactivator of activating protein-1 and estrogen receptors [Homo sapiens]	Homo sapiens RNA-binding region (RNP1, RRM) containing 2 (RNPC2), mRNA	0.0202763	0.320308	0.286841	0.11788	0.224634	0.346657	0.239474	0.336601	0.196275	0.0679451	0.180948	0.0263493
29.11.18	pgf2n.pk004.e22	BM426640	protein kinase C inhibitor [Gallus gallus]	Gallus gallus chPKCI gene for protein kinase C inhibitor, complete cds	0.0497517	0.228279	0.10067	0.00661968	0.18238	0.0114446	0.0632707	0.145584	-0.015826	0.0338465	-0.045899	0.0543573
29.11.2	pgf1n.pk006.g17	BI065925	ORF2 [Platemys spixii]	Gallus gallus clone XXbac-68C5, complete sequence	0.00359284	0.231478	-0.0276257	0.152773	-0.0478855	-0.0239041	0.0108743	-0.0495874	0.114982	0.155557	0.158662	0.18189
29.12.12	pgm2n.pk014.n11	CD215388	No Hits Found	Homo sapiens cyclin D1 (PRAD1: parathyroid adenomatosis 1) (CCND1), mRNA	0.00019174	0.547889	0.230081	-0.0561912	0.132965	0.217398	0.341634	0.228329	0.0410811	0.00202977	-0.0616206	-0.206255
29.12.16	pgl1n.pk001.g13	BG713253	Dynein light intermediate chain 1, cytosolic (LIC57/59) (Dynein light chain A) (DLC-A)	G.gallus mRNA for dynein light chain-A	0.0407617	0.336732	0.0533303	-0.0568591	0.143492	0.0659841	-0.0493898	0.0532346	-0.193239	-0.0386639	-0.0554401	0.0599071
29.12.17	pgl1c.pk001.k7	BG641659	stromal cell-derived factor 2-like 1 [Mus musculus]	No Hits Found	0.000546005	0.371279	0.136002	-0.109053	0.072927	0.111799	0.159782	0.199501	-0.171778	-0.15289	-0.0601299	-0.0514118
29.12.5	pgf2n.pk006.g23	BM427325	No Hits Found	No Hits Found	0.000714545	0.427534	-0.0182862	-0.231169	-0.0447266	-0.0964547	-0.000467554	0.0685043	-0.0498653	-0.302187	-0.213594	-0.359029
29.13.5	pgl1n.pk002.l22	BG713296	translocase of outer mitochondrial membrane 20 (yeast) homolog[Homo sapiens]	Homo sapiens, translocase of outer mitochondrial membrane 20(yeast) homolog, clone MGC:4905 IMAGE:3462090, mRNA,complete cds	0.0164542	0.310766	0.0864208	-0.0920816	-0.127582	0.168038	0.118697	0.18653	-0.0603474	-0.0909542	-0.0927897	-0.124235
29.13.8	pgl1n.pk003.p21	BG710500	DNA replication initiator protein	Gallus gallus genes for MCM4, DNA-dependent protein kinasecatalytic subunit, partial cds	4.1681e-05	0.293922	-0.184967	0.0158783	-0.0980668	-0.219434	-0.238476	-0.183891	-0.0239566	0.0351254	0.0554462	-0.00310184
29.15.19	pgm2n.pk002.k24	BM486796	similar to FLJ00237 protein [Homo sapiens]	Mus musculus hypothetical protein 4932431K08 (4932431K08), mRNA	0.0463571	0.188255	-0.052368	0.00613144	-0.0331591	-0.1135	-0.0361283	-0.0266847	-0.026928	0.0185239	-0.0418249	0.0747548
29.15.3	pgl1n.pk003.m19	BG710451	Farnesyl pyrophosphate synthetase (FPP synthetase) (FPS) (Farnesyl diphosphate synthetase) [Includes: Dimethylallyltransferase ; Geranyltranstransferase ]	Homo sapiens farnesyl diphosphate synthase (farnesyl pyrophosphate synthetase, dimethylallyltranstransferase, geranyltranstransferase) (FDPS), mRNA	0.00014004	0.589623	-0.0755659	-0.40802	-0.204175	-0.0840253	0.0933411	-0.107405	-0.303583	-0.367923	-0.496282	-0.464291
29.16.6	pgm2n.pk006.e14	BM488009	similar to carbohydrate sulfotransferase 2 [Homo sapiens]	Homo sapiens carbohydrate (N-acetylglucosamine-6-O)sulfotransferase 2 (CHST2), mRNA	0.0348234	0.235567	0.060705	-0.0250719	-0.0377886	0.0803071	0.0774231	0.122878	-0.112689	0.028356	0.052253	-0.0682077
29.17.17	pco1c.pk001.k24		No Hits Found	No Hits Found	0.00406137	0.465781	0.167081	0.336826	0.0886598	0.139959	0.149926	0.289781	0.225287	0.256908	0.554441	0.310667
29.17.19	pco1c.pk001.k8		similar to dendritic cell protein [Homo sapiens]	Homo sapiens dendritic cell protein (GA17), mRNA	0.0221241	0.265999	0.312136	0.160786	0.287834	0.292595	0.400027	0.268087	0.134028	0.22149	0.148277	0.139351
29.17.7	pgm2n.pk010.d5	BM489209	DEAD-box protein abstrakt; putative RNA helicase [Homo sapiens]	Homo sapiens DEAD-box protein abstrakt (ABS), mRNA	0.0373738	0.218028	0.035122	-0.0942769	0.0414204	0.0139452	-0.000366296	0.0854889	-0.1274	-0.132539	-0.0869383	-0.0302303
29.18.12	pgr1n.pk002.k14	BM440761	RAD23 homolog B (S. cerevisiae) [Homo sapiens]	Homo sapiens RAD23 homolog B (S. cerevisiae) (RAD23B), mRNA	0.00467912	0.200725	0.11702	0.233415	0.121986	0.0711911	0.13197	0.142933	0.237604	0.191691	0.23245	0.271916
29.18.3	pco1c.pk001.l19		No Hits Found	No Hits Found	0.00980286	0.355511	0.177903	-0.00943298	0.176915	0.172312	0.133284	0.229101	0.027376	0.051593	-0.12641	0.00970874
29.19.12	pgr1n.pk008.a13	CD218490	No Hits Found	No Hits Found	0.0062736	0.295043	-0.11122	0.0471748	0.0242965	-0.114603	-0.1444	-0.210173	0.0848698	0.0773424	0.00705809	0.0194287
29.19.15	pgr1n.pk007.b20	CD218786	Unknown (protein for MGC:23037) [Homo sapiens]	Bos taurus beta-mannosidase mRNA, complete cds	0.0440966	0.198723	0.106287	0.216729	0.0575948	0.0578503	0.145879	0.163825	0.153076	0.227504	0.256318	0.230015
29.19.6	pgr1n.pk006.a24	CD217917	No Hits Found	No Hits Found	0.0394356	0.247808	0.100402	-0.0241029	0.0438552	0.140031	0.0933669	0.124354	0.0137355	-0.0150149	0.0126444	-0.107777
29.2.6	pgp1n.pk006.m3	BI392112	similar to RIKEN cDNA 5630401J11 [Homo sapiens]	Homo sapiens similar to RIKEN cDNA 5630401J11 (MGC19825), mRNA	0.00303753	0.449424	-0.20094	0.0133838	-0.172728	-0.172865	-0.113521	-0.344646	-0.172863	0.0733227	0.104777	0.0482981
29.3.13	pgp1n.pk012.l11	BI393868	No Hits Found	Homo sapiens ATP-binding cassette, sub-family A (ABC1), member 1 (ABCA1), mRNA	0.0305562	0.623066	0.178936	-0.0380892	0.223807	-0.109122	0.149763	0.451295	0.196503	-0.0874384	-0.0896503	-0.171771
29.3.2	pgp1n.pk011.g17	BI393492	unnamed protein product [Mus musculus]	No Hits Found	0.0455677	0.297856	0.0190001	0.171715	0.0472297	0.00594623	-0.0698696	0.0926942	0.156686	0.227987	0.14312	0.159066
29.3.3	pgp1n.pk010.f17	BI394835	ADP-ribosylation factor-like 1 [Rattus norvegicus]	Mus musculus adult male medulla oblongata cDNA, RIKEN full-lengthenriched library, clone:6330407J01product:ADP-RIBOSYLATION FACTOR-LIKE PROTEIN 1 homolog[Rattus norvegicus], full insert sequence	0.00010224	0.861424	-0.414508	-0.00983675	-0.617014	-0.345347	-0.324369	-0.371304	-0.46566	0.154377	0.0275256	0.24441
29.3.9	pgp1n.pk012.k22	BI393859	homocysteine-inducible, endoplasmic reticulum stress-inducible, ubiquitin-like domain member 1 [Rattus norvegicus]	Mus musculus, homocysteine-inducible, endoplasmic reticulumstress-inducible, ubiquitin-like domain member 1, cloneMGC:19198 IMAGE:4236803, mRNA, complete cds	0.0146655	0.327743	-0.225857	-0.0602768	-0.187708	-0.242194	-0.225308	-0.248217	-0.126577	-0.138929	-0.0551273	0.0795257
29.6.15	pgp1n.pk006.c5	BI394696	tyrosine 3-monooxygenase/tryptophan 5-monooxygenase activation protein, eta polypeptide; 14-3-3 eta [Mus musculus]	H.sapiens 14-3-3 eta subtype mRNA	0.00396908	0.481281	0.265211	-0.00798946	0.0311724	0.305202	0.324784	0.399684	-0.0359825	0.0164588	0.0691628	-0.0815969
29.8.20	pgf1n.pk009.d13	BI067826	ribosomal protein L8; 60S ribosomal protein L8 [Homo sapiens]	Xenopus laevis ribosomal protein L8 mRNA, complete cds	0.0186927	0.432634	0.202125	0.024977	0.107823	0.267726	0.159998	0.272954	0.0383345	0.160119	-0.15968	0.0611346
29.9.6	pgf1n.pk012.d24	BI067903	Rho guanine nucleotide exchange factor 3; RhoGEF protein; 59.8 kDAprotein [Homo sapiens]	Macaca fascicularis brain cDNA, clone:QccE-16434	0.00429896	0.494219	-0.0530656	0.187142	-0.212462	0.00705572	0.0389537	-0.0458095	0.09992	0.281757	0.257775	0.109115
3.1.5	pgp1c.pk002.g10	BI389879	No Hits Found	Human DNA sequence from clone RP5-1085F17 on chromosome 20q11.1-11.23 Contains the DNMT3B gene encoding DNA Cytosine-5 Methyltransferase 3 beta, the MAPRE1 gene encoding a microtubule-associated protein, RP/EB family, member 1, part of a novel gene, ESTs, STSs, GSSs, and three CpG islands, complete sequence	0.0114087	0.209826	0.11467	-0.0180194	0.0793808	0.157139	0.0949909	0.127171	-0.0150532	-0.0412757	0.036939	-0.0526877
3.10.12	pnfb.pk0002.c9	AW355262	ornithine decarboxylase antizyme [Homo sapiens]	Gallus gallus ornithine decarboxylase antizyme mRNA, complete cds	0.00312485	0.347876	0.255047	0.103634	0.195098	0.237941	0.222137	0.365011	0.0786181	0.098717	0.220065	0.0171342
3.10.20	pgf1n.pk003.i20	BI065099	No Hits Found	No Hits Found	0.0050528	0.32758	0.149641	0.0171477	0.0427109	0.261388	0.130465	0.164001	-0.018676	0.10218	0.051279	-0.0661925
3.10.5	pgf2n.pk006.c16	BM427615	Sterol regulatory element binding protein-2 (SREBP-2) (Sterol regulatory element-binding transcription factor 2)	Gallus gallus partial mRNA for sterol regulatory element binding protein 2 (SREBP-2 gene)	0.0298512	0.251603	0.0857878	-0.0761383	0.0348776	0.12031	0.0972046	0.0907592	-0.0202813	-0.0866744	-0.131293	-0.0663039
3.12.19	pgl1c.pk002.m17	BG642001	heme-binding protein [Mus musculus]	No Hits Found	0.0180908	0.705371	-0.0223072	-0.258715	-0.407884	-0.144497	0.0985302	0.364622	-0.321122	-0.340749	-0.201327	-0.171663
3.13.18	pgl1n.pk011.l6		No Hits Found	No Hits Found	0.00888067	0.326141	0.0511704	-0.117165	-0.0433798	0.0212304	0.121936	0.104895	-0.204205	-0.0902077	-0.1742	-4.68397e-05
3.14.16	pgl1c.pk001.k21	BG642087	agCP12707 [Anopheles gambiae str. PEST]	PurH=5-aminoimidazole-4-carboxamide-ribonucleotide transformylase-IMP cyclohydrolase [chickens, liver, mRNA, 2103 nt]	0.0272583	0.359653	0.0605861	-0.109535	-0.224331	0.116355	0.149132	0.201188	-0.114956	-0.158465	-0.0977283	-0.0669915
3.14.2	pgl1n.pk011.m20	BG712258	No Hits Found	Human chromosome 14 DNA sequence BAC R-307P22 of library RPCI-11 from chromosome 14 of Homo sapiens (Human), complete sequence	0.0017463	0.304264	0.0234508	0.207778	0.015008	-0.0634833	0.0357777	0.106501	0.196082	0.170235	0.224014	0.240781
3.15.16	pgm2n.pk002.d13	BM486633	paladin [Gallus gallus]	Gallus gallus paladin mRNA, complete cds	0.00316528	0.362605	0.00249826	-0.151388	-0.131249	-0.0328404	0.0394102	0.134673	-0.227932	-0.0928044	-0.162974	-0.12184
3.15.7	pgl1n.pk008.g3	BG711594	IK cytokine [Mus musculus]	Homo sapiens IK cytokine, down-regulator of HLA II (IK), mRNA	0.0233571	0.632185	0.0132049	-0.186784	-0.310686	0.0573387	0.011817	0.29435	-0.337834	-0.279367	-0.197704	0.0677689
3.17.6	pgm2n.pk011.p17	BM489773	unknown [Gallus gallus]	Gallus gallus chB1 gene, complete cds	0.0249203	0.332262	-0.0262589	0.103345	-0.0220532	-0.0703705	0.0505487	-0.0631606	0.261892	0.0276304	0.0528726	0.0709867
3.2.7	pgp1n.pk006.d23	BI391977	Phosphoglycerate kinase	Gallus gallus PGK mRNA, complete cds	0.0214434	0.310975	0.084466	-0.0609726	0.094587	0.166974	0.00305317	0.0732503	-0.00389367	-0.0667496	-0.144001	-0.029246
3.2.9	pgp1n.pk006.d9	BI391984	thrombomucin [Gallus gallus]	Gallus gallus mRNA for thrombomucin, alternatively spliced, clone 4d1	0.0481662	0.465413	-0.0545984	0.113165	-0.17021	-0.13728	0.0737985	0.0152981	-0.108109	0.138423	0.127145	0.295203
3.3.1	pgp1n.pk010.o8	BI393348	No Hits Found	No Hits Found	0.00321463	0.214709	-0.00258534	0.107451	0.0317218	-0.000159193	-0.0235511	-0.0183529	0.0601819	0.105514	0.191158	0.0729487
3.4.15	pgp2n.pk005.c24	BM491020	novel RGD-containing protein [Homo sapiens]	Mus musculus, dynactin 6, clone MGC:36027 IMAGE:4486579, mRNA,complete cds	0.00719464	0.277525	0.0831393	-0.0943537	-0.0189755	0.165683	0.108698	0.0771523	-0.102719	-0.0932081	-0.0696458	-0.111842
3.6.19	pgp1n.pk011.h8	BI393520	No Hits Found	No Hits Found	0.000561772	0.752296	-0.386393	0.0607293	-0.409228	-0.441773	-0.388369	-0.3062	-0.252972	-0.00233092	0.187697	0.310523
3.8.17	pgf1n.pk008.j24	BI067963	spermidine/spermine N1-acetyltransferase [Gallus gallus]	Gallus gallus spermidine/spermine N1-acetyltransferase (SSAT) mRNA, complete cds	0.0081611	0.554335	0.0164865	0.179654	-0.140633	0.12335	-0.000371299	0.0836005	0.0291585	0.158619	0.117135	0.413702
3.8.4	pgf1n.pk004.j12	BI065421	unnamed protein product [Mus musculus]	Homo sapiens cDNA FLJ30684 fis, clone FCBBF2000259, weakly similarto Syntaphilin	0.011674	0.253073	0.0648433	-0.0278327	0.0379359	0.153822	0.0479933	0.0196221	-0.00170131	0.060253	-0.0706315	-0.0992509
3.8.9	pgf1n.pk005.n24	BI065786	lysyl oxidase-like 1 [Bos taurus]	Bos taurus lysyl oxidase-like 1 (LOXL1), mRNA	0.00692703	0.575162	0.231664	-0.152991	0.339903	0.245471	0.28742	0.0538601	-0.082747	-0.235259	-0.0669371	-0.22702
3.9.11	pgf2n.pk001.c16	BM425907	YME1-like 1 isoform 3; ATP-dependent metalloprotease FtsH1 homolog [Homo sapiens]	Homo sapiens ATP-dependent metalloprotease FtsH1 homolog (MEG4) mRNA, complete cds	0.00733763	0.288204	0.343565	0.172644	0.378174	0.344591	0.260305	0.391188	0.13917	0.102985	0.312552	0.135869
3.9.20	pgf2n.pk005.c3	BM426927	hypothetical protein KIAA0708 - human (fragment)	Human DNA sequence from clone RP3-330M21 on chromosome 6, complete sequence	0.0213631	0.503121	-0.252204	0.0659871	-0.263168	-0.18364	-0.257049	-0.304959	0.119086	-0.145422	0.198162	0.0921224
30.1.3	pgp1c.pk001.l17	BI389717	similar to CDC-like kinase 1 [Homo sapiens]	Homo sapiens, clone IMAGE:4836776, mRNA	0.0486363	0.226385	0.0837056	0.182878	0.202408	0.02536	0.0171703	0.0898842	0.243555	0.116352	0.133708	0.237898
30.11.10	pgf1n.pk010.p6	BI067187	No Hits Found	No Hits Found	0.0348784	0.61782	0.222183	-0.0265089	0.253909	0.10321	0.281614	0.249997	0.0906608	0.154192	-0.0146813	-0.336207
30.11.17	pgf2n.pk001.b17	BM425886	No Hits Found	No Hits Found	0.049243	0.250816	0.0199524	-0.0860079	0.0439364	-0.0585714	0.101917	-0.00747235	-0.0319529	-0.0416254	-0.121554	-0.148899
30.13.9	pgl1n.pk005.h3	BG710877	No Hits Found	No Hits Found	0.0428974	0.333022	0.124607	0.0291282	-0.0410833	0.310085	0.131481	0.0979459	0.0545858	0.0222621	0.0626012	-0.0229363
30.14.18	pnlb.pk0007.d4		Serum albumin precursor	G.gallus mRNA for preproalbumin	0.0347007	0.258224	0.0423751	-0.0660097	-0.0422587	0.0427663	0.0207963	0.148197	-0.110027	-0.0631696	-0.0703793	-0.0204631
30.15.10	pgm1n.pk001.b20	BM485270	L-lactate dehydrogenase A chain (LDH-A)	Chicken LDH-A mRNA for lactate dehydrogenase A chain (EC 1.1.1.27)	6.61355e-06	1.34718	-0.263615	0.264985	-0.649427	-0.280172	-0.184139	0.0592762	-0.11342	0.22112	0.254491	0.697748
30.15.12	pgm1n.pk001.d5	BM485312	heterogeneous nuclear ribonucleoproteins methyltransferase-like 2 [Rattus norvegicus]	Homo sapiens, clone MGC:3389 IMAGE:2823702, mRNA, complete cds	0.00184411	0.384186	0.162802	-0.00999071	0.159797	0.238884	0.104735	0.14779	0.0264487	0.13184	-0.145302	-0.0529501
30.17.11	pgm2n.pk012.h10	CD215027	hypothetical protein MGC37115 [Mus musculus]	Homo sapiens hypothetical protein MGC4607 (MGC4607), mRNA	0.00640425	0.38521	-0.220232	-0.0329655	-0.179904	-0.343532	-0.170063	-0.187429	-0.0367773	-0.119434	-0.0173298	0.0416786
30.17.2	pgm2n.pk011.f7	BM489585	Unknown (protein for IMAGE:3586021) [Mus musculus]	Homo sapiens, clone MGC:22185 IMAGE:4616671, mRNA, complete cds	0.0292427	0.179693	0.162111	0.0725599	0.229603	0.100488	0.180152	0.1382	0.0779497	0.10167	0.0499103	0.0607097
30.2.12	pgp1n.pk006.o13	BI392136	methylmalonyl-Coenzyme A mutase [Mus musculus]	Sus scrofa mRNA for methylmalonyl-CoA mutase (MUT gene)	0.0249603	0.51775	-0.173542	0.0151677	-0.384058	-0.110079	-0.0939236	-0.106107	-0.209669	0.0504827	0.0861649	0.133692
30.2.13	pgp1n.pk007.p23	BI392461	cited2/melanocyte specific gene-related gene 1 MRG1 [Gallus gallus]	Gallus gallus cited2/melanocyte specific gene-related gene 1 MRG1mRNA, complete cds	0.0189315	1.24651	-0.526804	-0.0223718	-0.716384	-0.46107	-0.190223	-0.739538	-0.965788	0.506971	0.186209	0.18312
30.2.5	pgp1n.pk005.j11	BI391794	hypothetical protein MGC4293 [Homo sapiens]	Mus musculus, Similar to CG2245 gene product, clone MGC:8189IMAGE:3590525, mRNA, complete cds	0.00217814	0.643531	-0.160657	0.147908	-0.275333	-0.114479	-0.00152324	-0.251294	-0.282115	0.368198	0.362633	0.142914
30.3.5	pgp1n.pk010.g18	CD218789	nuclear cap binding protein subunit 2, 20kDa; NCBP interactingprotein 1; nuclear cap binding protein subunit 2, 20kD[Homo sapiens]	Danio rerio nuclear cap binding protein subunit 2 (ncbp2) mRNA,complete cds	0.0147032	0.322639	-0.0597792	0.0881895	0.0182033	-0.120973	-0.0901433	-0.0462034	0.109031	0.201666	-0.020026	0.0620872
30.4.15	pgp2n.pk004.m22	BM490895	trabeculin-alpha [Homo sapiens]	Homo sapiens microtubule-actin crosslinking factor 1 (MACF1), transcript variant 1, mRNA	0.0130981	0.31771	0.1084	-0.0551002	0.0708026	0.0865266	0.0724164	0.203856	-0.104024	-0.113854	0.00621588	-0.00873824
30.5.11	pgp2n.pk007.j8	BM491849	No Hits Found	No Hits Found	0.00969496	0.45425	0.102012	-0.138303	0.243271	-0.0190715	0.136437	0.0474096	-0.0504965	-0.190002	-0.210978	-0.101734
30.5.3	pgp2n.pk006.d14	BM491368	Myt1 [Homo sapiens]	No Hits Found	0.00547573	0.392643	0.147998	-0.0246591	0.27105	-0.0448186	0.136118	0.229641	-0.0173304	-0.121592	0.010218	0.0300681
30.5.9	pgp2n.pk007.j6	BM491847	G1/S-SPECIFIC CYCLIN D1	Gallus gallus cyclin D1 mRNA, complete cds	0.00754964	0.323048	0.147687	0.0144889	0.109094	0.103723	0.159222	0.218708	0.118858	0.00873499	0.0347027	-0.10434
30.6.2	pgp2n.pk009.o24	CD215833	skeletrophin; dystrophin-like [Mus musculus]	Mouse DNA sequence from clone RP23-183D11 on chromosome 4, complete sequence	0.033618	1.55476	-0.278891	0.147514	-0.554184	0.00245628	-0.22268	-0.341156	-0.526706	0.101005	0.0151856	1.00057
30.7.10	pgf1n.pk001.h15	BI064470	thrombomucin [Gallus gallus]	Gallus gallus mRNA for thrombomucin, alternatively spliced, clone 4d1	0.0124644	0.354571	5.59636e-05	0.181949	-0.0322395	-0.0716521	0.0273075	0.0768079	-0.0529235	0.231216	0.282919	0.266586
30.7.5	pgp2n.pk005.g14	BM491101	hypothetical protein DKFZp566A1524 [Homo sapiens]	Homo sapiens, hypothetical protein DKFZp566A1524, clone MGC:47569 IMAGE:5200807, mRNA, complete cds	0.000777268	0.878441	0.160192	-0.0544564	0.685079	0.0779981	-0.105969	-0.0163409	0.340372	-0.185291	-0.193363	-0.179544
30.8.14	pgf1n.pk009.e2	BI066761	G protein-coupled receptor 56 [Mus musculus]	Homo sapiens G protein-coupled receptor 56 (GPR56), mRNA	0.000989847	0.265924	0.0948719	-0.0540257	0.0556602	0.0554948	0.14538	0.122953	-0.120545	0.0216238	-0.110293	-0.00688844
30.8.15	pgf1n.pk007.o15	BI066364	hypothetical protein FLJ10178; hypothetical protein FLJ14191 [Homo sapiens]	No Hits Found	0.0231423	0.293321	0.0846432	-0.0153134	-0.0601067	0.0915669	0.153463	0.15365	-0.139671	0.0225779	0.0753233	-0.0194835
30.8.17	pgf1n.pk007.o18	BI066367	Unknown (protein for IMAGE:3507673) [Homo sapiens]	Homo sapiens, clone IMAGE:3507673, mRNA, partial cds	0.000153179	0.339893	0.00671543	-0.131991	-0.0714973	0.095788	-0.0330117	0.0355826	-0.143127	-0.0200433	-0.120689	-0.244105
30.8.4	pgf1n.pk003.o8	BI067731	actin related protein 2/3 complex, subunit 1A, 41kDa [Homo sapiens]	Homo sapiens actin related protein 2/3 complex, subunit 1A, 41kDa (ARPC1A), mRNA	0.00665357	0.20196	0.103846	-0.0185331	0.154902	0.0856627	0.102244	0.0725746	-0.0221158	-0.047058	0.0393677	-0.0443262
30.9.10	pgf2n.pk001.j20	BM426067	Max-associated protein Mxi1 - mouse	Homo sapiens, Similar to MAX interacting protein 1, clone MGC:43220 IMAGE:5263647, mRNA, complete cds	0.0334117	0.198681	0.140135	0.044299	0.161116	0.200438	0.0658478	0.133139	0.117353	0.00175639	0.0461446	0.0119425
31.11.11	pgf1n.pk008.h10	BI066527	No Hits Found	Homo sapiens ectodermal-neural cortex (with BTB-like domain) (ENC1), mRNA	0.00506895	0.508506	0.137066	-0.0665678	0.369081	-0.010968	-0.00133393	0.191483	0.0744609	-0.0959842	-0.105324	-0.139424
31.12.13	pgl1c.pk001.k17	BG641652	similar to huntingtin-associated protein interacting protein [Homo sapiens] [Mus musculus]	Homo sapiens cDNA FLJ38913 fis, clone NT2NE2008017	0.0383964	0.250631	-0.00727176	0.131154	0.143442	-0.0550894	-0.0612708	-0.0561693	0.18936	0.116607	0.0949608	0.123689
31.13.10	pgl1n.pk006.n8	BG711257	Fatty acid synthase [Includes: EC 2.3.1.38; EC 2.3.1.39; EC 2.3.1.41; EC 1.1.1.100; EC 4.2.1.61; EC 1.3.1.10; EC 3.1.2.14]	Gallus gallus White Leghorn fatty acid synthase (FAS) mRNA, complete cds	8.72552e-05	0.608469	0.171254	-0.199997	0.0822578	0.218513	0.271768	0.112476	-0.248416	-0.209477	-0.00539244	-0.336702
31.17.12	pgm2n.pk013.i22	CD214678	lysyl oxidase-like 3 [Homo sapiens]	Homo sapiens lysyl oxidase-like 3 (LOXL3), mRNA	0.0392811	0.294156	0.0592608	-0.0585061	-0.113952	0.139015	0.0961023	0.115878	-0.128706	0.0271512	-0.155141	0.0226719
31.18.18	pgr1n.pk004.f12	CD217636	No Hits Found	No Hits Found	0.0441377	0.649688	0.0913055	-0.164858	-0.06881	0.180423	0.113498	0.14011	-0.103468	-0.155298	0.0685981	-0.469264
31.19.8	pgr1n.pk006.b11	CD217920	RIKEN cDNA 4933421A18 [Mus musculus]	No Hits Found	0.0433142	0.245948	-0.112686	0.0360654	-0.164771	-0.118658	-0.0198857	-0.147428	0.0811764	0.0705733	-0.0382607	0.0307728
31.2.2	pgp1n.pk004.h3	BI394647	RNA binding motif, single stranded interacting protein 2 [Homo sapiens]	Mus musculus, RNA binding motif, single stranded interactingprotein 2, clone MGC:13764 IMAGE:4207338, mRNA, completecds	0.03241	0.857097	-0.0675598	0.171851	-0.0485149	0.185297	-0.135285	-0.271737	0.0241688	0.185673	0.585361	-0.107798
31.4.5	pgp2n.pk003.f5	BM490421	No Hits Found	Dictyostelium discoideum ModA (modA) gene, complete cds	0.000170533	0.451081	-0.0172704	0.244604	0.0829978	-0.16344	0.0226535	-0.011293	0.138984	0.287641	0.267703	0.284086
31.5.16	pgp2n.pk008.e17	CD215580	No Hits Found	Homo sapiens transmembrane, prostate androgen induced RNA (TMEPAI), mRNA	0.040104	0.456526	0.00658461	-0.140027	0.13588	0.0523645	-0.0911178	-0.0707879	0.0784231	-0.161461	-0.320646	-0.156426
31.5.17	pgp2n.pk009.a21	CD215582	No Hits Found	Mouse DNA sequence from clone RP23-71G11 on chromosome X, complete sequence	0.0122308	0.246149	0.0098416	-0.113648	0.0597581	0.0102653	-0.0417794	0.0111224	-0.0852912	-0.0998399	-0.0830693	-0.18639
31.6.12	pgp2n.pk002.m10	BM490213	hypothetical protein [Homo sapiens]	Homo sapiens mRNA; cDNA DKFZp761I097 (from clone DKFZp761I097)	0.00829299	0.531567	0.180876	-0.0840127	0.00021082	0.287158	0.153872	0.282264	-0.24441	-0.0596236	-0.0811536	0.049136
31.6.9	pgp2n.pk010.l12	CD215462	No Hits Found	Mus musculus piebald deletion region section 10 of 11 of the complete sequence	0.000129581	0.482605	-0.111745	0.0800631	0.183167	-0.16807	-0.21859	-0.243486	0.239119	0.185858	0.0229103	-0.127635
31.7.10	pgf1n.pk001.g21	BI064457	nucleoside diphosphate kinase [Gallus gallus]	Gallus gallus nucleoside diphosphate kinase (cNDPK) mRNA, completecds	0.00337423	0.46182	0.155248	-0.117536	0.0167047	0.278869	0.16405	0.161368	-0.0874539	-0.11539	-0.0843473	-0.182951
31.7.4	pgp2n.pk009.j14	CD215769	unnamed protein product [Mus musculus]	Homo sapiens G protein-coupled receptor 23 (GPR23), mRNA	0.00235855	0.357273	0.0152357	0.178531	0.0114349	-0.00442726	0.086648	-0.0327127	-0.00991434	0.32456	0.2704	0.129078
31.8.16	pgf1n.pk009.c18	BI067824	Similar to cell division cycle 25A [Homo sapiens]	Homo sapiens cell division cycle protein 25A splice variant 2 (CDC25A) mRNA, complete cds; alternatively spliced	0.00168753	0.419824	0.0508001	-0.212412	0.0508305	0.0237864	0.0565036	0.0720798	-0.118382	-0.299542	-0.0839791	-0.347744
31.8.18	pgf1n.pk009.d12	BI066745	suppressor of cytokine signaling 2 variant 2 [Gallus gallus]	Gallus gallus suppressor of cytokine signaling 2, variant 1 (SOCS2) mRNA, complete cds; alternatively spliced	0.0220224	0.244879	0.0320625	0.16458	0.0307944	-0.0481189	0.141706	0.00386837	0.19676	0.107276	0.162935	0.191349
31.8.19	pgf1n.pk007.o12	BI066361	Rho guanine nucleotide exchange factor (GEF) 11; Rho guanine exchange factor (GEF) 11; RhoA-specific guanine nucleotide exchange factor; RhoGEF glutamate transport modulator; glutamate transporter EAAT4-associated protein 48 [Homo sapiens]	Homo sapiens Rho guanine nucleotide exchange factor (GEF) 11 (ARHGEF11), mRNA	0.0208683	0.222831	-0.0519354	0.0592287	-0.0531697	-0.0246116	-0.0418458	-0.0881145	-0.0113697	0.134717	0.0950712	0.0184967
31.8.2	pgf1n.pk003.n19	BI065197	Stress-70 protein, mitochondrial precursor (75 kDa glucose regulated protein) (GRP 75)	grp75=75 kda glucose regulated protein [rats, Sprague-Dawley, brain, mRNA, 3001 nt]	0.0415749	0.337724	0.0979395	-0.0261748	-0.0757242	0.158811	0.132977	0.175695	-0.162029	-0.0561655	0.0446939	0.0688017
31.9.14	pgf2n.pk001.j12	BM426060	hypothetical nuclear factor SBBI22 [Macaca fascicularis]	Macaca fascicularis mRNA for hypothetical nuclear factor SBBI22, complete cds	0.0141003	0.264673	-0.104546	0.0520163	0.0189568	-0.140219	-0.162195	-0.134725	0.0465103	0.0696799	-0.0106029	0.102478
32.1.1	pgp1c.pk001.l15	BI389715	No Hits Found	No Hits Found	0.0409967	0.575369	0.189979	-0.112585	-0.0952424	0.30815	0.242155	0.304851	-0.229128	-0.0821497	0.128155	-0.267219
32.1.10	pgp1n.pk002.f9	BI390808	heterogeneous nuclear ribonucleoprotein A2/B1, isoform B1;heterogeneous nuclear ribonucleoprotein A2;heterogeneous nuclear ribonucleoprotein B1; nuclearribonucleoprotein particle A2 protein [Homo sapiens]	Homo sapiens heterogeneous nuclear ribonucleoprotein A2/B1 (HNRPA2B1), transcript variant A2, mRNA	0.0139412	0.233614	0.0913748	0.00249006	0.11496	0.0919962	0.0623911	0.0961518	0.110359	-0.118654	0.0639641	-0.0457089
32.1.20	pgp1n.pk004.i12	BI391462	similar to Epididymis-specific alpha-mannosidase precursor (Mannosidase alpha class 2B member 2) [Homo sapiens]	No Hits Found	2.30471e-05	0.394644	0.211803	-0.0368791	0.12734	0.220423	0.1974	0.30205	-0.0147682	-0.0838704	0.043716	-0.0925937
32.1.6	pgp1c.pk002.p11	BI390391	adenylate cyclase 2; adenylyl cyclase 2; adenylate cyclase II;adenylyl cyclase; ATP pyrophosphate-lyase; type IIadenylate cyclase; 3',5'-cyclic AMP synthetase [Homosapiens]	Homo sapiens adenylate cyclase 2 (brain) (ADCY2), mRNA	0.000527839	3.76718	-0.927991	0.284396		-0.108784	-1.07293	-1.60226	-2.42609	2.16493	-0.118361	1.51711
32.10.10	pgf2n.pk006.j12	BM427638	endothelial differentiation-related factor 1 isoform alpha;multiprotein bridging factor 1 [Homo sapiens]	Mus musculus mRNA for EDF-1 protein	0.020648	0.108936	0.0427425	-0.0203912	-0.0128017	0.037696	0.0695059	0.0765695	-0.0243115	-0.00856942	-0.0323663	-0.0163178
32.10.12	pgf2n.pk006.j18	BM427382	guanine nucleotide binding protein (G protein), beta polypeptide 2-like 1; protein homologous to chicken B complex protein, guanine nucleotide binding [Homo sapiens]	Chicken MHC B complex protein (C12-3) mRNA, complete cds	0.00146615	0.385961	0.12678	-0.0633778	0.0506095	0.197156	0.146059	0.113297	0.0158707	0.0491941	-0.188805	-0.129771
32.11.1	pgf1n.pk004.f2	BI067734	forkhead box N1; HNF-3/forkhead homolog 11 [Mus musculus]	No Hits Found	0.0262085	0.221663	0.114889	0.0369647	0.069305	0.108212	0.116489	0.165548	0.104616	0.0999284	-0.056115	-0.00057117
32.11.8	pgf1n.pk006.j6	BI065981	No Hits Found	No Hits Found	0.0177584	0.304802	0.289732	0.137329	0.255666	0.259964	0.36263	0.280667	0.0726443	0.212146	0.206698	0.057828
32.11.9	pgf1n.pk008.i3	BI066562	No Hits Found	No Hits Found	0.0092484	0.271434	0.0812632	-0.0776101	0.134307	0.0780666	0.08186	0.0308189	-0.137126	-0.0619767	0.0061873	-0.117525
32.13.10	pgl1n.pk006.o5	BG711272	No Hits Found	Homo sapiens chromosome 3 clone RP11-572B2 map 3p, complete sequence	0.00211783	0.270392	0.239093	0.10297	0.157839	0.194043	0.295755	0.308735	0.116496	0.038343	0.151124	0.105918
32.14.10	pgl1n.pk014.d10	BG712844	No Hits Found	No Hits Found	0.00133513	0.640367	-0.0859174	0.304393	0.235957	-0.296029	-0.181962	-0.101635	0.342554	0.344337	0.3405	0.190179
32.16.14	pgm2n.pk008.m12	BM488760	peptidylprolyl isomerase C (cyclophilin C) [Homo sapiens]	Mus musculus, peptidylprolyl isomerase C, clone MGC:31015IMAGE:5026674, mRNA, complete cds	0.00117492	0.373456	0.0819303	-0.0804902	-0.0634545	0.139766	0.086806	0.164604	-0.208852	-0.110771	-0.00867661	0.00633891
32.17.7	pgm2n.pk010.e3	BM489227	No Hits Found	No Hits Found	0.00234293	0.230301	0.146337	0.0215051	0.146051	0.120789	0.144265	0.174242	-0.0172403	0.0928843	0.066435	-0.0560585
32.18.14	pgr1n.pk004.f16	AA495711	No Hits Found	No Hits Found	0.00694765	0.63114	0.19318	-0.0736888	0.0180899	0.330019	0.21652	0.208092	-0.0327568	0.0827392	-0.0436173	-0.30112
32.18.18	pgr1n.pk004.f22	CD217647	CEPU-1 [Gallus gallus]	Gallus gallus mRNA for CEPU-1, complete cds	0.0261265	0.286706	0.0436127	-0.112667	0.00404732	-0.012443	0.0382157	0.144631	-0.138454	-0.13889	-0.0312502	-0.142075
32.2.5	pgp1n.pk005.j12	BI391795	aldo-keto reductase [Gallus gallus]	Gallus domesticus mRNA for aldo-keto reductase (akr gene)	3.39758e-06	1.22326	-0.321593	0.413045	0.00524036	-0.34495	-0.335652	-0.611012	0.304112	0.418255	0.612251	0.317564
32.3.1	pgp1n.pk010.g1	BI393165	RIKEN cDNA 2810002E22 [Mus musculus]	No Hits Found	0.00849344	0.563815	0.0993113	-0.0943187	0.276005	0.15139	-0.0421256	0.0119761	0.0669962	-0.0281771	-0.128284	-0.28781
32.3.14	pgp1n.pk013.o11	BI394223	serotonin receptor 5HT1B [Mesocricetus auratus]	Sus scrofa 5-hydroxytryptamine 1B receptor mRNA, complete cds	0.0046942	0.76972	-0.435712	-0.0867902	-0.311699	-0.614541	-0.426245	-0.390364	-0.195219	-0.191932	-0.115188	0.155179
32.3.4	pgp1n.pk011.h21	BI393514	polymerase (DNA directed), epsilon 3 (p17 subunit); histone foldprotein CHRAC17; histone fold protein CHRAC17; DNApolymerase epsilon p17 subunit [Homo sapiens]	Homo sapiens polymerase (DNA directed), epsilon 3 (p17 subunit)(POLE3), mRNA	1.83478e-05	0.541893	-0.171847	0.120653	-0.134146	-0.298162	-0.215511	-0.0395701	-0.00258639	0.0531443	0.24373	0.188325
32.3.7	pgp1n.pk010.g23	BI393185	hypothetical protein MGC41377 [Mus musculus]	Homo sapiens TAF6-like RNA polymerase II, p300/CBP-associatedfactor (PCAF)-associated factor, 65kDa (TAF6L), mRNA	0.0122712	0.59794	-0.292471	0.0203698	-0.272883	-0.229203	-0.21444	-0.453357	-0.274711	0.144583	0.113427	0.0981809
32.4.10	pgp2n.pk004.b20	BM490658	Unknown (protein for IMAGE:2823490) [Homo sapiens]	Canis familiaris cyclophilin A mRNA, partial cds	0.0155341	0.453263	0.0971101	-0.0702257	0.245729	0.0468819	-0.0118139	0.107644	0.035195	-0.00627817	-0.102285	-0.207534
32.4.14	pgp2n.pk005.h20	BM491128	fibronectin type 3 and SPRY domain-containing protein [Homo sapiens]	Homo sapiens microtubule-associated protein GLFND mRNA, completecds	0.0433411	0.467113	0.0264285	-0.188662	-0.219055	0.109918	0.0590576	0.155793	-0.00843815	-0.273144	-0.31132	-0.161747
32.6.20	pgp1n.pk014.c20	BI394295	unnamed protein product [Mus musculus]	Mus musculus, RIKEN cDNA 4921524A02 gene, clone MGC:11585IMAGE:3711611, mRNA, complete cds	0.0233802	0.868827	-0.233236	0.062296	-0.248206	-0.2362	-0.335194	-0.113345	-0.467606	0.0918999	0.0912573	0.533633
32.7.10	pgf1n.pk001.h19	BI067699	unnamed protein product [Mus musculus]	Homo sapiens adaptor-related protein complex 3, sigma 2 subunit (AP3S2), mRNA	0.0200402	0.368469	0.000142842	-0.207262	-0.16637	0.0805309	0.104193	-0.0177822	-0.154268	-0.191313	-0.264277	-0.219192
32.7.8	pgp2n.pk010.k12	CD216116	No Hits Found	D.melanogaster spalt gene for spalt protein	0.017217	0.565406	0.129064	-0.10566	-0.0656929	0.154915	0.0758616	0.351171	-0.0652878	-0.153339	-0.214236	0.010221
32.8.11	pgf1n.pk005.c13	BI067742	prostaglandin transporter [Bos taurus]	Rattus norvegicus matrin F/G 1 (Matr1), mRNA	0.0302158	0.600708	0.306882	0.041516	0.302993	0.309268	0.221089	0.39418	0.158523	0.179814	0.0342559	-0.206529
32.8.14	pgf1n.pk009.e3	BI067827	ectonucleotide pyrophosphatase/phosphodiesterase 4 (putative function) [Homo sapiens]	Mus musculus similar to ectonucleotidepyrophosphatase/phosphodiesterase 4 (putative function)[Homo sapiens] (LOC224794), mRNA	0.0111935	0.471768	0.153301	-0.0133838	-0.160146	0.178456	0.349031	0.245864	-0.122737	0.00646852	0.0410272	0.0217057
32.8.20	pgf1n.pk009.f1	BI066769	unknown [Gallus gallus]	Gallus gallus class II cytokine receptor gene cluster, complete sequence	0.0252844	0.394661	0.103621	-0.0957634	0.125251	-0.0102356	0.0658292	0.233641	-0.0299984	-0.156609	-0.0354254	-0.16102
32.8.6	pgf1n.pk006.k8	BI066001	ADP-ribosylarginine hydrolase [Mus musculus]	No Hits Found	0.00297782	0.669763	-0.102367	0.140786	-0.434254	0.0576006	-0.0581327	0.0253188	0.044672	0.0620218	0.23551	0.220941
32.9.8	pgf1n.pk012.e22	BI067460	proline rich 2; proline-rich protein with nuclear targeting signal [Homo sapiens]	Homo sapiens proline rich 2 (PROL2), mRNA	0.00142464	0.394856	0.130524	-0.0511067	-0.102893	0.203102	0.228665	0.193221	-0.0773661	0.0378738	-0.166191	0.00125633
33.1.12	pgp1n.pk002.d4	BI394578	mitochondrial ribosomal protein L19 [Homo sapiens]	Gallus gallus aldolase B gene, intron 4	0.00242134	0.299364	-0.0149225	-0.121899	0.0775664	-0.0713089	-0.0212288	-0.0447186	-0.0401548	-0.124017	-0.101625	-0.221797
33.1.14	pgp1n.pk002.d8	BI390762	CGI-19 protein [Homo sapiens]	Homo sapiens CGI-19 protein (CGI-19), mRNA	0.0175682	0.322826	0.076834	0.262308	0.216545	0.128881	-0.0349298	-0.00316057	0.287896	0.258613	0.253147	0.249575
33.10.1	pgf2n.pk002.h8	BM426374	INTERFERON REGULATORY FACTOR 1 (IRF-1)	Gallus gallus domesticus (clone cIRF1) interferon regulatory factor 1 (IRF1) mRNA, complete cds	0.0173935	0.893683	-0.0269323	0.329151	-0.0482464	0.270899	-0.214097	-0.116285	-0.0147932	0.384481	0.679585	0.267333
33.10.16	pgf1n.pk002.g18	BI064748	No Hits Found	Homo sapiens, clone IMAGE:4813218, mRNA	0.0439975	0.211229	0.0709793	0.170409	0.00271978	0.0327077	0.167836	0.0806539	0.123105	0.181559	0.163022	0.213949
33.10.2	pgf2n.pk004.i1	BM426712	similar to expressed sequence AA987064 [Homo sapiens]	Homo sapiens peptide-histidine transporter 4 (PTR4), mRNA	0.000489457	0.544082	-0.0980798	0.157579	-0.234352	-0.121251	0.0920451	-0.128761	-0.0610707	0.0803959	0.301261	0.30973
33.10.8	pgf2n.pk006.h16	BM427341	F-box only protein 6 b [Rattus norvegicus]	No Hits Found	0.0324863	0.36992	0.0624482	0.184754	0.0997485	0.111047	0.00830118	0.0306957	0.0514344	0.10381	0.20555	0.378221
33.12.14	pgl1n.pk001.d21	BG709735	similar to serologically defined breast cancer antigen NY-BR-96 [Homo sapiens]	Homo sapiens hypothetical protein FLJ90524 (FLJ90524), mRNA	0.0286228	0.266317	-0.0219943	0.117345	-0.000549172	0.0420679	-0.0785172	-0.0509787	0.131156	0.045145	0.105279	0.1878
33.13.10	pgl1n.pk006.m17	BG713626	sepiapterin reductase (7,8-dihydrobiopterin:NADP+ oxidoreductase);Sepiapterin reductase [Homo sapiens]	Meriones unguiculatus mRNA for sepiapterin reductase, complete cds	0.000169606	0.554011	0.0505579	-0.14943	0.29236	-0.0364184	-0.0161961	-0.0375134	-0.0127788	-0.119485	-0.261652	-0.203806
33.13.17	pgl1n.pk008.h17	BG711603	sodium-coupled ascorbic acid transporter 1 [Rattus norvegicus]	Rattus norvegicus sodium-coupled ascorbic acid transporter 1 (SVCT1), mRNA	0.039733	0.253706	0.0844608	-0.0474706	0.0569365	0.0674917	0.161014	0.0524013	-0.0926925	0.0642504	-0.0815571	-0.0798834
33.18.11	pgr1n.pk001.l20	BM439948	AD023 protein [Homo sapiens]	Homo sapiens AD023 mRNA, complete cds	0.0376956	0.254935	0.101355	0.222569	0.135079	0.0949578	0.118243	0.0571398	0.104108	0.309088	0.165005	0.312074
33.2.17	pgp1n.pk007.n23	BI392421	No Hits Found	No Hits Found	0.0283513	0.698967	0.0723366	-0.247673	-0.61344	0.364635	0.187211	0.35094	-0.334332	-0.194872	-0.298817	-0.16267
33.2.6	pgp1n.pk006.l1	BI394711	40S RIBOSOMAL PROTEIN S6	G.gallus mRNA for ribosomal protein S6	0.0214668	0.649455	-0.0769812	-0.344991	0.115493	0.0127042	-0.212586	-0.223536	-0.0640268	-0.533961	-0.482469	-0.299506
33.2.7	pgp1n.pk005.h14	BI391754	unnamed protein product [Homo sapiens]	Macaca fascicularis brain cDNA, clone:QnpA-21342	0.000296012	0.515956	-0.223535	0.0523857	-0.287674	-0.270317	-0.234798	-0.10135	-0.122354	0.00169661	0.101918	0.228283
33.3.16	pgp1n.pk013.l7	BI394183	UV radiation resistance associated gene [Homo sapiens]	Homo sapiens UV radiation resistance associated gene (UVRAG), mRNA	0.0123179	1.06812	-0.393134	0.0556391	-0.251263	-0.389736	-0.225191	-0.706345	-0.647791	0.285321	0.361778	0.223249
33.6.19	pgp1n.pk008.o21	BI392736	calsyntenin 3 [Rattus norvegicus]	Mus musculus calsyntenin 3 (Cs3), mRNA	0.0257077	0.695094	0.0457993	0.326505	0.206558	-0.0210225	-0.112073	0.109734	0.0355551	0.293711	0.393733	0.583021
33.6.20	pgp1n.pk013.i19	BI394117	gene for serine/threonine protein kinase [Homo sapiens]	Homo sapiens, gene for serine/threonine protein kinase, cloneMGC:46065 IMAGE:5744969, mRNA, complete cds	0.0422449	0.381596	0.0754099	-0.0153397	-0.0675525	0.0793145	0.124992	0.164885	-0.216711	-0.0260053	0.102017	0.0793401
33.9.10	pgf2n.pk001.h17	BM426021	KIAA1351 protein [Homo sapiens]	Homo sapiens, WD repeat domain 11, clone IMAGE:4730308, mRNA	0.0237597	0.206931	0.116895	0.0400542	0.0994286	0.162333	0.135118	0.070701	0.120871	-0.0445986	0.0568294	0.0271144
34.11.12	pgf1n.pk010.m9	BI067969	Antioxidant protein 2 (1-Cys peroxiredoxin) (1-Cys PRX) (Acidiccalcium-independent phospholipase A2) (aiPLA2)(Non-selenium glutathione peroxidase) (NSGPx) (PHGPx)(Ciliary body glutathione peroxidase)	No Hits Found	0.00223586	0.545821	0.185135	-0.0376307	0.0378352	0.130654	0.215369	0.356681	-0.18914	0.020925	0.0183445	-0.000652116
34.11.19	pgf2c.pk001.n22	BM425795	No Hits Found	No Hits Found	0.00564013	0.179446	0.0149014	-0.108291	-0.0259299	-0.0316401	0.0696994	0.0474764	-0.106616	-0.108236	-0.108567	-0.109747
34.11.20	pgf2n.pk004.d21	BM426615	No Hits Found	No Hits Found	0.00899695	0.273047	0.0131425	-0.101514	-0.0506813	-0.101657	0.135248	0.0696608	-0.100706	-0.101188	-0.137799	-0.0663612
34.11.4	pgf1n.pk006.g6	BI065932	WIRE protein [Homo sapiens]	Homo sapiens WIRE protein (WIRE), mRNA	0.0179781	0.202454	0.204003	0.067127	0.182055	0.175889	0.215979	0.24209	0.0767597	0.052668	0.0396354	0.0994447
34.13.13	pgl1n.pk005.g2	BG710854	putative protein; protein id: At4g09750.1 [Arabidopsis thaliana]	No Hits Found	0.0416338	0.345192	-0.234821	-0.0999789	-0.128768	-0.214024	-0.312456	-0.284036	0.0327359	-0.16891	-0.0509546	-0.212787
34.14.4	pgl1n.pk010.i21	BG712016	B-cell lymphoma 6 protein; B-cell CLL/lymphoma-6; cys-his2 zinc finger transcription factor BCL5; zinc finger protein 51; lymphoma-associated zinc finger gene on chromosome 3 [Homo sapiens]	Human zinc-finger protein (bcl-6) mRNA, complete cds	0.0353843	0.627893	-0.0756134	0.088771	-0.432287	-0.0387509	-0.0103773	0.178961	-0.128411	0.0962969	0.195607	0.191591
34.15.4	pgl1n.pk012.j20	BG713576	Ubiquinol-cytochrome C reductase iron-sulfur subunit, mitochondrialprecursor (Rieske iron-sulfur protein) (RISP) [Contains:Ubiquinol-cytochrome C reductase 8 kDa protein (ComplexIII subunit IX)]	Homo sapiens similar to dJ370M22.2 (ubiquinol-cytochrome creductase, Rieske iron-sulfur polypeptide-like 1)(LOC150351), mRNA	0.03663	0.34091	0.0731448	-0.0232558	0.203681	9.25694e-05	0.0440816	0.0447243	0.0462059	0.0568661	-0.0588665	-0.137229
34.16.11	pgm2n.pk004.o20	BM487561	unnamed protein product [Mus musculus]	Mus musculus LOC269004 (LOC269004), mRNA	0.0200724	0.232025	0.151263	0.050671	0.0443463	0.171729	0.204956	0.184018	-0.0270684	0.0104784	0.102957	0.116317
34.16.4	pgm2n.pk003.m13	BM487170	hypothetical protein FLJ10846 [Homo sapiens]	Homo sapiens hypothetical protein FLJ10846 (FLJ10846), mRNA	0.0472901	0.234799	0.176679	0.0450421	0.174784	0.0906819	0.235568	0.205682	0.126785	0.000769158	0.0403613	0.0122524
34.16.5	pgm2n.pk004.o7	BM487570	No Hits Found	Meleagris gallopavo microsatellite from a PCR-enriched library	0.0444133	0.393045	0.0729154	-0.124346	0.0712311	0.0488479	0.194829	-0.0232466	-0.0169827	-0.198216	-0.189403	-0.092782
34.16.8	pgm2n.pk006.e1	BM488004	hypothetical protein MGC11287 similar to ribosomal protein S6kinase , [Mus musculus]	Homo sapiens hypothetical protein MGC11287 similar to ribosomalprotein S6 kinase , (MGC11287), mRNA	0.011647	0.346605	0.013731	0.162619	0.0433511	-0.0590958	0.0165443	0.0541243	0.0771564	0.155155	0.130654	0.287509
34.17.17	pco1c.pk001.j4		chromosome 21 open reading frame 4; chromosome 21 open readingframe 4 (Interferon receptor cluster) [Homo sapiens]	Homo sapiens chromosome 21 open reading frame 4 (C21orf4), mRNA	0.0374869	0.901226	-0.026492	0.333229	-0.118287	0.100775	-0.0687658	-0.0196905	-0.217357	0.484313	0.283022	0.782939
34.2.10	pgp1n.pk006.m15	BI392107	transforming, acidic coiled-coil containing protein 1 [Homo sapiens]	Mus musculus RIKEN cDNA 4833447E04 gene (4833447E04Rik), mRNA	0.0491152	0.325385	-0.0457817	-0.148978	-0.272223	-0.00437361	0.015837	0.0776323	-0.179555	-0.108764	-0.247753	-0.0598407
34.2.14	pgp1n.pk009.c17	BI395040	Vacuolar ATP synthase subunit G 1 (V-ATPase G subunit 1) (Vacuolarproton pump G subunit 1) (V-ATPase 13 kDa subunit 1)(Vacuolar ATP synthase subunit M16)	Mus musculus, RIKEN cDNA 1810024D14 gene, clone MGC:6267IMAGE:2646354, mRNA, complete cds	0.0409455	0.222464	0.00103684	-0.0704369	-0.0291009	-0.0622906	0.0636945	0.0318444	-0.0718305	-0.15877	-0.0781744	0.027027
34.2.15	pgp1n.pk007.o13	BI394748	ADP-ribosylation factor 1 [Homo sapiens]	Xenopus laevis ADP-ribosylation factor 1 (ARF1) mRNA, complete cds	0.0450936	0.638721	-0.112526	0.121768	-0.231382	-0.0569103	-0.0340915	-0.127718	-0.465516	0.282874	0.407338	0.262377
34.2.16	pgp1n.pk009.c20	BI392806	brevican soluble core protein precursor [Xenopus laevis]	Homo sapiens chondroitin sulfate proteoglycan BEHAB/brevican(BCAN), mRNA	0.00476929	0.344507	-0.169185	-0.0177999	-0.231349	-0.117783	-0.101816	-0.225792	-0.220449	0.048261	-0.0121685	0.113157
34.2.7	pgp1n.pk005.h7	BI391769	Alpha-2C adrenergic receptor (Alpha-2C adrenoceptor)	Didelphis virginiana alpha-2c adrenergic receptor mRNA, completecds	0.00983249	0.401001	0.0731823	-0.140012	0.0846591	0.0415208	0.146288	0.0202611	0.108833	-0.254713	-0.225394	-0.188774
34.3.5	pgp1n.pk010.e24	BI394833	insulin-like growth factor binding protein 7 [Homo sapiens]	Mus musculus insulin-like growth factor binding protein 7 (Igfbp7),mRNA	0.000420709	1.67022	-0.547441	0.262973	-0.0322459	-0.903383	-0.964517	-0.289617	-0.054516	-0.00245336	0.403162	0.705701
34.6.16	pgp1n.pk012.e4	BI394897	Annexin VI (Lipocortin VI) (P68) (P70) (Protein III) (Chromobindin 20) (67 kDa calelectrin) (Calphobindin-II) (CPB-II)	Gallus gallus lipid-dependent Ca(2+)-binding protein annexin VI mRNA, complete cds	0.0140518	0.430712	0.023186	-0.15279	-0.167928	0.0926291	0.0651117	0.102932	-0.327781	-0.159295	0.0426433	-0.166729
34.6.6	pgp1c.pk003.o22	BI390311	aldolase C	Gallus gallus aldolase A mRNA, partial cds	0.0259954	0.243456	0.112071	-0.0238752	-0.0565159	0.178037	0.14739	0.179372	-0.0578655	0.027159	-0.000711246	-0.0640831
34.8.17	pgf1n.pk007.n11	BI066341	muscle-specific beta 1 integrin binding protein [Homo sapiens]	Homo sapiens muscle-specific beta 1 integrin binding protein(MIBP), mRNA	0.00645886	0.518077	0.152062	-0.0839337	-0.0512768	0.158088	0.383684	0.117753	-0.134393	0.0339092	-0.116555	-0.118696
34.9.7	pgf1n.pk010.k3	CD214225	dynactin 4 (p62); dynactin p62 subunit [Homo sapiens]	Mus musculus, dynactin 4, clone MGC:29051 IMAGE:3667031, mRNA,complete cds	0.0498619	0.477759	0.19677	0.344809	-0.010636	0.290891	0.276768	0.230057	0.206845	0.296935	0.467123	0.408334
35.1.18	pgp1n.pk004.g1	BI391429	Calretinin (CR)	G.gallus mRNA for calretinin	0.000776213	0.623033	-0.127154	0.244581	-0.071695	-0.311991	-0.0969994	-0.0279315	0.253027	0.118938	0.295318	0.311042
35.10.9	pgf2n.pk005.h22	BM427026	Ca2+-transporting ATPase (EC 3.6.3.8) SERCA2a - chicken	Chicken Ca2+-ATPase (SERCA2) mRNA, complete cds	0.0149673	0.381821	0.212317	0.0636205	0.222821	0.177886	0.349693	0.0988686	0.0624543	0.0937397	-0.032128	0.130416
35.14.4	pgl1n.pk010.i12	BG712008	serologically defined breast cancer antigen 84; hypothetical 43.2 Kd protein [Homo sapiens]	Mus musculus serologically defined breast cancer antigen 84 (Sdbcag84), mRNA	0.0270494	0.394717	0.00942005	-0.121466	-0.220906	0.0233463	0.0504193	0.184821	-0.209897	-0.115301	-0.161572	0.000906795
35.16.1	pgm2n.pk002.j14	BM486764	unnamed protein product [Mus musculus]	Human chromosome 14 DNA sequence BAC C-2348N10 of library CalTech-D from chromosome 14 of Homo sapiens (Human), complete sequence	0.0311742	0.432458	-0.0891443	-0.216239	-0.104792	-0.118785	0.136099	-0.269099	-0.132366	-0.219993	-0.296359
35.16.14	pgm2n.pk008.i24	BM488700	tubulin, alpha 8; tubulin alpha 8 [Mus musculus]	Chicken alpha 4 tubulin gene exon 4 (and joined CDS)	0.0354634	0.211317	-0.168859	-0.248223	-0.143477	-0.202799	-0.223194	-0.105967	-0.194989	-0.231342	-0.317284	-0.249277
35.16.7	pgm2n.pk004.n13	BM487531	unnamed protein product [Mus musculus]	Homo sapiens, clone IMAGE:5296373, mRNA	0.0339649	0.388839	-0.00756339	-0.139088	-0.215291	-0.00472832	0.175908	0.0138573	-0.145214	-0.0997875	-0.09842	-0.212931
35.18.10	pgr1n.pk002.j16	BM440248	keratin 18 [Homo sapiens]	Homo sapiens keratin 18 (KRT18), mRNA	0.0213405	0.479832	-0.110966	0.042135	0.0546091	-0.111458	-0.237733	-0.14928	0.2421	-0.0271549	-0.0437548	-0.00264984
35.19.11	pgr1n.pk006.p21	CD218754	RIKEN cDNA 4930584N22 [Mus musculus]	Mus musculus RIKEN cDNA 4930584N22 gene (4930584N22Rik), mRNA	0.0264844	0.253142	0.0543314	-0.0595682	-0.0626886	0.0691934	0.0936848	0.117136	-0.040592	0.0390649	-0.136006	-0.10074
35.2.15	pgp1n.pk007.n2	BI392417	KIAA1023 protein [Homo sapiens]	Gallus gallus clone WAG-69H2, complete sequence	0.0124991	0.2541	0.090362	0.0116654	0.00421402	0.124449	0.0400466	0.192738	0.00772173	-0.0613623	0.0153844	0.0849179
35.2.17	pgp1n.pk007.n24	BI392422	protein tyrosine phosphatase, receptor-type, Z polypeptide 1; protein tyrosine phosphatase, receptor-type, zeta polypeptide 1; Protein tyrosine phosphatase, receptor type, zeta polypeptide; Protein-tyrosine phosphatase, receptor-type, zeta-1, polypeptide [Homo sapiens]	No Hits Found	0.00652485	0.86875	0.0967709	-0.373423	-0.835286	0.40465	0.39117	0.42655	-0.34797	-0.367373	-0.442201	-0.336147
35.2.18	pgp1n.pk009.b8	BI392796	FK506 bing protein 12 [Gallus gallus]	Gallus gallus FKBP12 mRNA for FK506 bing protein 12, complete cds	0.000130284	0.296772	0.136831	-0.0170378	0.0462089	0.146994	0.137376	0.216745	-0.0400748	-0.080027	0.0690755	-0.0171249
35.2.4	pgp1n.pk004.g24	BI391438	similar to FOAP-7 [Homo sapiens]	No Hits Found	0.00131509	0.265151	0.030381	0.180732	0.0728434	-0.0171596	0.0311148	0.0347255	0.124418	0.129831	0.220687	0.247991
35.4.17	pgp2n.pk004.l2	BM490872	otoancorin [Homo sapiens]	Mus musculus otoancorin (Otoa), mRNA	8.82257e-05	0.723102	-0.13751	0.346394	0.0439241	-0.244999	-0.207022	-0.141944	0.344618	0.139577	0.423278	0.478104
35.5.18	pgp2n.pk009.m24	CD215798	expressed sequence AL024221 [Mus musculus]	Homo sapiens similar to Out at first protein (LOC220323), mRNA	0.0401135	0.37534	-0.112691	0.0754945	-0.161086	-0.214319	-0.0249839	-0.0503769	0.0148207	0.161021	0.133099	-0.00696342
35.7.5	pgp2n.pk006.c19	BM491353	hypothetical protein from clone 24796 [Homo sapiens]	No Hits Found	0.00117685	0.514673	0.00939625	0.148192	-0.254542	0.0762508	0.0738707	0.142006	0.011493	0.120814	0.260131	0.200332
35.8.1	pgf1n.pk002.i11	BI064782	cytochrome P450, subfamily IIJ (arachidonic acid epoxygenase) polypeptide 2; microsomal monooxygenase; flavoprotein-linked monooxygenase; Cytochrome P450, subfamily IIJ (arachidonic acid epoxygenase), [Homo sapiens]	Mus musculus cytochrome P450, 2j9 (Cyp2j9), mRNA	0.0480807	0.434596	-0.026267	0.188597	-0.110779	-0.0477305	-0.0574655	0.110907	0.323816	0.00336275	0.260014	0.167195
35.8.20	pgf1n.pk009.a20	BI067821	DNA directed RNA polymerase II polypeptide D; DNA directed RNApolymerase II 16 kda polypeptide [Homo sapiens]	Homo sapiens, polymerase (RNA) II (DNA directed) polypeptide D,clone MGC:3610 IMAGE:3617979, mRNA, complete cds	0.025928	0.250936	-0.114425	0.016338	-0.0621037	-0.171614	-0.123704	-0.100278	-0.0292793	-0.0333824	0.0793221	0.0486915
35.8.4	pgf1n.pk003.m16	BI065173	DD1 [Mus musculus]	Homo sapiens chromosome 15, clone RP11-24F15, complete sequence	0.0487821	0.255791	0.12618	0.0281097	0.211239	0.0784237	0.122405	0.0926529	0.101384	0.0451091	-0.0445512	0.0104967
35.8.8	pgf1n.pk006.g24	BI067748	proteasome (prosome, macropain) subunit, alpha type 6 [Rattusnorvegicus]	Homo sapiens proteasome (prosome, macropain) subunit, alpha type, 6(PSMA6), mRNA	0.0110635	0.294356	0.12379	-0.047987	0.183105	0.132536	0.0390506	0.140466	-0.0205021	0.017817	-0.0780128	-0.11125
36.1.18	pgp1n.pk004.g9	BI391442	No Hits Found	Homo sapiens BAC clone GS1-120K9 from 7p22-p21, complete sequence	0.0155553	0.349795	0.00155594	0.168885	-0.11401	-0.0837091	0.169647	0.0342961	0.190248	0.195997	0.0535115	0.235785
36.10.14	pgf1n.pk002.h14	BI064765	T-cell leukemia translocation altered gene [Homo sapiens]	No Hits Found	0.0243649	0.335361	0.0491826	-0.0650281	0.111188	0.173441	-0.047307	-0.0405911	-0.013882	-0.0692188	-0.0150914	-0.16192
36.13.16	pgl1n.pk006.n3	BG711252	No Hits Found	No Hits Found	0.00430473	0.506139	0.00488685	-0.224264	-0.0184888	-0.0844337	0.0042765	0.118193	-0.0875849	-0.215752	-0.205772	-0.387946
36.13.17	pgl1n.pk008.i7	BG711620	KIAA0833 protein [Homo sapiens]	Mus musculus adult male tongue cDNA, RIKEN full-length enrichedlibrary, clone:2310058O09 product:unknown EST, fullinsert sequence	0.0119003	0.380556	0.0885062	-0.102978	0.0268393	0.0846735	0.058973	0.183539	-0.0373024	-0.197017	-0.177403	-0.000188906
36.14.1	pgl1n.pk008.j21	BG711629	unnamed protein product [Homo sapiens]	G.gallus CR1 element upstream of avidin-related gene avr5	0.0386088	0.334146	-0.0014667	-0.121106	0.000983928	0.0561942	-0.0615746	-0.00147041	0.0567406	-0.12647	-0.277952	-0.136742
36.14.5	pgl1n.pk012.g20	BG713671	proteasome (prosome, macropain) subunit, beta type 1 [Mus musculus]	Homo sapiens proteasome (prosome, macropain) subunit, beta type, 1(PSMB1), mRNA	0.0173544	0.275878	0.0979362	-0.0278998	0.051302	0.213936	0.0387236	0.0877834	-0.0321228	-0.0033444	-0.0141894	-0.0619425
36.14.9	pgl1n.pk012.h1	BG712414	No Hits Found	No Hits Found	0.0112963	0.809249	0.109478	-0.161371	0.3565	0.0250692	0.127898	-0.0715574	0.162182	-0.452749	-0.192614	-0.162304
36.15.7	pgl1n.pk003.j1	BG710386	prepro-cathepsin C	Mus musculus cathepsin C (Ctsc), mRNA	0.0417302	0.24402	0.224122	0.0890512	0.158557	0.296801	0.215361	0.225768	0.0527806	0.0764737	0.15782	0.0691311
36.16.6	pgm2n.pk006.d24	BM487997	solute carrier family 29 (nucleoside transporters), member 1 [Homosapiens]	G.gallus hsp90beta gene	0.0129307	0.334084	0.013784	-0.127446	0.0859391	0.00904098	0.0227131	-0.0625572	-0.0107236	-0.0117445	-0.248145	-0.239173
36.17.17	pco1c.pk001.j5		Cog4S [Homo sapiens]	Homo sapiens component of oligomeric golgi complex 4 (COG4), mRNA	0.00705489	1.45064	-0.247389	0.24131	-0.51291	-0.0162123	-0.213294	-0.247139	-0.221537	0.199689	0.0493551	0.937734
36.18.16	pgr1n.pk004.e16	CD217618	No Hits Found	No Hits Found	0.0181032	0.492797	0.358174	0.196666	0.573426	0.356802	0.278299	0.224169	0.250798	0.282924	0.0806286	0.172312
36.2.3	pgp1n.pk003.f12	BI391102	MORF-related gene 15 [Homo sapiens]	Homo sapiens HSPC008 mRNA, complete cds	0.0436815	0.251693	0.177745	0.0863374	0.185147	0.123049	0.143451	0.25933	0.149514	0.00763667	0.121015	0.0671838
36.2.5	pgp1n.pk005.h6	BI391768	Fc fragment of IgG binding protein; IgG Fc binding protein [Homo sapiens]	No Hits Found	0.0042955	0.879093	-0.3358	0.0380221	-0.592139	-0.192137	-0.0638551	-0.495069	-0.531911	0.257898	0.286954	0.139147
36.3.4	pgp1n.pk011.f8	BI393483	Similar to cyclin K [Mus musculus]	Homo sapiens cyclin K (CCNK), mRNA	0.0334019	0.261734	0.211309	0.102318	0.239677	0.30782	0.131311	0.166429	0.119306	0.0920028	0.151876	0.0460859
36.4.10	pgp2n.pk004.a18	BM490637	Cytochrome P450 2J3 (CYPIIJ3)	No Hits Found	0.0461207	0.619939	-0.13066	0.144652	0.0679536	-0.0087144	-0.265415	-0.316465	0.127907	0.303474	-0.0180973	0.165323
36.4.20	pgp2n.pk005.g8	BM491116	calcium and integrin binding protein; calcium and integring bindingprotein (DNA-dependent protein kinase interactingprotein); Snk interacting protein 2-28 [Homo sapiens]	Homo sapiens calcium and integrin binding 1 (calmyrin) (CIB1), mRNA	0.0302206	0.28916	-0.0848819	0.0519266	0.0302769	-0.112365	-0.132399	-0.12504	0.156761	0.111042	-0.0392502	-0.0208458
36.7.11	pft1c.pk002.c6	CD216687	GTP-BINDING NUCLEAR PROTEIN RAN (TC4)	G.gallus mRNA for ras-like protein	0.0137015	0.292405	0.172814	0.0512287	0.190592	0.205788	0.139073	0.155804	0.0747025	0.0473635	0.169465	-0.0866168
36.7.15	pft1c.pk002.c11	AW355554	similar to CD109 [Homo sapiens]	Homo sapiens alpha-2 macroglobulin family protein VIP (VIP), mRNA	0.02806	0.38538	0.190842	0.0445526	-0.0185559	0.188656	0.259723	0.333546	-0.0518342	0.047428	0.140572	0.0420445
36.8.1	pgf1n.pk002.j4	BI064818	Tyrosine-protein kinase RYK precursor (Kinase VIK) (NYK-R) (Met-related kinase)	Homo sapiens, clone IMAGE:4052080, mRNA, partial cds	0.0276597	0.202456	0.0483966	0.162212	0.0225488	0.0330448	0.0772469	0.0607459	0.169284	0.114296	0.225004	0.140266
36.8.10	pgf1n.pk006.i24	BI067755	ribosomal protein S14; 40S ribosomal protein S14; emetineresistance [Homo sapiens]	Mus musculus 10 day old male pancreas cDNA, RIKEN full-lengthenriched library, clone:1810034C06 product:ribosomalprotein S14, full insert sequence	0.0305868	0.298992	0.0214019	-0.0905675	-0.202116	0.0744752	0.125678	0.0875709	-0.173314	-0.0432986	-0.107992	-0.0376649
36.8.17	pgf1n.pk007.n12	BI066342	3-hydroxy-3-methylglutaryl-Coenzyme A reductase [Mus musculus]	Homo sapiens, Similar to 3-hydroxy-3-methylglutaryl-Coenzyme A reductase, clone MGC:45281 IMAGE:5212903, mRNA, complete cds	0.00764035	0.416834	0.248194	0.0117809	0.023736	0.337245	0.368593	0.263201	-0.0482411	0.0374387	0.0351456	0.0227804
36.8.18	pgf1n.pk009.b16	BI066724	similar to URB [Homo sapiens]	Homo sapiens likely ortholog of mouse Urb (URB), mRNA	0.00446189	0.677348	-0.190277	0.163061	-0.167505	-0.431124	-0.0300384	-0.132438	0.100374	0.238011	0.0676341	0.246224
36.8.19	pgf1n.pk007.n20	BI066349	Proteasome subunit alpha type 1 (Proteasome component C2)(Macropain subunit C2) (Multicatalytic endopeptidasecomplex subunit C2)	Gallus gallus 20S proteasome subunit C2 (CC2) mRNA, complete cds	0.0172889	0.518043	0.129772	-0.102339	-0.176149	0.203025	0.251544	0.24067	-0.266499	-0.0662199	0.123056	-0.199693
36.8.20	pgf1n.pk009.c1	BI067822	Not56 (D. melanogaster)-like protein [Homo sapiens]	Homo sapiens Not56 (D. melanogaster)-like protein (NOT56L), mRNA	0.0221812	0.358783	0.0359206	-0.116147	-0.047443	0.0223	0.133777	0.0350482	-0.0538761	-0.0461154	-0.225006	-0.139591
37.1.13	pgp1c.pk003.m7	BI390277	X-Pro dipeptidase (EC 3.4.13.9) - human	Homo sapiens peptidase D (PEPD), mRNA	0.0103425	0.358251	0.0452407	0.240106	0.0612609	0.0530846	-0.0246371	0.0912544	0.157682	0.182658	0.28647	0.333614
37.1.18	pgp1n.pk004.e21	BI391401	hypothetical protein XP_059597 [Homo sapiens]	Homo sapiens hypothetical protein FLJ39370 (FLJ39370), mRNA	0.00064606	0.502801	0.0463231	0.244643	-0.0949109	-0.0264317	0.165137	0.141497	0.177064	0.190138	0.203478	0.40789
37.1.2	pgp1c.pk002.k14	BI389950	ADP-ribosylarginine hydrolase (ADP-ribose-L-arginine cleavingenzyme)	Rattus norvegicus ADP-ribosylarginine hydrolase mRNA, complete cds	0.0397345	0.389023	-0.0602183	0.0284854	-0.275839	0.0302124	-0.0336427	0.0383965	-0.0404957	0.0137216	0.113184	0.0275315
37.1.4	pgp1c.pk002.k17	BI389953	60S RIBOSOMAL PROTEIN L5	Chicken mRNA for ribosomal protein L5	0.0330964	0.293023	0.118061	-0.017481	0.192871	0.141526	0.0155525	0.122295	0.0564988	0.0150956	-0.100152	-0.0413665
37.11.2	pgf1n.pk006.b21	BI065843	No Hits Found	No Hits Found	0.0474548	0.640424	-0.0622231	0.0722388	-0.477759	0.0133374	0.049194	0.166335	0.0140306	0.0534868	0.0587729	0.162665
37.12.16	pgl1n.pk001.b4	BG709702	ezrin [Gallus gallus]	Gallus gallus mRNA for ezrin, complete cds	0.000890287	0.404381	-0.0622975	0.190148	-0.0531383	-0.10002	-0.0200909	-0.0759405	0.134513	0.175973	0.145745	0.30436
37.12.8	pgm2n.pk014.j9	CD215316	Guanine nucleotide-binding protein G(S), alpha subunit (Adenylate cyclase-stimulating G alpha protein)	X. laevis mRNA for alpha-subunit of G-protein (G-alpha-s)	0.0468769	0.149435	-0.0104623	-0.0809587	0.0189673	-0.0801382	0.0312181	-0.0118963	-0.118217	-0.070399	-0.0560444	-0.0791745
37.13.17	pgl1n.pk008.f5	BG711581	immunoglobulin-like receptor CHIR-A [Gallus gallus]	Gallus gallus immunoglobulin-like receptor CHIR-A mRNA, completecds	0.0091888	0.567336	-0.111448	0.134853	-0.265511	-0.00488904	-0.0089918	-0.166401	0.138258	-0.0400052	0.139333	0.301824
37.13.19	pgl1n.pk008.f8	BG711583	lecithin cholesterol acyltransferase [Anas platyrhynchos]	G.gallus mRNA for lecithin-cholesterol acyltransferase	2.96983e-05	0.841427	-0.244422	0.314801	-0.0515876	-0.298109	-0.258973	-0.369018	0.254951	0.47241	0.312199	0.219646
37.14.1	pgl1n.pk008.g15	BG711588	caspase-1 [Gallus gallus]	Gallus gallus caspase-1 mRNA, complete cds	0.0329093	0.399623	0.0613583	0.225079	-0.0448974	0.266633	0.0563868	-0.0326894	0.123981	0.264249	0.354726	0.15736
37.15.11	pgm1c.pk001.g21	BM485680	oxidored-nitro domain-containing protein [Homo sapiens]	Homo sapiens oxidored-nitro domain-containing protein (NOR1), mRNA	0.0133552	0.243906	-0.0694637	-0.172571	-0.0979128	-0.116089	-0.0676104	0.00375723	-0.207035	-0.240149	-0.146076	-0.0970251
37.16.12	pgm2n.pk006.b24	BM489840	lectin, mannose-binding, 1 precursor; intracellular mannosespecific lectin; endoplasmic reticulum-golgiintermediate compartment protein 53 [Homo sapiens]	Mus musculus lectin, mannose-binding, 1 (Lman1), mRNA	0.028215	0.175044	0.112011	0.0340378	0.0262656	0.121854	0.134652	0.165273	-0.00977074	0.0102423	0.0951007	0.0405789
37.19.11	pgr1n.pk006.o16	CD218730	NADH-ubiquinone oxidoreductase B8 subunit (Complex I-B8) (CI-B8)	Homo sapiens chromosome 5 clone RP11-515C16, complete sequence	0.00941422	0.452062	0.069102	-0.128808	-0.172536	0.0850744	0.23824	0.12563	-0.14266	-0.0330615	-0.213822	-0.12569
37.19.6	pgr1n.pk005.o19	CD217863	No Hits Found	No Hits Found	0.0372629	0.389961	-0.043094	0.129517	-0.155912	-0.165223	0.0478989	0.100859	0.113682	0.224738	0.176727	0.00292089
37.2.5	pgp1n.pk005.f18	BI391718	unnamed protein product [Mus musculus]	Homo sapiens BAC clone RP11-26B22 from 2, complete sequence	1.29298e-05	1.36253	0.225614	-0.432432	-0.484482	0.235715	0.452136	0.699085	-0.57539	-0.663445	-0.193451	-0.297442
37.2.6	pgp1n.pk006.i9	BI392055	Unknown (protein for IMAGE:4111596) [Homo sapiens]	Homo sapiens ATPase, Class I, type 8B, member 2 (ATP8B2), mRNA	0.0298519	0.628761	-0.28391	-0.0457694	-0.238258	-0.362644	-0.336439	-0.198298	-0.269041	-0.161454	-0.0187001	0.266118
37.3.16	pgp1n.pk013.k11	BI394149	Unknown (protein for MGC:12519) [Homo sapiens]	Gallus gallus clone WAG-71G10, complete sequence	0.00464729	0.691122	-0.106411	0.178603	-0.326029	-0.00528763	0.114395	-0.208722	-0.245813	0.273045	0.322085	0.365093
37.3.3	pgp1n.pk010.c11	BI393101	bA207C16.3 (novel protein similar to predicted yeast, plant andworm proteins) [Homo sapiens]	Mus musculus 16 days embryo head cDNA, RIKEN full-length enriched library, clone:C130065M15 product:BA207C16.3 (NOVEL PROTEIN SIMILAR TO PREDICTED YEAST, PLANT AND WORM PROTEINS) (FRAGMENT) homolog [Homo sapiens], full insert sequence	0.0140872	0.599604	-0.302004	-0.0555246	-0.394	-0.240957	-0.121959	-0.451099	-0.462071	0.148505	0.0897613	0.00170594
37.3.5	pgp1n.pk010.c16	BI393106	DNA mismatch repair protein MSH2 - African clawed frog	Homo sapiens DNA mismatch repair protein (MSH2) allele Lys579Lys mRNA, complete cds	0.000801029	0.629584	-0.378927	-0.0813684	-0.499603	-0.400532	-0.352807	-0.262767	-0.333578	-0.105308	-0.0165691	0.129981
37.5.12	pgp2n.pk008.c12	CD215558	Unknown (protein for IMAGE:3010666) [Homo sapiens]	Homo sapiens hypothetical gene BC008967 (BC008967), mRNA	0.00437718	0.278715	0.0148394	-0.120644	-0.0620326	0.0173524	0.105566	-0.00152804	-0.11505	-0.0395087	-0.154869	-0.173149
37.5.8	pgp2n.pk006.n12	BM491575	phosphotyrosyl phosphatase	Gallus domesticus phosphotyrosyl phosphatase mRNA, complete cds	0.0137857	0.634534	0.10427	-0.219791	0.181556	0.0287116	0.123991	0.0828209	0.019876	-0.452978	-0.270217	-0.175846
37.6.18	pgp1n.pk012.p2	BI393949	synapsin IIb - human	Homo sapiens synapsin IIb (SYN2) mRNA, complete cds	0.000573388	0.406849	0.0935898	-0.173756	0.103155	0.103665	0.122954	0.0445852	-0.0912952	-0.283895	-0.210395	-0.109439
37.8.12	pgf1n.pk006.f3	BI065913	No Hits Found	No Hits Found	0.00557221	0.37017	0.144751	-0.083939	-0.0728788	0.234968	0.206498	0.210417	-0.0748739	-0.00969325	-0.115987	-0.135202
37.9.10	pgf2n.pk001.g9	BM426012	RIKEN cDNA 1700057K18 [Mus musculus]	Homo sapiens cleavage stimulation factor, 3' pre-RNA, subunit 1, 50kDa (CSTF1), mRNA	0.0314826	0.216753	0.162296	0.058356	0.238596	0.0860175	0.154369	0.170202	0.056941	0.0218423	0.0766869	0.077954
38.1.18	pgp1n.pk004.f16	BI395015	hypothetical protein MGC30456 [Mus musculus]	Mus musculus, clone MGC:30456 IMAGE:3980155, mRNA, complete cds	0.0110685	0.19173	-0.0548399	0.0688776	-0.0325769	-0.0729131	-0.0669185	-0.0469511	0.0761292	0.0894085	-0.00884391	0.118817
38.10.10	pgf2n.pk006.h4	BM427350	HGF-regulated tyrosine kinase substrate [Mus musculus]	Rattus norvegicus HGF-regulated tyrosine kinase substrate (Hgs),mRNA	0.0406323	0.370985	-0.0524371	0.0751806	-0.190283	-0.0172109	0.0678364	-0.0700915	0.00926114	0.0853064	0.0254525	0.180702
38.11.2	pgf1n.pk006.c21	BI065858	No Hits Found	Homo sapiens 3 BAC RP11-550I24 (Roswell Park Cancer Institute Human BAC Library) complete sequence	0.0416455	0.434244	0.0607321	0.264854	0.329255	-0.0275098	-0.00902146	-0.0497947	0.16479	0.266907	0.243267	0.384449
38.11.8	pgf1n.pk006.d15	BI065872	Salivary gland secretion 1 [Drosophila melanogaster]	No Hits Found	0.0100956	0.839158	0.271001	-0.116822	-0.0368034	0.17931	0.342447	0.599051	0.0949067	-0.189265	-0.132821	-0.240107
38.13.20	pgl1n.pk010.g6	BG711984	pre-mRNA processing factor 8 [Mus musculus]	Mus musculus pre-mRNA processing factor 8 (Prpf8), mRNA	0.0451447	0.251273	-0.0973265	0.0672669	-0.136205	-0.0947175	-0.0449258	-0.113458	-0.0304525	0.0885761	0.115068	0.0958761
38.14.11	pgl1n.pk012.f1	BG712383	No Hits Found	No Hits Found	0.00140461	0.618053	0.136974	-0.161693	-0.255695	0.186163	0.250342	0.367087	-0.161034	-0.250966	-0.157704	-0.0770694
38.18.11	pgr1n.pk001.k9	BM440752	heme A:farnesyltransferase; COX10 (yeast) homolog, cytochrome coxidase assembly protein (heme A: farnesyltransferase);cytochrome c oxidase subunit X; cytochrome c oxidaseassembly protein; heme A: farnesyltransferase [Homosapiens]	Homo sapiens COX10 homolog, cytochrome c oxidase assembly protein,heme A: farnesyltransferase (yeast) (COX10), nucleargene encoding mitochondrial protein, mRNA	0.04625	0.534617	0.26718	0.0972426	0.492508	0.27946	0.174421	0.122331	-0.0421093	0.127356	0.117073	0.18665
38.2.14	pgp1n.pk009.a5	BI392776	NUCLEOPHOSMIN (NPM) (NUCLEOLAR PHOSPHOPROTEIN B23) (NUMATRIN)(NUCLEOLAR PROTEIN NO38)	Chicken mRNA for nucleolar protein No38 (B23)	0.0149596	0.229225	0.0459981	-0.0779966	-0.084677	0.0729462	0.0679805	0.127743	-0.0381502	-0.0842922	-0.0880611	-0.101483
38.3.13	pgp1n.pk012.i7	BI393826	RPE65 [Gallus gallus]	Gallus gallus RPE65 mRNA, complete cds	0.00194679	1.10021	-0.406542	0.105702	0.112846	-0.737526	-0.717495	-0.283996		-0.332722	0.287147	0.362681
38.5.18	pgp2n.pk009.m8	CD215806	No Hits Found	No Hits Found	0.0300019	0.342334	-0.079542	-0.2055	0.0354327	-0.219779	-0.00125684	-0.132565	-0.139551	-0.204099	-0.306902	-0.171449
38.6.2	pgp2n.pk009.m14	CD215791	ORF2 [Platemys spixii]	Chicken progesterone receptor gene, encoding forms A and B, exon 7	0.000805454	0.283714	0.130992	-0.014166	0.0950275	0.106365	0.211757	0.110819	0.070613	-0.0115463	-0.0719569	-0.0437739
38.8.12	pgf1n.pk006.g10	BI065918	RIKEN cDNA 1110060M21 [Mus musculus]	Homo sapiens secreted protein of unknown function (SPUF), mRNA	0.0217145	0.350963	0.03683	-0.123075	0.116198	-0.0749109	0.107105	-0.0010723	0.0302866	-0.137068	-0.150754	-0.234765
38.8.18	pgf1n.pk008.p18	BI067817	ribosomal protein, large P2 [Mus musculus]	Homo sapiens ribosomal protein, large P2 (RPLP2), mRNA	0.0158481	0.371655	0.0314535	-0.125042	-0.10523	0.0109591	0.0662755	0.153809	-0.0808691	-0.0340171	-0.217845	-0.167437
39.1.18	pgp1n.pk004.e22	BI391402	LEP100 protein precursor - chicken	Chicken mRNA for membrane glycoprotein LEP100	0.0444349	0.39115	0.105944	0.188123	-0.079639	0.130628	0.1663	0.206489	0.0396789	0.157295	0.311511	0.244006
39.1.5	pgp1c.pk001.g20	BI390345	retinal G protein coupled receptor; RGR opsin similar to retinal Gprotein coupled receptor; RGR opsin [Mus musculus]	G protein-coupled receptor opsin homolog [cattle, retinal pigmentepithelium, mRNA, 1420 nt]	0.000387825	0.731462	-0.273243	0.125767	-0.274887	-0.30384	-0.382483	-0.131762	-0.0906853	0.0448317	0.199942	0.348979
39.11.13	pgf1n.pk008.c11	BI066432	No Hits Found	Homo sapiens X BAC RP11-121I12 (Roswell Park Cancer Institute Human BAC Library) complete sequence	0.0207726	0.481274	-0.193643	0.100499	-0.343764	-0.134596	0.00954602	-0.30576	0.13751	0.101731	0.0356082	0.127146
39.11.9	pgf1n.pk008.b15	BI066419	No Hits Found	No Hits Found	0.0251666	0.315294	0.0809808	-0.0484102	-0.0260001	0.177493	0.126115	0.0463152	-0.09003	0.0973767	-0.0631863	-0.137801
39.12.12	pgm2n.pk014.k1	CD216551	seb4 mRNA; seb4 protein; seb4-like (Xenopus laevis) [Mus musculus]	Homo sapiens RNA-binding region (RNP1, RRM) containing 1 (RNPC1),mRNA	0.00581383	0.241409	0.0793959	-0.0444457	-0.0280149	0.0632212	0.146017	0.13636	-0.0140232	-0.0392148	-0.0291531	-0.0953918
39.13.14	pgl1n.pk006.l11	BG711209	unnamed protein product [Mus musculus]	Homo sapiens, Similar to cofactor required for Sp1 transcriptionalactivation, subunit 8 (34kD), clone MGC:11274IMAGE:3944264, mRNA, complete cds	0.00233135	1.34553	-0.50022	0.22443	-0.297995	-0.519664	-0.301113	-0.882108	-0.00923548	0.463424	0.338546	0.104987
39.13.17	pgl1n.pk008.f6	BG711582	similar to zinc finger protein 292 [Homo sapiens]	Homo sapiens KIAA0530 protein (KIAA0530), mRNA	0.00882386	0.226348	-0.0122532	0.129713	-0.0532855	0.0117062	0.0201037	-0.0275372	0.173063	0.0607082	0.146043	0.139036
39.13.8	pgl1n.pk003.m17	BG710450	The KIAA0149 gene product is related to Notch3. [Homo sapiens]	No Hits Found	0.0227055	2.72101	-0.00810985	-0.704974	-0.352585	0.204355	0.150663	-0.0348722	-2.51665	0.109603	0.253877	-0.666726
39.14.12	pgl1n.pk013.n10	BG712764	similar to Ubiquinol-cytochrome C reductase complex 11 kDa protein,mitochondrial precursor (Mitochondrial hinge protein)(Cytochrome C1, nonheme 11 kDa protein) (Complex IIIsubunit VIII) [Homo sapiens]	Mus musculus, RIKEN cDNA 2610041P16 gene, clone MGC:11643IMAGE:3597862, mRNA, complete cds	0.00130729	0.305694	-0.110422	-0.24021	-0.0149514	-0.117391	-0.135392	-0.173952	-0.139859	-0.19163	-0.320646	-0.308707
39.14.5	pgl1n.pk012.d16	BG712355	Protein-glutamine gamma-glutamyltransferase (Tissue transglutaminase) (TGase C) (TGC) (TG(C)) (Tranglutaminase 2)	Chicken transglutaminase mRNA, complete cds	2.37e-06	0.735891	-0.319862	0.147718	-0.360093	-0.3272	-0.3252	-0.266954	-0.0401144	-0.000325669	0.375798	0.255516
39.2.9	pgp1n.pk005.g12	BI391732	Sarcoplasmic/endoplasmic reticulum calcium ATPase 3 (Calcium pump 3) (SERCA3) (SR Ca(2+)-ATPase 3) (ChkSERCA3)	Gallus gallus mRNA for endoplasmic reticulum calcuim pump	0.0255124	0.252443	0.0814548	-0.026855	0.139784	0.0990149	0.0301618	0.0568584	-0.112659	-0.0237619	0.0685404	-0.0395394
39.3.2	pgp1n.pk011.d16	BI393433	unnamed protein product [Mus musculus]	Mus musculus 10 days neonate cortex cDNA, RIKEN full-lengthenriched library, clone:A830081G10 product:weaklysimilar to CCA3 [Rattus norvegicus], full insertsequence	0.00500903	0.214044	0.141741	0.0582095	0.181854	0.100231	0.14795	0.136929	0.134147	0.0452872	0.085593	-0.0321894
39.3.3	pgp1n.pk010.c15	BI393105	unnamed protein product [Mus musculus]	Mus musculus RIKEN cDNA 2810013E07 gene (2810013E07Rik), mRNA	0.0261397	0.673148	-0.183057	0.129061	0.0403417	-0.240729	-0.310067	-0.221774	-0.103901	0.104144	0.152922	0.36308
39.3.4	pgp1n.pk011.d22	BI393439	cDNA sequence BC005537; hypothetical protein MGC7474 [Mus musculus]	Homo sapiens hypothetical protein FLJ12619 (FLJ12619), mRNA	0.00671836	0.236765	0.124408	-0.0126291	0.105637	0.137001	0.127581	0.127414	0.119196	-0.0546969	-0.0152508	-0.0997645
39.3.5	pgp1n.pk010.c19	BI393107	unnamed protein product [Homo sapiens]	Bos taurus secretory pathway Ca2+ transporting ATPase (SPCA) mRNA, complete cds	0.0490956	0.27063	0.0390499	0.111661	-0.084229	0.086054	0.00998815	0.144387	0.0536526	0.0496663	0.156924	0.186401
39.4.14	pgp2n.pk005.f15	BM491079	UDP-glucose dehydrogenase [Mus musculus]	Homo sapiens UDP-glucose dehydrogenase (UGDH), mRNA	0.013083	0.45701	-3.71343e-05	0.17796	-0.0185992	-0.0202188	0.0197162	0.0189533	0.0308383	0.0611307	0.183079	0.436791
39.5.10	pgp2n.pk008.c11	AW355458	protocadherin 8 [Rattus norvegicus]	Homo sapiens, protocadherin 8, clone MGC:33061 IMAGE:5278690, mRNA,complete cds	0.0122338	0.227919	0.036562	-0.0544227	0.101497	0.0501998	-0.0155487	0.0101	-0.0657613	-0.0414629	0.0159556	-0.126422
39.5.12	pgp2n.pk008.c13	CD215543	pecanex homolog; pecanex-like 1; likely ortholog of mouse pecanex homolog (Drosophila) [Homo sapiens]	Homo sapiens pecanex homolog (Drosophila) (PCNX), mRNA	0.0388138	0.194452	0.0860217	0.00649428	0.0399514	0.102749	0.0823706	0.119015	-0.0198808	0.05606	0.0652345	-0.0754365
39.5.13	pgp2n.pk007.h9	BM491802	Similar to cerebroside(3'-phosphoadenylylsulfate:galactosylceramide 3')sulfotransferase [Homo sapiens]	Homo sapiens, clone MGC:29648 IMAGE:4562507, mRNA, complete cds	0.00727208	0.203982	-0.0847988	-0.208423	-0.0876156	-0.0736891	-0.0641955	-0.113695	-0.152977	-0.204878	-0.207658	-0.268178
39.5.4	pgp2n.pk006.n1	BM491572	angiotensin receptor related protein [Xenopus laevis]	No Hits Found	0.0405267	0.248214	-0.0126511	0.0901222	-0.0262199	0.00340607	0.0118348	-0.0396252	-0.0648757	0.028855	0.208589	0.187921
39.6.12	pgp1n.pk009.j4	BI392944	Similar to neural proliferation, differentiation and control gene 1[Mus musculus]	Homo sapiens NPDC-1 protein mRNA, complete cds	0.0054513	0.608509	-0.227868	0.0505989	-0.214959	-0.230727	-0.106889	-0.358897	-0.385361	0.249612	0.210417	0.127729
39.6.16	pgp1n.pk012.f23	BI393766	unnamed protein product [Mus musculus]	Mus musculus similar to gap junction membrane channel protein alpha12; connexin 47 [Mus musculus] (LOC216793), mRNA	0.00045049	1.03847	-0.502252	-0.0298055	-0.739755	-0.500683	-0.524501	-0.244069	-0.459801	-0.0485183	0.0903797	0.298717
39.7.16	pgf1n.pk001.e15	BI064410	Unknown (protein for IMAGE:2823490) [Homo sapiens]	Canis familiaris cyclophilin A mRNA, partial cds	0.017749	0.340854	-0.0222335	-0.185172	-0.0474794	0.00261563	-0.0586845	0.0146144	-0.0875646	-0.0959079	-0.230974	-0.32624
39.8.1	pgf1n.pk002.g14	BI064745	dJ761I2.1 (enhancer of filamentation (HEF1)) [Homo sapiens]	Homo sapiens, enhancer of filamentation 1 (cas-like docking; Crk-associated substrate related), clone MGC:41852 IMAGE:4820745, mRNA, complete cds	0.00300772	0.534721	0.206799	0.0329968	0.132421	0.175431	0.413516	0.105827	-0.00197308	0.139466	0.115701	-0.121206
39.8.10	pgf1n.pk006.e21	BI065895	similar to source of immunodominant MHC-associated peptides [Homo sapiens]	Homo sapiens similar to source of immunodominant MHC-associated peptides (LOC201595), mRNA	0.000464111	0.515952	0.161659	-0.10495	0.00389564	0.344206	0.198823	0.0997104	-0.100011	-0.0202772	-0.127767	-0.171746
39.9.10	pgf2n.pk001.g10	BM425990	cathepsin S [Homo sapiens]	Mus musculus 18 days pregnant adult female placenta and extraembryonic tissue cDNA, RIKEN full-length enrichedlibrary, clone:3830425I01 product:cathepsin S, fullinsert sequence	0.00909231	0.398458	-0.0482131	0.129492	-0.107559	-0.0297802	-0.0552631	-0.000250003	-0.0690945	0.161744	0.290899	0.134422
39.9.13	pgf2c.pk001.g9	BM425647	SPARC precursor (Secreted protein acidic and rich in cysteine) (Osteonectin) (ON) (Basement membrane protein BM-40)	Coturnix coturnix osteonectin precursor, mRNA, complete cds	0.0167013	0.406989	0.0725846	-0.116436	-0.18057	0.185998	0.126708	0.158203	-0.0502298	-0.104565	-0.0899595	-0.220991
39.9.14	pgf2n.pk001.g21	BM426002	similar to Eferin [Homo sapiens]	Homo sapiens KIAA1821 protein (KIAA1821), mRNA	0.00901201	0.307824	0.0720547	-0.084604	-0.0310799	0.0970161	0.0690805	0.153202	-0.0889603	-0.0724468	-0.0223873	-0.154622
4.13.10	pgl1n.pk007.n13	BG711481	No Hits Found	No Hits Found	0.0327232	0.21843	-0.0473441	-0.156263	0.0134957	-0.00948907	-0.135151	-0.0582321	-0.147771	-0.0814363	-0.190911	-0.204934
4.13.4	pgl1n.pk004.o17	BG710745	tyrosine aminotransferase [Mus musculus]	Rattus norvegicus tyrosine aminotransferase (Tat), mRNA	9.13772e-05	0.82041	0.14709	-0.453972	0.00690038	0.192448	0.158335	0.230674	-0.313369	-0.381625	-0.589736	-0.531158
4.14.19	pnlb.pk0001.e2	AW198254	No Hits Found	No Hits Found	0.00397333	0.404056	-0.217391	-0.0285035	-0.0103213	-0.211294	-0.281022	-0.366928	0.0330095	0.037128	-0.122943	-0.0612086
4.15.5	pgl1n.pk008.o10	BG713722	gene 17.5 protein - chicken	Gallus gallus (17.5) mRNA, complete cds	0.000860692	0.709113	0.118553	-0.144924	-0.23543	0.20961	0.124477	0.375556	-0.333557	-0.119037	-0.105246	-0.0218577
4.16.15	pgm2n.pk008.d4	BM488614	Similar to CGI-62 protein [Homo sapiens]	No Hits Found	0.0467359	0.585127	-0.159633	-0.0111477	-0.543266	-0.137742	0.0234154	0.0190598	-0.00847551	-0.0469557	-0.0310208	0.041861
4.17.1	pgm2n.pk010.n12	BM489408	No Hits Found	Homo sapiens chromosome 10 clone RP11-79I23, complete sequence	0.0356386	0.343222	-0.0202633	0.15987	-0.163765	-0.0882225	-0.0434398	0.214374	0.168289	0.179457	0.132119	0.159614
4.17.6	pgm2n.pk012.a5	CD214565	semaphorin 3F [Gallus gallus]	Gallus gallus Sema3F mRNA for semaphorin 3F, complete cds	0.0157336	0.879991	-0.118331	0.177238	-0.203133	-0.233874	-0.0378026	0.00148484	-0.123625	-0.0897173	0.276178	0.646117
4.18.11	pgr1n.pk002.f18	BM440161	No Hits Found	Gallus gallus clone XXbac-68C5, complete sequence	0.00260786	0.459697	0.0326354	-0.204065	0.190061	-0.113266	0.0834766	-0.0297304	-0.0632444	-0.222906	-0.260472	-0.269636
4.18.15	pgr1n.pk003.o8	BM440718	epithelial V-like antigen 1 precursor [Homo sapiens]	Gallus gallus zw10 gene (partial), cd3g/d gene, cd3e gene and eva gene	0.00904674	0.352464	-0.0248927	0.136874	-0.0464012	-0.112616	0.0347812	0.0246652	0.0126121	0.178231	0.239848	0.116805
4.2.19	pgp1n.pk008.m19	BI392695	No Hits Found	Homo sapiens, gamma-aminobutyric acid (GABA) A receptor, alpha 1, clone MGC:26564 IMAGE:4820972, mRNA, complete cds	0.00679117	0.853576	-0.21593	0.183842	0.235924	-0.284845	-0.343553	-0.471249	-0.0724508	0.382327	0.258276	0.167214
4.2.4	pgp1n.pk005.c17	BI391665	C-Rel proto-oncogene protein (C-Rel protein) (p68)	Chicken c-rel gene encoding p68 c-rel proto-oncogene	0.0479905	0.648616	0.070499	0.32207	-0.0421981	0.130589	0.145615	0.0479905	0.184463	0.606418	0.294924	0.202473
4.2.7	pgp1n.pk006.e5	BI391993	No Hits Found	Homo sapiens chromosome 5 clone CTD-2142G21, complete sequence	7.95759e-05	0.541654	-0.0571554	0.228171	-0.0646301	-0.15397	0.000787167	-0.0108088	0.28484	0.0615363	0.178626	0.387684
4.3.14	pgp1n.pk014.k10	BI394430	protease, serine, 23 precursor; serine protease, umbilical endothelium [Homo sapiens]	Homo sapiens putative secreted protein ZSIG13 (ZSIG13) mRNA, complete cds	0.0169156	0.521946	-0.182145	0.0522838	-0.0281285	-0.239192	-0.127566	-0.333694	-0.104095	0.188252	0.161037	-0.0360582
4.3.5	pgp1n.pk011.a12	BI393374	calcium-regulated heat-stable protein (24kD); calcineurin substrateCRHSP-24 [Mus musculus]	Mus musculus DNA segment, Chr 16, ERATO Doi 465, expressed(D16Ertd465e), mRNA	0.00088062	0.240032	0.0452645	-0.0684126	-0.0677294	0.032935	0.113366	0.102487	-0.126666	-0.0489395	-0.0640014	-0.0340434
4.4.14	pgp2n.pk005.n20	BM491255	No Hits Found	Mus musculus 2 days neonate thymus thymic cells cDNA, RIKEN full-length enriched library, clone:E430022C21 product:unknown EST, full insert sequence	0.0489622	0.344169	-0.00342163	0.170303	-0.0610863	-0.0266101	0.118273	-0.0442636	0.235631	0.122409	0.0400904	0.283083
4.6.16	pgp1n.pk014.p18	BI394528	prothymosin alpha - human	{pseudogene} PTMAP2=prothymosin alpha [human, Genomic, 1192 nt,segment 2 of 3]	0.0328906	0.395513	0.0419372	-0.125918	-0.0276965	0.120643	0.0401063	0.0346959	-0.150568	-0.0130257	-0.0652079	-0.274869
4.6.19	pgp1n.pk011.j11	BI393541	unnamed protein product [Mus musculus]	Homo sapiens, ectonucleotide pyrophosphatase/phosphodiesterase 2(autotaxin), clone MGC:26529 IMAGE:4828484, mRNA,complete cds	0.00181732	0.833731	-0.264915	0.247555	-0.4276	-0.0758391	-0.00815754	-0.548063	0.269935	0.285668	0.157086	0.277533
4.6.3	pgp2n.pk009.j12	CD216251	hypothetical protein MGC14839 [Homo sapiens]	No Hits Found	0.00681916	0.283207	-0.0625173	0.129793	-0.122234	-0.0754095	0.0076056	-0.0600312	0.12632	0.107301	0.12458	0.160973
4.7.17	pgf1n.pk003.g17	BI065054	clathrin heavy-chain [Gallus gallus]	Gallus gallus partial mRNA for clathrin heavy-chain (CHC gene)	0.0194992	0.291595	0.270671	0.124228	0.23076	0.263902	0.259107	0.328913	0.0373177	0.141408	0.210751	0.107435
40.1.8	pgp1c.pk002.l2	BI389973	histone macroH2A1.2 [Gallus gallus]	Gallus gallus truncated histone macroH2A1 mRNA, complete cds	0.00669912	0.615194	-0.286551	0.0171123	-0.417556	-0.262564	-0.332169	-0.133915	-0.251105	-0.00679757	0.128714	0.197638
40.10.8	pgf2n.pk006.h1	BM427334	similar to latent transforming growth factor beta binding protein 1; latent TGF beta binding protein [Mus musculus]	Homo sapiens transforming growth factor-beta binding protein-1S (LTBP1) mRNA, complete cds, alternatively spliced	0.0277983	0.452116	0.118672	-0.0298868	-0.0339917	0.255589	0.228586	0.024505	-0.196527	0.010165	0.123832	-0.057017
40.11.19	pgf2c.pk001.i19	BM425681	No Hits Found	No Hits Found	0.0420861	0.257465	0.050442	0.15844	0.0210847	0.0594993	0.0757355	0.0454485	0.0393623	0.151704	0.27855	0.164144
40.12.15	pgl1c.pk001.h13	BG641592	alanine aminotransferase 2; glutamic-pyruvate transaminase 2 [Homo sapiens]	Homo sapiens glutamic pyruvate transaminase (alanine aminotransferase) 2 (GPT2), mRNA	0.0421365	0.351502	-0.124733	0.0050355	-0.20796	-0.185063	0.0636276	-0.169535	0.143542	-0.103928	-0.0611968	0.0417244
40.13.11	pgl1n.pk005.e7	BG710830	Chromosome-associated kinesin KIF4A (Chromokinesin)	Gallus gallus chromokinesin mRNA, complete cds	0.0457354	0.576188	-0.139542	0.0501969	0.0791982	-0.0704222	-0.34564	-0.221304	0.230548	0.183384	0.104277	-0.317422
40.13.15	pgl1n.pk005.f10	BG710832	activin beta D chain precursor - African clawed frog	No Hits Found	0.0259494	0.229016	0.163923	0.0359285	0.0947258	0.201268	0.166565	0.193131	0.0676159	0.0343795	0.0694658	-0.0277473
40.14.3	pgl1n.pk008.h14	BG711602	unnamed protein product [Mus musculus]	Homo sapiens hypothetical protein BC004337 (LOC90826), mRNA	0.0344129	0.268249	-0.00172981	0.133421	0.0876371	-0.0716958	-0.10338	0.0805198	0.164869	0.0888952	0.133656	0.146264
40.16.7	pgm2n.pk004.n1	BM487527	Similar to RIKEN cDNA 4933405K21 gene [Mus musculus]	Mus musculus RIKEN cDNA 4933405K21 gene (4933405K21Rik), mRNA	0.00467567	0.275766	0.143767	-0.0090199	-0.0518998	0.178028	0.229846	0.219096	-0.0385471	-0.04592	-0.0339987	0.0823863
40.19.12	pgr1n.pk007.n8	CD218451	phosphoribosyl pyrophosphate synthetase-associated protein 2 [Rattus norvegicus]	Homo sapiens phosphoribosyl pyrophosphate synthetase-associated protein 2 (PRPSAP2), mRNA	0.0125674	0.309821	0.161462	0.0386828	0.0971382	0.139476	0.240599	0.168636	0.125419	-0.0692218	0.138151	-0.0396171
40.19.17	oligo_0.6_TC30364		c-myc		0.021834	0.307029	-0.0150836	-0.137864	0.144427	-0.11731	-0.0332454	-0.0542059	-0.13669	-0.115624	-0.162602	-0.136542
40.19.4	pgr1n.pk005.o6	CD217873	FAT tumor suppressor (Drosophila) homolog [Rattus norvegicus]	Mus musculus, Similar to FAT tumor suppressor (Drosophila) homolog, clone IMAGE:5012113, mRNA	0.0216164	0.220728	0.13886	0.0869889	0.210155	0.193593	0.101118	0.0505738	0.163432	0.123635	0.071461	-0.0105727
40.2.10	pgp1n.pk006.k23	BI392079	unnamed protein product [Homo sapiens]	Homo sapiens similar to Deltex3 (LOC256094), mRNA	1.06589e-05	1.09434	0.290079	-0.424933	-0.115653	0.574806	0.284634	0.416529	-0.473141	-0.519535	-0.470205	-0.236853
40.2.11	pgp1n.pk005.g8	BI391748	hypothetical protein FLJ23071 [Homo sapiens]	Homo sapiens hypothetical protein FLJ23071 (FLJ23071), mRNA	0.0284269	0.272142	0.201755	0.0512966		0.164221	0.201971	0.239073	0.104343	-0.0330683	0.128767	0.00514411
40.2.13	pgp1n.pk007.m24	BI392403	flk1 protein [Danio rerio]	Danio rerio flt4 protein mRNA, partial cds	0.000169035	0.773788	0.0474547	-0.406926	-0.425907	0.168856	0.134479	0.312391	-0.438277	-0.363425	-0.461397	-0.364607
40.2.17	pgp1n.pk007.n11	BI392411	No Hits Found	No Hits Found	0.0010959	0.55034	-0.264096	0.0149449	-0.377614	-0.228555	-0.266164	-0.18405	-0.205206	0.00660123	0.0856589	0.172726
40.2.5	pgp1n.pk005.g2	BI391739	No Hits Found	No Hits Found	0.00133593	0.54569	-0.258992	0.0530854	-0.316534	-0.20877	-0.312931	-0.197732	-0.176745	0.0466463	0.113285	0.229156
40.2.7	pgp1n.pk005.g3	BI391744	fumarate hydratase precursor; fumarase [Homo sapiens]	Homo sapiens fumarate hydratase (FH), nuclear gene encoding mitochondrial protein, mRNA	0.00372192	0.361854	-0.211974	-0.0327846	-0.234862	-0.185716	-0.265742	-0.161577	-0.181123	-0.0509399	0.00481214	0.0961123
40.3.11	pgp1n.pk012.i6	BI395056	Dolichyl-diphosphooligosaccharide--protein glycosyltransferase 48 kDa subunit (Oligosaccharyl transferase 48 kDa subunit) (OST 50 kDa subunit) (DDOST 48 kDa subunit)	Sus scrofa mRNA for oligosaccharyltransferase OST48	0.0252155	0.268627	0.117931	0.0194296	0.152093	0.104838	0.0954429	0.119349	0.0963506	0.121325	-0.0234233	-0.116534
40.3.13	QC13.8	BI391712	translation elongation factor 1 alpha		0.00532075	0.236878	0.103385	-0.0496747	0.0761102	0.126506	0.118405	0.09252	0.00517498	0.0144987	-0.108	-0.110372
40.3.14	pgp1n.pk013.k24	BI394163	similar to dJ881L22.3 (novel protein similar to a trypsininhibitor) [Homo sapiens]	No Hits Found	0.00176675	0.372046	-0.289164	-0.0689809	-0.206946	-0.359215	-0.334189	-0.256308	-0.132505	-0.0965639	-0.0596863	0.0128314
40.3.15	pgp1n.pk012.j12	BI393829	similar to diaphanous 1; Diaphanous, Drosophila, homolog of, 1;deafness, autosomal dominant 1; diaphanous (Drosophila,homolog) 1; hDia1 [Homo sapiens]	No Hits Found	0.0221698	0.568744	-1.04598	-0.777008	-0.987323	-1.06508	-1.16227	-0.969269	-0.888748	-0.956124	-0.669638	-0.593522
40.3.18	pgp2n.pk002.k1	BM490170	Lysophosphatidic acid receptor Edg-4 (LPA receptor 2) (LPA-2)	Macaca fascicularis brain cDNA clone:QtrA-12246, full insertsequence	0.0138709	0.24206	-0.103813	0.0471732	-0.0594299	-0.111816	-0.107378	-0.136628	0.0924729	0.105431	-0.0207585	0.011547
40.3.3	pgp1n.pk010.d13	BI393121	Lysosomal alpha-mannosidase precursor (Mannosidase, alpha B) (Lysosomal acid alpha-mannosidase) (Laman) (Mannosidase alpha class 2B member 1)	Felis catus lysosomal alpha-mannosidase (MAN B) mRNA, complete cds	0.0147581	0.286587	-0.0791843	0.0375876	-0.115433	0.0300313	-0.0216078	-0.209728	0.0397323	0.0768597	0.0398141	-0.00605571
40.3.7	pgp1n.pk010.d20	BI393126	unnamed protein product [Mus musculus]	Homo sapiens, clone MGC:20038 IMAGE:3938613, mRNA, complete cds	0.00914933	0.611811	-0.317152	-0.0753097	-0.233842	-0.389296	-0.443339	-0.202131	-0.25591	-0.140961	-0.0728395	0.168472
40.4.17	pgp2n.pk004.k9	BM490862	cocaine- and amphetamine-regulated transcript [Homo sapiens]	Mus musculus cocaine and amphetamine regulated transcript(Cart-pending), mRNA	0.0216256	0.260789	0.0691845	-0.0306108	0.0801972	0.0677065	0.038328	0.0905063	0.0145641	-0.0014503	0.0347255	-0.170282
40.4.19	pgp2n.pk004.l11	BM490864	menage a trois 1 (CAK assembly factor); cyclin G1 interactingprotein; cyclin H assembly factor [Homo sapiens]	Homo sapiens, menage a trois 1 (CAK assembly factor), clone MGC:5154 IMAGE:3453943, mRNA, complete cds	0.0175188	0.313123	-0.126135	0.0247307	0.0183174	-0.175666	-0.199017	-0.148175	0.0903206	0.114106	-0.0241616	-0.0813425
40.4.5	pgp2n.pk003.e20	BM490392	ribosomal protein S14; 40S ribosomal protein S14; emetineresistance [Homo sapiens]	Mus musculus 10 day old male pancreas cDNA, RIKEN full-lengthenriched library, clone:1810034C06 product:ribosomalprotein S14, full insert sequence	0.0404254	0.272357	0.0685259	-0.0532608	0.117553	0.0151841	0.0126511	0.128716	-0.143641	-0.0321829	-0.0470018	0.00978308
40.5.10	pgp2n.pk008.c20	AW355458	diacylglycerol kinase zeta [Rattus norvegicus]	Homo sapiens diacylglycerol kinase, zeta 104kDa (DGKZ), mRNA	0.0302471	0.506323	0.0803284	-0.0672802	0.183774	0.0318744	0.0671133	0.0385518	0.125699	0.0236817	-0.0959523	-0.322549
40.5.17	pgp2n.pk008.p10	AW355458	unnamed protein product [Homo sapiens]	Mus musculus, similar to solute carrier family 38, member 4, cloneMGC:37778 IMAGE:5097293, mRNA, complete cds	0.0366729	0.536572	-0.0904764	0.0506627	0.214894	-0.194876	-0.199644	-0.182279	0.336928	0.0923915	0.0210931	-0.247761
40.5.9	pgp2n.pk007.i13	BM491807	CD24a antigen; heat stable antigen [Mus musculus]	No Hits Found	0.000189104	0.817325	0.210422	0.00695492	-0.235471	0.12183	0.400682	0.554646	-0.262678	-0.205191	0.29316	0.20253
40.6.13	pgp1n.pk005.d9	BI391692	KIAA1867 protein [Homo sapiens]	Homo sapiens KIAA1867 protein (KIAA1867), mRNA	0.0135208	0.247123	0.0635182	-0.0484398	-0.0296987	0.126986	0.0449194	0.111866	-0.00371974	-0.00944245	-0.120137	-0.0604603
40.6.19	pgp1n.pk010.f8	BI393163	Unknown (protein for MGC:20695) [Homo sapiens]	Mus musculus, Similar to RIKEN cDNA 1100001L14 gene, clone MGC:28366 IMAGE:4019983, mRNA, complete cds	0.0219206	0.396194	0.102288	-0.0701758	-0.109982	0.185481	0.179689	0.153963	-0.210713	-0.0142538	-0.0306936	-0.0250431
40.7.20	pgf1n.pk003.l21	BI065156	solute carrier family 25 (mitochondrial carrier; adenine nucleotidetranslocator), member 5; 2F1; adenine nucleotidetranslocator 2 (fibroblast) [Homo sapiens]	Bovine ADP/ATP translocase T2 mRNA, complete cds	0.000222734	0.482878	0.266153	-0.0641275	0.311361	0.270931	0.207158	0.275163	-0.0746969	-0.0182491	0.00795342	-0.171517
40.7.4	pgp2n.pk009.c1	CD216301	Unknown (protein for MGC:26097) [Homo sapiens]	Homo sapiens metastasis suppressor protein mRNA, complete cds	0.000727918	0.380415	0.168893	-0.00522731	-0.00964204	0.142474	0.231951	0.31079	-0.0696247	-0.00351455	0.101148	-0.0489182
40.8.9	pgf1n.pk004.o18	BI065515	unnamed protein product [Mus musculus]	Mus musculus adult male hypothalamus cDNA, RIKEN full-length enriched library, clone:A230078G24 product:poly(rC) binding protein 3, full insert sequence	0.00167966	0.323245	0.157904	0.348477	0.261405	0.140531	0.149009	0.0806702	0.356323	0.296491	0.403915	0.337177
40.9.13	pgf2c.pk001.g21	BM425638	Plasma glutathione peroxidase precursor (GSHPx-P)	Mus musculus, clone IMAGE:5370640, mRNA	0.0164119	0.469927	0.133023	-0.0790528	-0.115012	0.224935	0.259244	0.162925	-0.116656	0.0556307	-0.210684	-0.0445029
40.9.2	pgf1n.pk012.b9	BI067416	calcium binding protein, 140 kDa; 170 kDa glucose regulated protein GRP170 precursor; 150-kDa oxygen regulated protein [Mus musculus]	Homo sapiens hypoxia up-regulated 1 (HYOU1), mRNA	0.0136097	0.427194	0.06722	-0.116306	-0.0989886	0.178026	0.0563149	0.133528	-0.12495	-0.0354606	-0.0556448	-0.249168
41.1.20	pgp1n.pk004.d19	BI391381	cryptochrome 2 [Gallus gallus]	Gallus gallus cryptochrome 2 (Cry2) gene, partial cds	0.00827246	0.32277	-0.0541914	0.0957042	0.0823846	-0.06192	-0.0946941	-0.142536	0.0939405	0.0660621	0.0425804	0.180234
41.1.8	pgp1c.pk002.j16	BI390382	ectonucleotide pyrophosphatase/phosphodiesterase 4 (putative function) [Homo sapiens]	Mus musculus similar to ectonucleotidepyrophosphatase/phosphodiesterase 4 (putative function)[Homo sapiens] (LOC224794), mRNA	0.0184187	0.445686	0.165498	-0.0210057	0.00820026	0.135222	0.169368	0.349202	-0.0363136	-0.0964839	0.0423668	0.00640803
41.13.2	pgl1n.pk003.k10	BG710403	B-G-like protein [Grus americana]	No Hits Found	0.0496283	0.209747	-0.109703	-0.241675	-0.0719753	-0.169322	-0.0961389	-0.101374	-0.183607	-0.229517	-0.281723	-0.271855
41.13.8	pgl1n.pk003.k2	BG710409	GM2 ganglioside activator protein [Rattus norvegicus]	Rattus norvegicus GM2 ganglioside activator protein (Gm2a), mRNA	0.00839898	0.386487	-0.112831	-0.283642	-0.106581	-0.105802	-0.0350724	-0.203866	-0.24218	-0.163839	-0.306992	-0.42156
41.14.5	pgl1n.pk011.p10	BG712292	G1/S-SPECIFIC CYCLIN D1	Gallus gallus cyclin D1 mRNA, complete cds	0.00115714	0.391373	0.0706464	-0.109972	0.00394264	0.0799745	0.100494	0.0981745	-0.019722	-0.052958	-0.0763304	-0.290879
41.16.6	pgm2n.pk005.p21	BM487910	procollagen-proline dioxygenase (EC 1.14.11.2) alpha chain precursor, splice form 1 - human	Homo sapiens, Similar to procollagen-proline, 2-oxoglutarate 4-dioxygenase (proline 4-hydroxylase), alpha polypeptide II, clone MGC:46171 IMAGE:5753499, mRNA, complete cds	0.0154053	0.309481	0.00801133	-0.106812	-0.210031	0.0896554	0.0657178	0.0867031	-0.219825	-0.167408	-0.00937321	-0.0306394
41.16.8	pgm2n.pk005.p24	BM487913	hypothetical protein BC011880 [Homo sapiens]	Mus musculus, clone MGC:7764 IMAGE:3498902, mRNA, complete cds	4.01105e-06	1.08439	-0.496223	0.295633	-0.242481	-0.626231	-0.599543	-0.516636	0.0950353	0.458155	0.266741	0.362599
41.2.1	pgp1n.pk003.b24	BI391035	unnamed protein product [Mus musculus]	Homo sapiens, heterogeneous nuclear ribonucleoprotein H1 (H), clone MGC:8619 IMAGE:2961378, mRNA, complete cds	0.00765929	0.343024	0.104594	-0.0673528	0.146743	0.0392494	0.10606	0.126322	-0.0395408	-0.0765603	0.0429711	-0.196281
41.2.8	pgp1n.pk006.h16	BI392034	No Hits Found	Gallus gallus genomic DNA, chromosome 5, clone:192C9, complete sequence	0.0133763	0.911785	-0.423903	-0.0613119	-0.536591	-0.294028	-0.199055	-0.665939	-0.67932	0.245845	0.122433	0.0657941
41.3.14	pgp1n.pk013.i19	BI394117	gene for serine/threonine protein kinase [Homo sapiens]	Homo sapiens, gene for serine/threonine protein kinase, cloneMGC:46065 IMAGE:5744969, mRNA, complete cds	0.00930625	0.600274	-0.341692	-0.0441263	-0.413499	-0.367204	-0.418908	-0.167158	-0.279593	-0.163516	0.0852382	0.181365
41.4.6	pgp2n.pk003.n6	BM490581	Toll-like receptor 2 type 2 precursor	Gallus gallus mRNA for TLR2 type2, complete cds	0.023752	0.439049	-0.0711208	0.122576	-0.255588	0.0225762	-0.0820191	0.0305482	0.103142	0.171932	0.0317698	0.183461
41.6.2	pgp2n.pk009.k13	CD215784	RAD51 homolog C isoform 1; DNA repair protein RAD51 homolog 3;yeast RAD51 homolog 3 [Homo sapiens]	Cricetulus griseus partial mRNA for Rad51C protein	0.00193826	0.597552	-0.434436	-0.135989	-0.425955	-0.531259	-0.400932	-0.379596	-0.270627	-0.144995	-0.194626	0.066293
41.7.18	pgf1n.pk003.i22	BI065101	Tumor protein D54 (hD54) (D52-like 2)	Homo sapiens, clone MGC:5064 IMAGE:3446037, mRNA, complete cds	0.0196374	0.24166	-0.0366678	-0.143817	-0.177068	-0.0445355	-0.000548058	0.0754801	-0.148578	-0.154272	-0.16618	-0.106236
41.7.9	pft1c.pk001.d3	AW355488	unnamed protein product [Mus musculus]	Homo sapiens hypothetical protein MGC24132 (MGC24132), mRNA	0.00554546	0.243565	0.173392	0.0514907	0.0850774	0.235492	0.231383	0.141617	0.0381763	-0.00807259	0.0796469	0.0962123
41.8.1	pgf1n.pk002.f6	BI067635	c-myc binding protein [Homo sapiens]	Mus musculus, clone MGC:30379 IMAGE:3666296, mRNA, complete cds	0.0240636	0.372113	0.0551698	-0.0780576	-0.113924	0.0376658	0.199877	0.0970598	-0.0232249	-0.0508871	-0.172235	-0.0658832
41.8.14	pgf1n.pk008.m20	BI066638	Ras-related protein Rab-7	Homo sapiens RAB7, member RAS oncogene family (RAB7), mRNA	0.0364255	0.20291	0.11387	0.0196047	0.090755	0.0819823	0.135899	0.146842	-0.0560682	0.0306243	0.116041	-0.0121782
41.9.14	pgf2n.pk001.f13	BM425972	ras-like protein TC10 [Homo sapiens]	Homo sapiens ras-like protein TC10 (TC10), mRNA	0.0438454	0.256356	0.140157	0.00607243	0.0920041	0.151223	0.161783	0.155619	-0.0945735	-0.0212802	0.200206	-0.0600626
41.9.15	pgf2c.pk001.f7	BM425623	tropomyosin - rat	Rattus norvegicus tropomyosin 3, gamma (Tpm3), mRNA	0.0338804	0.388318	0.152455	-0.0105499	0.122816	0.262904	0.0905857	0.133512	-0.0123196	-0.0399822	0.135516	-0.125414
41.9.7	pgf1n.pk010.f10	BI067015	dihydropteridine reductase (EC 1.6.99.7) [validated] - human	Mus musculus quininoid dihydropteridine reductase (Qdpr), mRNA	0.0484154	0.464989	0.283358	0.089801	0.0103088	0.291247	0.406552	0.425323	0.13255	-0.0396659	0.172141	0.094178
41.9.8	pgf1n.pk011.o15	BI067368	calcium and integrin binding protein; calcium and integring bindingprotein (DNA-dependent protein kinase interactingprotein); Snk interacting protein 2-28 [Homo sapiens]	Homo sapiens calcium and integrin binding 1 (calmyrin) (CIB1), mRNA	0.0219093	0.587952	0.0630345	0.295689	0.271867	-0.160861	-0.00569809	0.14683	0.395686	0.427092	0.225464	0.134514
42.1.18	pgp1n.pk004.e1	BI395009	RIKEN cDNA 5730552M22 [Mus musculus]	Rattus norvegicus PDZ protein Mrt1 (Mrt1), mRNA	0.0441291	0.575689	-0.187454	-0.00594995	-0.300503	-0.191916	-0.227049	-0.0303462	-0.321561	-0.127012	0.149587	0.275186
42.1.5	pgp1c.pk001.f21	BI389640	RNA polymerase II 140 kDa subunit [Homo sapiens]	Homo sapiens BAC clone RP11-738E22 from 4, complete sequence	0.00543329	0.602742	0.342587	0.0149317	0.286811	0.428888	0.371733	0.282917	0.340834	-0.173854	-0.119167	0.011914
42.12.19	pgl1c.pk001.f14	BG641558	hypothetical protein FLJ13263 [Homo sapiens]	No Hits Found	0.0263867	0.40092	0.142421	-0.0422314	-0.234106	0.275149	0.260588	0.268053	-0.0335976	-0.125771	0.0478134	-0.05737
42.13.19	pgl1n.pk008.d8	BG711557	RIKEN cDNA 4731402F03 gene [Mus musculus]	Homo sapiens NSE1 (NSE1), mRNA	0.0370047	0.416288	-0.304077	-0.0986353		-0.203895	-0.405835	-0.302502	-0.00590631	-0.278622	-0.120466	0.0104525
42.13.3	pgl1n.pk002.h14	BG713289	ATP synthase lipid-binding protein, mitochondrial precursor (ATPsynthase proteolipid P1) (ATPase protein 9) (ATPasesubunit C)	Rattus norvegicus ATP synthase, H+ transporting, mitochondrial F0 complex, subunit c, isoform 1 (Atp5g1), mRNA	0.0221424	0.225573	0.028666	-0.073234	-0.0824248	0.0608638	0.0705761	0.0656488	-0.0701467	-0.00815394	-0.154997	-0.0596381
42.14.2	pgl1n.pk010.f1	BG711953	Protein c20orf42	Homo sapiens chromosome 20 open reading frame 42 (C20orf42), mRNA	0.00918038	0.492329	0.113243	-0.156298	-0.000741832	0.210033	0.132196	0.111484	-0.080458	-0.0640471	-0.198391	-0.282295
42.17.2	pgm2n.pk011.a4	BM489484	dJ1175B15.1 (similar to rat fertility related protein WMP1) [Homosapiens]	No Hits Found	0.00118339	0.497944	0.175382	-0.0339476	-0.0599622	0.323701	0.202107	0.23568	-0.019211	0.0868543	-0.174242	-0.0291913
42.17.9	pgm2n.pk012.c14	CD214549	dJ434P1.3 (DEAD/H (Asp-Glu-Ala-Asp/His) box polypeptide 17 (72kD)) [Homo sapiens]	Human DNA sequence from clone RP3-434P1 on chromosome 22 Contains the KCNJ4 gene for inwardly rectifying potassium channel J4 (hippocampal inward rectifier, HIR, HRK1, HIRK2, KIR2.3), the KDELR3 gene for KDEL (Lys-Asp-Glu-Leu) endoplasmic reticulum protein retention receptor 3, the DDX17 gene for DEAD/H (Asp-Glu-Ala-Asp/His) box polypeptide 17 (72kD), ESTs, STSs, GSSs and six putative CpG islands…	0.0488362	0.464529	0.0781777	-0.0243394	0.079532	-0.0595324	0.0146247	0.278086	-0.186443	-0.097542	0.0658137	0.120814
42.2.16	pgp1n.pk008.p16	BI392748	CTAGE-5A protein [Homo sapiens]	Homo sapiens CTAGE-5B protein mRNA, complete cds, alternatively spliced	0.0327324	0.156243	-0.140169	-0.0700102	-0.106724	-0.165549	-0.132827	-0.155574	-0.065038	-0.065717	-0.13998	-0.00930635
42.3.2	pgp1n.pk011.c22	BI393418	Ig light chain precursor	chicken ig lambda light chain mrna	0.0365662	3.09904	-0.82607	0.432941		-0.0213756	-1.3321	-1.12474		-0.376033	-0.0920879	1.76694
42.3.3	pgp1n.pk010.b19	BI393091	unnamed protein product [Homo sapiens]	Homo sapiens BAC clone RP11-251G23 from 7, complete sequence	0.0376792	0.803787	-0.22686	0.0703157	-0.126515	-0.169441	-0.35934	-0.252143	-0.318149	-0.0197833	0.174748	0.444447
42.4.15	pgp2n.pk004.j3	BM490834	homeodomain protein [Gallus gallus]	Gallus gallus homeodomain protein (Nkx-6.1) mRNA, partial cds	0.00253476	0.222016	-0.097267	0.0133748	-0.1895	-0.0413764	-0.0729413	-0.0852504	0.0157335	0.019506	0.0325158	-0.014256
42.7.17	pgf1n.pk002.f13	BI064723	GLUTATHIONE S-TRANSFERASE (CLASS-ALPHA)	Gallus gallus class-alpha glutathione S-transferase (GST) mRNA, complete cds	0.0241341	0.266677	0.105644	0.000853105	-0.00444934	0.0278505	0.168005	0.23117	-0.0355071	0.00572392	0.0656291	-0.0324335
42.9.15	pgf2c.pk001.f23	BM425619	attractin [Bos taurus]	Homo sapiens attractin (ATRN), transcript variant 2, mRNA	0.00124813	0.512783	0.23504	-0.0508173	0.0426219	0.276003	0.244589	0.376949	-0.0381285	-0.0813776	0.052071	-0.135834
43.1.15	pgp1c.pk003.l23	BI390259	BBP-like protein 1 isoform a; similar to RIKEN cDNA 2410018G23 gene[Homo sapiens]	Mus musculus, RIKEN cDNA 2410018G23 gene, clone MGC:25834IMAGE:4188168, mRNA, complete cds	0.00883415	1.00482	-0.454473	-0.0328173	-0.510847	-0.781167	-0.417426	-0.10845	-0.386048	-0.15463	0.185755	0.223653
43.1.17	pgp1n.pk003.b19	BI391030	TRANSLOCON-ASSOCIATED PROTEIN, ALPHA SUBUNIT PRECURSOR (TRAP-ALPHA)(SIGNAL SEQUENCE RECEPTOR ALPHA SUBUNIT) (SSR-ALPHA)(PGP35)	Homo sapiens, signal sequence receptor, alpha(translocon-associated protein alpha), clone MGC:10331IMAGE:4054116, mRNA, complete cds	0.0406317	0.170469	0.070203	0.0156195	0.0247116	0.137378	0.0297199	0.0890025	0.0163206	-0.0330911	0.0577246	0.0215239
43.1.9	pgp1c.pk003.k20	BI390238	Similar to RIKEN cDNA 4930434H03 gene [Homo sapiens]	Homo sapiens, Similar to RIKEN cDNA 4930434H03 gene, cloneMGC:16789 IMAGE:3907483, mRNA, complete cds	0.0118331	0.636373	0.217972	0.0179755	0.0566793	0.466824	0.11272	0.235665	0.0783583	0.108044	0.0550484	-0.169549
43.10.10	pgf2n.pk006.f8	BM427312	laminin beta 2-like chain [Gallus gallus]	Gallus gallus laminin beta 2-like chain mRNA, complete cds	0.0152335	0.473325	0.0200559	-0.161723	-0.052084	-0.0856901	-0.0227551	0.240753	-0.061117	-0.151677	-0.201526	-0.232572
43.10.6	pgf2n.pk006.f1	BM427303	unnamed protein product [Mus musculus]	No Hits Found	0.0399826	0.427359	0.056678	-0.125314	-0.00430217	-0.0774767	0.10454	0.203951	0.0841151	-0.186826	-0.223407	-0.17514
43.13.20	pgl1n.pk010.d6	BG711936	matrin F/G 1; Matrin F/G [Rattus norvegicus]	Mus musculus solute carrier family 21 (prostaglandin transporter),member 2 (Slc21a2), mRNA	0.00117424	0.340733	-0.0628166	-0.277791	-0.0816398	-0.0720269	-0.0805059	-0.0170937	-0.192817	-0.357827	-0.254081	-0.30644
43.13.9	pgl1n.pk005.b12	BG710776	Unknown (protein for IMAGE:5421443) [Homo sapiens]	Homo sapiens, proteasome (prosome, macropain) subunit, alpha type,4, clone MGC:24813 IMAGE:4287236, mRNA, complete cds	0.0179232	0.173849	-0.00146976	-0.077024	-0.018927	0.0607305	-0.0804794	0.0327969	-0.0454605	-0.113119	-0.0917983	-0.0577184
43.14.4	pgl1n.pk010.e18	BG711943	glutamyl-prolyl tRNA synthetase; glutamate tRNA ligase [Homo sapiens]	Homo sapiens, Similar to glutamyl-prolyl-tRNA synthetase, clone IMAGE:4997672, mRNA	0.0218195	0.328669	0.188282	0.0290467	0.120307	0.192709	0.207842	0.232272	-0.0963971	0.0365237	0.147666	0.0283939
43.16.12	pgm2n.pk006.a12	BM487923	hypothetical protein DKFZp434B0923.1 - human (fragment)	Mus musculus 12 days embryo embryonic body between diaphragm regionand neck cDNA, RIKEN full-length enriched library,clone:9430036A01 product:protocadherin 18, full insertsequence	0.00948716	0.366137	0.227158	0.107457	0.0813386	0.183761	0.277313	0.366218	8.05858e-05	0.110434	0.169159	0.150155
43.16.13	pgm2n.pk007.c4	BM488292	mitochondrial ribosomal protein L19 [Homo sapiens]	Gallus gallus aldolase B gene, intron 4	0.00216082	0.192804	0.0968422	-0.0126396	0.143715	0.0718133	0.109975	0.0618657	0.0641307	-0.0394715	-0.0490892	-0.0261283
43.17.14	pgm2n.pk013.f4	CD214604	No Hits Found	No Hits Found	0.0366907	0.193572	-0.0888852	0.015139	-0.088687	-0.12961	-0.00800968	-0.129234	0.0639618	0.022931	-0.0682597	0.0419229
43.18.18	pgr1n.pk004.a5	CD217559	No Hits Found	No Hits Found	0.0285276	0.665549	0.0550943	-0.267179	-0.164286	-0.199134	0.264661	0.319136	-0.212707	-0.28691	-0.346414	-0.222684
43.2.16	pgp1n.pk008.o21	BI392736	calsyntenin 3 [Rattus norvegicus]	Mus musculus calsyntenin 3 (Cs3), mRNA	0.00337285	0.770142	-0.440519	-0.0409119	-0.562868	-0.512793	-0.455397	-0.231017	-0.395072	-0.0482051	0.0723557	0.207274
43.2.18	pgp1n.pk008.o24	BI392738	unnamed protein product [Mus musculus]	No Hits Found	0.0413972	0.412345	-0.272197	-0.064699	-0.290579	-0.247471	-0.357794	-0.192942	-0.279659	-0.0341824	0.000494366	0.0545512
43.3.1	pgp1n.pk010.a16	BI394824	dynein, cytoplasmic, light polypeptide; Dynein, cytoplasmic, lightchain (protein inhibitor of neuronal NOS); proteininhibitor of neuronal nitric oxide synthase [Homosapiens]	Macaca fascicularis brain cDNA, clone:QflA-14782	0.0296573	0.232694	-0.139345	-0.0203494	-0.223195	-0.144781	-0.0936613	-0.0957431	-0.0691429	0.00114749	-0.0229009	0.00949862
43.3.4	pgp1n.pk011.c17	BI393412	gag/env fusion protein [Gallus gallus]	Gallus gallus clone 3A avian endogenous virus ev/J gag/env fusionprotein gene, partial cds	0.0375337	0.75275	-0.219486	0.0754985	-0.0793895	-0.444189	-0.243028	-0.111338	-0.116178	-0.0310534	0.140664	0.308561
43.6.9	pgp2n.pk010.i2	CD216265	growth hormone precursor (AA -25 to 191) [Gallus gallus]	Gallus gallus growth hormone gene, partial cds	0.0182492	1.07516	-0.266327	0.137312	-0.303374	-0.176928	0.027245	-0.612253	-0.542203	0.462908	0.356776	0.271767
43.7.10	pgf1n.pk001.c12	BI067690	pituitary tumor-transforming protein 1-interacting proteinprecursor; chromosome 21 open reading frame 3 proteinprecursor; chromosome 21 open reading frame 1 proteinprecursor; putative surface glycoprotein C21orf1precursor; PTTG-binding factor precursor [Homo sapiens]	Homo sapiens, pituitary tumor-transforming 1 interacting protein,clone MGC:9826 IMAGE:3862830, mRNA, complete cds	0.00918703	0.334044	0.128246	-0.0943838	-0.00425329	0.189197	0.113832	0.214207	-0.119837	-0.0855886	-0.0575816	-0.114528
43.7.13	pft1c.pk001.e1	AW355495	heat shock factor binding protein 1 [Homo sapiens]	Homo sapiens heat shock factor binding protein 1 (HSBP1), mRNA	0.00658391	0.267095	0.14487	0.0192769	0.0726189	0.173099	0.133431	0.200333	0.125836	0.00796607	0.010068	-0.0667627
43.8.15	pgf1n.pk007.i6	BI066263	putative senescence-associated protein [Pisum sativum]	X.borealis 28S ribosomal RNA gene for 28S rRNA	0.0393631	0.298125	0.104377	-0.00306698	0.0263545	0.0151416	0.149976	0.226035	-0.0106307	-0.0720907	0.0209501	0.0495034
43.8.4	pgf1n.pk003.j22	BI067722	ribosomal protein S19; 40S ribosomal protein S19 [Homo sapiens]	Homo sapiens, ribosomal protein S19, clone MGC:31751 IMAGE:4867036,mRNA, complete cds	0.00252801	0.409139	0.0556301	-0.118698	-0.146188	0.0051932	0.119762	0.243753	-0.0863086	-0.119718	-0.165386	-0.103379
43.9.12	pgf2n.pk001.f11	BM425970	epsilon1-COP [Bos taurus]	Mus musculus, coatomer protein complex, subunit epsilon, cloneMGC:6951 IMAGE:2812643, mRNA, complete cds	0.0300922	0.278803	0.152457	0.0512604	0.102979	0.237204	0.110859	0.158787	0.0985856	0.00443693	0.143619	-0.0415997
43.9.6	pgf1n.pk011.o13	BI067366	unnamed protein product [Homo sapiens]	Mus musculus expressed sequence AU041016 (AU041016), mRNA	0.0272325	0.523786	0.00439192	0.199154	0.366505	-0.205595	-0.0960782	-0.0472639	0.318191	0.20626	0.237083	0.0350821
43.9.9	pgf2c.pk001.e24	BM425596	hexosaminidase B preproprotein; beta-hexosaminidase beta chain; beta-N-acetylhexosaminidase; N-acetyl-beta-glucosaminidase [Homo sapiens]	Homo sapiens cervical cancer proto-oncogene 7 mRNA, complete cds	0.0121284	0.55499	0.3515	0.109046	0.0787203	0.358964	0.436324	0.531992	0.148614	0.0523927	0.258175	-0.022998
44.1.12	pgp1n.pk002.a9	BI390711	SOUL protein [Gallus gallus]	Gallus gallus SOUL protein (SOUL) mRNA, complete cds	0.000377213	0.571353	0.165541	-0.151753	-0.0603889	0.146231	0.245764	0.330558	-0.240795	-0.20212	-0.0272069	-0.136889
44.12.19	pgl1c.pk001.f16	BG641560	hypothetical protein FLJ21415 [Homo sapiens]	Homo sapiens hypothetical protein FLJ21415 (FLJ21415), mRNA	0.00170105	0.605296	0.131324	0.505105	0.0627805	0.10752	0.0893064	0.26569	0.368114	0.456285	0.668077	0.527942
44.13.12	pgl1n.pk006.j14		No Hits Found	No Hits Found	0.00265249	0.426492	-0.12742	-0.320209	-0.119593	-0.157755	-0.0836547	-0.148676	-0.239747	-0.252136	-0.278806	-0.510147
44.14.20	pnlb.pk0005.d11	AW198316	Cathepsin S	Homo sapiens cathepsin S (CTSS), mRNA	0.0417211	0.329846	-0.130512	0.0119903	-0.0962519	-0.170613	-0.0894115	-0.16577	-0.13355	-0.0185726	0.159232	0.0408519
44.14.4	pgl1n.pk010.f16	BG711958	No Hits Found	No Hits Found	0.041588	0.567213	0.179294	-0.0209904	0.321349	0.0806503	0.14845	0.166728	0.187915	-0.044679	0.0186664	-0.245864
44.14.7	pgl1n.pk012.c5	BG712346	No Hits Found	No Hits Found	0.0378205	0.477107	-0.141408	-0.0130824	0.153511	-0.128856	-0.248563	-0.341722	0.135384	0.0934594	-0.0120594	-0.269114
44.14.8	pgl1n.pk013.l20	BG712740	No Hits Found	No Hits Found	0.0152212	0.406139	0.106397	-0.100018	0.179469	0.0554754	0.109707	0.0809374	0.163409	-0.113114	-0.226669	-0.223699
44.15.14	pgm1c.pk003.j20	BM486565	Translocating chain-associated membrane protein [Gallus gallus]	Gallus gallus TRAM mRNA for Translocating chain-associated membrane protein, complete cds	0.037404	0.311361	-0.00935081	-0.140498	-0.120385	-0.014381	0.104938	-0.00757552	-0.206423	-0.135891	-0.0950598	-0.12462
44.16.17	pgm2n.pk007.d8	BM488314	No Hits Found	No Hits Found	0.00430595	0.355469	-0.232119	-5.12313e-05	-0.181979	-0.287325	-0.149845	-0.309329	-0.0644678	0.00364961	0.0144725	0.0461407
44.16.4	pgm2n.pk003.k2	BM487132	Dystroglycan precursor (Dystrophin-associated glycoprotein 1) [Contains: Alpha-dystroglycan (Alpha-DG); Beta-dystroglycan (Beta-DG)]	Mus musculus dystroglycan 1 (Dag1), mRNA	0.0298486	0.360139	0.0483476	-0.1157	-0.112312	-0.0920674	0.167647	0.230123	-0.121768	-0.119373	-0.130016	-0.0916415
44.16.8	pgm2n.pk006.a22	BM487932	RIKEN cDNA 1110002H13 [Mus musculus]	Mus musculus RIKEN cDNA 1110002H13 gene (1110002H13Rik), mRNA	0.0411336	0.251422	-0.0625187	0.0189489	-0.168131	-0.0470405	-0.00874029	-0.0261626	0.00297384	0.0832906	-0.0111866	0.000717692
44.17.9	pgm2n.pk012.c15	AW355458	elastin microfibril interface located protein 1 [Mus musculus]	No Hits Found	0.0204208	0.343923	-0.167288	-0.0251403	-0.0637495	-0.224915	-0.274601	-0.105888	0.0693213	0.000852808	-0.16795	-0.00278479
44.18.6	pgr1n.pk002.h19	BM440208	similar to KIAA1957 protein [Homo sapiens] [Mus musculus]	No Hits Found	0.00665839	0.698709	-0.13395	0.143384	-0.155911	-0.0572273	-0.0448998	-0.277761	-0.0778805	0.0440827	0.186387	0.420948
44.18.7	pgr1n.pk001.j2	BM439904	No Hits Found	No Hits Found	0.0230675	0.248931	0.154379	0.0444054	0.230035	0.14209	0.107483	0.137907	0.0362648	0.086279	0.0739735	-0.0188957
44.2.18	pgp1n.pk008.p23	BI392754	clusterin [Gallus gallus]	Gallus gallus clusterin mRNA, complete cds	0.00244426	0.330216	-0.0617806	-0.258987	-0.145425	0.0069758	-0.0503198	-0.058353	-0.32324	-0.271097	-0.239573	-0.202036
44.2.5	pgp1n.pk005.e24	BI391703	No Hits Found	No Hits Found	0.0150226	0.479905	-0.035123	0.138111	-0.211068	0.0471289	0.0204254	0.00302199	0.0173047	0.102614	0.268837	0.163688
44.2.7	pgp1n.pk005.f1	BI391710	unnamed protein product [Mus musculus]	Gallus gallus POL-like gene sequence	0.00247277	0.876627	-0.399466	0.0416345	-0.492612	-0.371971	-0.485644	-0.247638	-0.16755	-0.0849777	0.0350507	0.384014
44.2.8	pgp1n.pk006.i17	BI392049	similar to Heat shock protein HSP 90-alpha (HSP 86) [Homo sapiens]	Mus musculus chromosome 5 clone rp23-403l21 strain C57BL/6J, complete sequence	0.00402217	0.566824	-0.307212	-0.0975691	-0.471425	-0.214642	-0.124565	-0.418217	-0.419758	0.0953989	0.0291145	-0.0950317
44.2.9	pgp1n.pk005.f11	BI391712	eukaryotic translation elongation factor 1 alpha 2; elongation factor-1 alpha; Statin S1; elongation factor 1-alpha 2 [Homo sapiens]	Oryctolagus cuniculus elongation factor 1 A2 (EEF1A-2) mRNA, complete cds	0.0293347	0.250202	0.147345	-0.0202644	0.0342718	0.152683	0.179341	0.223083	-0.0170002	-0.0251951	-0.0271188	-0.0117437
44.3.12	pgp1n.pk013.i8	BI394126	similar to hypothetical protein FLJ22169 [Homo sapiens] [Musmusculus]	Homo sapiens hypothetical protein FLJ22169 (FLJ22169), mRNA	0.0223989	0.69903	-1.00753	-0.667941	-0.97844	-1.12689	-0.904792	-1.01998	-0.780684	-0.861523	-0.601696	-0.427862
44.3.14	pgp1n.pk013.j13	BI394129	similar to Putative ubiquinone biosynthesis monooxgenase COQ6 (CGI-10) [Mus musculus]	Homo sapiens CGI-10 protein (CGI-10), mRNA	0.00536701	1.2097	-0.487287	0.0269355	-0.630087	-0.270141	-0.234834	-0.814086	-0.758182	0.395615	0.288579	0.181729
44.5.1	pgp2n.pk005.p16	BM491294	damage-specific DNA-binding protein 2 [Mus musculus]	Homo sapiens chromosome 11, clone RP11-17G12, complete sequence	0.0135595	0.505641	-0.0757776	0.178317	-0.179443	-0.00560433	-0.1049	-0.0131625	0.0772343	0.326198	0.149053	0.160782
44.5.18	pgp2n.pk009.l2	CD215772	Similar to RIKEN cDNA 2310046K01 gene [Mus musculus]	Homo sapiens chromosome 20 open reading frame 54 (C20orf54), mRNA	0.016242	0.346415	0.0543672	-0.139663	0.0909962	0.105005	-0.0293378	0.0508058	-0.184948	-0.24141	-0.171771	0.0394759
44.6.6	pgp1c.pk003.j15	CD216688	glypican 4 [Homo sapiens]	No Hits Found	0.000325957	0.380413	0.228715	-0.0415807	0.154041	0.28104	0.233853	0.245926	0.036296	-0.0898527	-0.013394	-0.0993722
44.7.11	pft1c.pk001.e10	AW355496	cyclin L ania-6a [Homo sapiens]	Homo sapiens 3 BAC RP11-555M1 (Roswell Park Cancer Institute Human BAC Library) complete sequence	0.00161451	0.444527	0.199871	-0.0104781	0.155877	0.115867	0.257343	0.270397	0.0956315	-0.17413	-0.0384194	0.0750054
44.7.17	pgf1n.pk002.f14	BI064724	RAD52B [Gallus gallus]	Gallus gallus mRNA for RAD52B, complete cds	0.0335405	0.718445	-0.0482657	0.147108	-0.107905	0.194842	0.130597	-0.410596	-0.0175246	0.307848	0.0831939	0.214915
44.7.2	pgp2n.pk007.l3	BM491889	No Hits Found	No Hits Found	0.0256357	0.284462	0.038569	-0.0800491	0.00875534	0.0111259	0.0511918	0.0832031	-0.0123934	-0.0600361	-0.0465085	-0.201259
44.8.15	pgf1n.pk007.j11	BI066268	CMP-N-acetylneuraminate-beta-galactosamide-alpha-2, 6-sialyltransferase (Beta-galactoside alpha-2,6-sialyltransferase) (Alpha 2,6-ST) (Sialyltransferase 1) (ST6Gal I)	G.gallus mRNA for Gal beta 1,4 GlcNAc alpha 2,6-sialyltransferase	0.0329466	0.482257	0.00560247	-0.137918	-0.208317	0.192801	0.0311289	0.00679692	-0.289456	-0.0428292	-0.0843579	-0.135028
44.8.18	pgf1n.pk008.o10	BI066669	No Hits Found	Homo sapiens mRNA for putative Ca2+-transporting ATPase, partial	0.0151728	0.474671	-0.119469	0.123337	-0.151351	0.0331212	-0.195615	-0.164032	-0.0886035	0.0888261	0.279056	0.21407
44.8.20	pgf1n.pk008.o17	BI067816	40S RIBOSOMAL PROTEIN S6	G.gallus mRNA for ribosomal protein S6	0.0207687	0.530921	-0.0730292	-0.363403	-0.0467535	-0.140575	-0.0479286	-0.0568599	-0.329611	-0.278944	-0.577674	-0.267383
44.8.4	pgf1n.pk003.k18	BI065135	RIKEN cDNA 2310003C23 [Mus musculus]	Homo sapiens chromosome 20 open reading frame 11 (C20orf11), mRNA	0.00964565	0.12754	0.0932767	0.00854322	0.0905681	0.0623953	0.102035	0.118108	0.00600529	0.0348993	0.00270017	-0.00943194
44.9.18	pgf2n.pk004.f19	BM427551	hypothetical protein MGC47046 [Mus musculus]	Homo sapiens polymerase (RNA) II (DNA directed) polypeptide B, 140kDa (POLR2B), mRNA	0.0384648	0.32299	0.121299	0.0288477	-0.0316121	0.0767823	0.306025	0.134003	-0.0169654	0.0291987	0.0225899	0.0805678
45.1.4	pgp1c.pk002.h23	BI389906	Endoplasmin precursor (Heat shock 108 kDa protein) (HSP108) (HSP 108) (Transferrin-binding protein)	Chicken heat shock protein 108 mRNA, complete cds	0.025848	0.617769	0.0344305	-0.286113	-0.179576	0.110278	0.146397	0.0606227	0.00868429	-0.257317	-0.471372	-0.424446
45.1.8	pgp1c.pk002.i1	AW355458	unnamed protein product [Mus musculus]	No Hits Found	0.0459251	0.520944	-0.988159	-0.747666	-0.919185	-0.954947	-1.06524	-1.01326	-0.997606	-0.83626	-0.544294	-0.612506
45.1.9	pgp1c.pk003.i5	BI390206	phosphatidylethanolamine binding protein [Homo sapiens]	No Hits Found	0.0201629	0.755567	-0.411624	-0.0850412	-0.449259	-0.314147	-0.183829	-0.699262	0.0563047	0.0495075	-0.226664	-0.219312
45.11.10	pgf1n.pk009.p16	BI066923	Semaphorin 3C precursor (Collapsin-3) (COLL-3)	Gallus gallus collapsin 3 mRNA, complete cds	6.60153e-06	0.714573	0.178059	-0.266941	0.0153037	0.0996906	0.307586	0.289657	-0.271852	-0.238777	-0.150148	-0.406987
45.12.17	pgl1c.pk001.a8	BG641482	RIKEN cDNA 2610030N08 [Mus musculus]	Mus musculus RIKEN cDNA 2610030N08 gene (2610030N08Rik), mRNA	0.0264123	0.467552	-0.158695	0.0700534	-0.0395606	-0.160216	-0.138413	-0.296591	-0.0487582	0.0391249	0.118887	0.170961
45.13.1	pgl1n.pk002.d20	BG710034	gag R10 [Coturnix coturnix]	C.coturnix japonica mRNA for R10 protein	0.0300637	0.557457	0.122261	-0.0332962	-0.11592	-0.0334673	0.257321	0.381108	-0.176348	0.0174703	0.0416859	-0.0159925
45.13.12	pgl1n.pk006.g20	BG711129	GLUTATHIONE S-TRANSFERASE (GST CLASS-ALPHA)	Chicken glutathione S-transferase (GST) mRNA, complete cds	0.0365245	0.275849	-0.0924752	0.0268069	-0.144726	-0.196613	-0.0833249	0.0547635	-0.0398414	0.0792352	0.0277332	0.0401007
45.13.18	pgl1n.pk010.b19	BG711905	No Hits Found	Mus musculus, necdin, clone MGC:18530 IMAGE:4217666, mRNA, complete cds	0.00485411	0.207932	-0.00881124	0.110041	-0.0467204	0.000334495	-0.0164712	0.0276121	0.0896081	0.105336	0.161212	0.0840063
45.13.5	pgl1n.pk002.e13	BG710043	KIAA1605 protein [Homo sapiens]	No Hits Found	0.0340764	0.330968	-0.146676	-0.32682	-0.202282	-0.0929267	-0.147533	-0.143964	-0.423895	-0.292252	-0.267776	-0.323358
45.18.12	pgr1n.pk002.f6	BM440172	PR domain containing 12; PR-domain containing protein 12 [Homosapiens]	Homo sapiens PR domain containing 12 (PRDM12), mRNA	0.0375679	0.211179	-0.0761364	0.0330829	-0.047099	-0.132144	-0.0488732	-0.0764299	0.0790352	0.0211376	-0.011521	0.0436798
45.19.9	pgr1n.pk006.l14	CD218109	hypothetical protein FLJ20729 [Homo sapiens]	No Hits Found	0.0202442	0.208742	-0.104008	-0.00770393	-0.0655296	-0.134928	-0.0660612	-0.149515	0.0592271	0.0385154	-0.0878499	-0.0407083
45.2.4	pgp1n.pk004.c20	BI391362	extensin-like protein; protein id: At4g18670.1 [Arabidopsisthaliana]	Homo sapiens potassium voltage-gated channel, Shaw-related subfamily, member 3 (KCNC3), mRNA	0.0119626	0.410447	-0.216369	-0.0349914	-0.2218	-0.180214	-0.316383	-0.14708	-0.0803169	-0.186643	0.0329309	0.0940638
45.3.14	pgp1n.pk013.h11	BI394090	interleukin 11 receptor, alpha chain 1 [Rattus norvegicus]	No Hits Found	0.013585	0.365115	0.113474	-0.0690307	0.0630272	0.145005	0.0727144	0.173151	0.121238	-0.093023	-0.112374	-0.191964
45.5.13	pgp2n.pk007.g10	BM491763	No Hits Found	No Hits Found	0.00734845	0.291549	0.0809348	-0.0786336	0.0663305	0.0616181	0.0692146	0.126576	0.0727093	-0.155501	-0.164973	-0.0667697
45.6.11	pgp2n.pk010.g23	CD216240	No Hits Found	No Hits Found	0.00139558	0.779749	-0.13714	0.250123	0.0575931	-0.00528341	-0.229666	-0.371205	-0.0112146	0.408543	0.36743	0.235735
45.6.20	pgp1n.pk013.k8	BI394168	RIKEN cDNA 1200007O21 [Mus musculus]	Mus musculus, RIKEN cDNA 1200007O21 gene, clone MGC:31034IMAGE:5249766, mRNA, complete cds	0.00638633	0.438333	-0.12159	0.0970379	-0.126779	-0.154511	-0.0114801	-0.193588	-0.199255	0.244745	0.217708	0.124953
45.6.9	pgp2n.pk010.g17	CD216236	No Hits Found	No Hits Found	0.0202304	0.157578	0.0344922	-0.0338078	0.0496342	0.0490798	-0.0173055	0.0565603	0.0630153	-0.0365596	-0.0606696	-0.101017
45.7.3	pgp2n.pk003.l22	BM490538	unnamed protein product [Mus musculus]	Mus musculus RIKEN cDNA 9130416N05 gene (9130416N05Rik), mRNA	0.045732	0.258079	0.119696	-0.00914266	0.0538644	0.167231	0.0792751	0.178415	-0.0633748	0.127216	-0.0796645	-0.0207476
45.7.9	pft1c.pk001.a2	AW355461	No Hits Found	No Hits Found	0.00655235	0.444825	-0.0104383	0.142515	-0.0587909	-0.204089	0.155639	0.0654882	0.145512	0.00809506	0.240736	0.175718
45.8.10	pgf1n.pk006.a13	BI065825	HSPC010 [Homo sapiens]	Mus musculus, hypoxia induced gene 1, clone MGC:35918IMAGE:5148784, mRNA, complete cds	0.000335515	0.472142	0.210554	-0.0641991	0.0624578	0.16519	0.228395	0.386173	-0.0833664	-0.0859695	-0.0243142	-0.0631464
45.8.17	pgf1n.pk007.g10	BI066207	proteasome (prosome, macropain) 26S subunit, ATPase 3 [Mus musculus]	Rat liver mRNA for proteasomal ATPase (TBP1), complete cds	0.0159919	0.370593	0.176715	0.0817331	-0.020109	0.156964	0.248456	0.321548	-0.0490454	0.0743972	0.216742	0.0848386
45.8.19	pgf1n.pk007.g18	BI067778	similar to proteasome (prosome, macropain) 26S subunit, ATPase, 5 [Homo sapiens]	S.scrofa mRNA for putative 26S protease subunit	0.0260496	0.195434	0.110742	-6.22924e-05	0.160852	0.0737395	0.11736	0.0910151	-0.0345816	-0.01696	0.0390204	0.0122721
45.9.9	pgf2c.pk001.d20	BM425568	kangai 1 (suppression of tumorigenicity 6, prostate; CD82 antigen(R2 leukocyte antigen, antigen detected by monoclonaland antibody IA4)) [Homo sapiens]	Rattus norvegicus kangai 1 (Kai1), mRNA	0.0033159	0.396798	-0.0316973	0.141068	-0.225039	-0.0169214	0.0669301	0.0482416	0.114539	0.144368	0.171759	0.133604
46.1.18	pgp1n.pk004.c22	BI391364	replication factor C (activator 1) 4, 37kDa; replication factor C (activator 1) 4 (37kD) [Homo sapiens]	Mus musculus expressed sequence AU040575 (AU040575), mRNA	0.038993	0.250828	-0.0129623	0.091381	0.122179	0.00577913	-0.0921163	-0.0876911	0.102366	0.0772823	0.158711	0.0271648
46.10.5	pgf2n.pk005.e10	BM426957	Membrane-associated protein HEM-1 (Hematopoietic protein 1)	Mus musculus expressed sequence AI463083 (AI463083), mRNA	0.0144333	0.446175	2.99555e-05	-0.174642	-0.0387726	-0.0391044	0.033356	0.0446407	-0.124059	-0.401534	-0.0379471	-0.135029
46.12.13	pgl1c.pk001.b23	BG641490	xylulokinase homolog; xylulokinase (H. influenzae) homolog [Homo sapiens]	No Hits Found	0.0164164	0.427817	-0.133977	0.0716406	-0.0977678	-0.176463	-0.212004	-0.0496741	0.0456813	-0.00269838	0.0277657	0.215814
46.12.2	pgf2n.pk002.m7	BM426480	No Hits Found	No Hits Found	0.037604	0.490113	-0.0343762	-0.198516	0.0591648	-0.0968334	-0.0472867	-0.0525495	-0.0290955	-0.430948	-0.0814943	-0.252527
46.13.1	pgl1n.pk002.f1	BG713282	mitochondrial ribosomal protein L27 isoform a [Homo sapiens]	No Hits Found	0.00514517	0.285201	0.124465	-0.057578	0.0844479	0.184372	0.107376	0.121666	-0.0288958	-0.0422159	-0.0583711	-0.100829
46.13.12	pgl1n.pk006.h17	BG711146	similar to CGI-84 protein [Homo sapiens]	Homo sapiens cDNA FLJ11318 fis, clone PLACE1010274, highly similarto Homo sapiens mRNA; cDNA DKFZp564O123	0.0460445	0.423431	0.150696	0.019544	-0.0520105	0.0293953	0.317787	0.307613	-0.105644	-0.0442149	0.11995	0.108085
46.13.19	pgl1n.pk008.a3	BG711524	Mil1 protein (Bcl-rambo)	Mus musculus BCL2-like 13 (apoptosis facilitator) (Bcl2l13), mRNA	0.00732384	0.294436	0.0143331	-0.138816	-0.0570167	0.0766595	-0.0487998	0.0864892	-0.132645	-0.207947	-0.0718509	-0.142822
46.14.8	pgl1n.pk013.i1	BG712685	No Hits Found	No Hits Found	0.00415704	0.274662	-0.0217553	0.123726	-0.110613	-0.0688495	0.00168491	0.0907568	0.0500118	0.159273	0.164048	0.121572
46.15.18	pgm2n.pk003.h17	BM487065	kinase suppressor of ras [Mus musculus]	No Hits Found	0.0327923	0.168189	0.0287286	-0.0744637	-0.06314	0.0706706	0.0668698	0.0405138	-0.0737938	-0.0975181	-0.062937	-0.0636058
46.16.1	pgm2n.pk002.f10	BM486672	TERA protein [Homo sapiens]	Homo sapiens, TERA protein, clone MGC:1093 IMAGE:3504430, mRNA,complete cds	0.0418445	0.248669	-0.0520339	-0.147565	-0.111685	0.00227542	-0.0469221	-0.0518034	-0.144334	-0.0880862	-0.246394	-0.111445
46.16.14	pgm2n.pk008.e3	BM488630	No Hits Found	No Hits Found	0.0493637	0.18005	-0.0233544	-0.10321	-0.0895435	0.00258202	0.0180622	-0.0245182	-0.111555	-0.0659632	-0.161988	-0.0733327
46.16.3	pgm2n.pk002.f12	BM486674	similar to Kelch motif containing protein~data source:Pfam, sourcekey:PF01344, evidence:ISS~putative [Homo sapiens]	Homo sapiens BAC clone RP11-526L8 from 2, complete sequence	0.0293024	0.533428	-0.0143207	-0.263702	-0.168712	-0.204954	0.144144	0.172239	-0.232055	-0.246266	-0.361189	-0.215299
46.16.6	pgm2n.pk005.p5	BM487916	KIAA0781 protein [Homo sapiens]	Mus musculus similar to Probable serine/threonine protein kinaseSNF1LK (LOC235344), mRNA	0.00248667	0.192056	0.0991409	-0.0181055	-0.0297042	0.153012	0.127954	0.145302	-0.0390446	-0.0215073	-0.00651405	-0.00535593
46.17.5	pgm2n.pk009.m3	BM489069	No Hits Found	No Hits Found	0.000454695	0.286919	0.107332	-0.0404191	0.147969	0.0801235	0.0891686	0.112065	-0.0146407	0.0905644	-0.13895	-0.0986502
46.2.6	pgp1n.pk006.f8	BI392024	No Hits Found	No Hits Found	0.0157796	0.280122	-0.0989173	0.100458	-0.136459	-0.108133	-0.0764266	-0.0746501	0.0185362	0.122932	0.143662	0.116701
46.6.9	pgp2n.pk010.h13	CD216255	caveolin 2; caveolae protein, 20-kD; caveolin 2, alpha isoform;caveolin 2, beta isoform [Homo sapiens]	Gallus gallus clone WAG-65N20, complete sequence	0.0422562	0.416072	0.0249258	0.185951	0.341185	-0.170477	-0.0482188	-0.0227862	0.0908267	0.207004	0.200378	0.245595
46.7.14	pgf1n.pk001.c1	BI064373	No Hits Found	Homo sapiens similar to Spred-2 (LOC200734), mRNA	0.00106898	0.445995	0.110304	-0.0444733	0.274212	0.0857223	0.0374658	0.0438142	0.0633561	-0.0500667	-0.0193994	-0.171783
46.7.20	pgf1n.pk003.i11	BI067652	ALCOHOL DEHYDROGENASE CLASS III (GLUTATHIONE-DEPENDENT FORMALDEHYDE DEHYDROGENASE) (FDH)	Oryctolagus cuniculus mRNA for class III alcohol dehydrogenase	0.0184596	0.315216	0.0577205	-0.0909633	-0.0425269	0.157185	0.0877383	0.0284854	-0.0093414	-0.132737	-0.0637445	-0.15803
46.8.10	pgf1n.pk006.c7	BI065864	No Hits Found	Avian leukosis virus strain ev-3, complete genome	0.000643615	3.06708	-1.27236	0.353251	-0.599141	-1.31201	-0.81755	-2.36074	-0.16803	0.70634	0.512931	0.361763
46.8.8	pgf1n.pk006.b24	BI067928	ATP/ADP antiporter [Gallus gallus]	Gallus gallus avANT mRNA for ATP/ADP antiporter, complete cds	0.0309261	0.407673	0.185922	0.0577119	0.0938993	0.278641	0.203479	0.167669	0.129419	0.0704481	-0.129032	0.160012
47.1.5	pgp1c.pk001.a9	BI390426	BETA-2-MICROGLOBULIN PRECURSOR	G.gallus gene for beta-2 microglobulin (clone RG6)	0.0274281	0.848623	-0.122199	0.164283	-0.396487	-0.0290832	-0.158015	0.0947872	-0.448338	0.307273	0.452136	0.346061
47.10.5	pgf2n.pk005.d15	BM426940	No Hits Found	No Hits Found	0.000898596	0.624758	-0.107464	0.232965	-0.0640083	-0.210856	0.0117493	-0.166741	0.279537	0.0687776	0.169646	0.413901
47.10.8	pgf2n.pk006.e8	BM427625	chromatin accessibility complex 1; histone-fold protein CHRAC15[Homo sapiens]	Mus musculus chromatin accessibility complex 1 (Chrac1), mRNA	0.00100705	0.31335	-0.0200272	0.142634	-0.00348838	0.01778	-0.0788228	-0.0155776	0.105463	0.100847	0.234527	0.1297
47.13.19	pgl1n.pk007.o8	BG711505	Histone H2B	Chicken DNA for CH1-10 histone H2A/H2B sequence	0.00772898	0.487151	-0.0596017	0.182892	-0.0342792	0.0168304	-0.14059	-0.0803682	-0.0495855	0.131873	0.346561	0.302718
47.14.1	pgl1n.pk007.p21	BG711512	sporulation-induced transcript 4-associated protein; hypothetical protein FLJ11058 [Homo sapiens]	Homo sapiens, Similar to chromosome 11 open reading frame 23, clone MGC:8797 IMAGE:3913160, mRNA, complete cds	0.0119358	0.238058	0.192944	0.0885668	0.0555439	0.289919	0.227968	0.198344	0.0518612	0.0562386	0.127779	0.118388
47.14.10	pgl1n.pk013.h15	BG712672	Pr57 env polyprotein precursor [Avian leukosis virus]	Gallus gallus endogenous virus-21 JFIL-1 DNA sequence	0.00636444	3.87286	-1.22678	0.454815	-0.742995	-1.01511	-0.956268	-2.19277	-0.576655	1.68009	0.361795	0.354034
47.14.2	pgl1n.pk010.c12	BG711914	No Hits Found	No Hits Found	0.0384864	0.350245	0.148483	0.00677519	0.1648	0.129793	0.195725	0.103612	0.155283	-0.154519	0.0415123	-0.0151752
47.16.14	pgm2n.pk008.d13	BM488602	No Hits Found	No Hits Found	0.0237112	0.203927	-0.03975	-0.140263	-0.0112106	-0.0286742	-0.0450155	-0.0740996	-0.0839179	-0.0601914	-0.215137	-0.201804
47.18.14	pgr1n.pk003.p14	BM440724	No Hits Found	No Hits Found	0.0132447	0.314442	0.0500685	-0.0735847	-0.0407533	0.047556	0.0760304	0.117441	0.00352926	-0.072701	-0.197001	-0.0281661
47.18.18	pgr1n.pk003.p19	BM440729	Hypothetical zinc finger protein KIAA1196	Mouse DNA sequence from clone RP23-138J20 on chromosome 2, complete sequence	0.0445871	0.587472	0.0673162	-0.292722	0.100144	-0.132261	0.0600545	0.241328	-0.192079	-0.346144	-0.303406	-0.32926
47.2.12	pgp1n.pk006.f7	BI392014	ezrin [Gallus gallus]	Gallus gallus mRNA for ezrin, complete cds	0.0277251	0.256937	0.128165	0.255555	0.181276	0.105091	0.124536	0.101759	0.16557	0.291874	0.358696	0.206079
47.2.14	pgp1n.pk008.m24	BI392699	ankyrin 2, isoform 1; ankyrin-2, nonerythrocytic; ankyrin-B; ankyrin, brain; ankyrin, neuronal; ankyrin, nonerythroid [Homo sapiens]	Taeniopygia guttata ankyrin B mRNA, partial cds	0.017288	0.477929	0.00188109	0.158876	-0.112377	-0.130822	0.0671869	0.183536	-0.0998175	0.132717	0.347107	0.255499
47.2.6	pgp1n.pk006.f17	BI392002	D-dopachrome tautomerase [Homo sapiens]	No Hits Found	0.000404303	0.353204	-0.10981	0.157529	-0.0938829	-0.12207	-0.106359	-0.116926	0.0415677	0.182754	0.231134	0.174658
47.3.12	pgp1n.pk013.h1	BI394089	ADP-RIBOSYLATION FACTOR 4	Mus musculus ADP-ribosylation factor 4 (Arf4), mRNA	0.00230647	0.425904	0.0331175	0.250822	0.270006	-0.102081	-0.116461	0.081007	0.26606	0.134449	0.293337	0.309443
47.5.1	pgp2n.pk005.n7	BM491264	No Hits Found	No Hits Found	0.00894327	0.24903	0.0468748	0.149818	0.017267	0.142201	-0.00456926	0.0326002	0.0673291	0.106882	0.180601	0.24446
47.5.8	pgp2n.pk006.k9	BM491534	sine oculis homeobox homolog 2.1 [Danio rerio]	Mouse mRNA for Six2, complete sequence	0.0227899	0.272049	-0.130193	-0.268377	-0.117847	-0.17844	-0.0734744	-0.151009	-0.250071	-0.31114	-0.345523	-0.166773
47.5.9	pgp2n.pk007.f8	BM491760	No Hits Found	No Hits Found	0.0249752	0.457802	0.124235	-0.0219358	0.243496	0.109913	0.0818231	0.0617079	0.0529583	0.0279658	0.0456386	-0.214306
47.6.15	pgp1n.pk005.p16	BI391918	vacuolar H(+)-transporting ATPase 116 kDa subunit, a1 isoform [Gallus gallus]	Gallus gallus mRNA for vacuolar H(+)-transporting ATPase 116 kDa subunit, a1 isoform (a1 gene)	0.00912304	0.260336	0.188905	0.0190694	0.105345	0.220657	0.221338	0.208278	-0.0348391	-0.0168402	0.166955	-0.0389976
47.6.2	pgp2n.pk009.j19	CD215764	yippee-like 1 [Homo sapiens]	Coturnix coturnix qdgl-1 mRNA, complete cds	0.0067562	0.253019	0.0692917	0.189486	0.0922239	0.00249034	0.101446	0.081006	0.134279	0.15063	0.25551	0.217527
47.6.20	pgp1n.pk013.n2		No Hits Found	No Hits Found	0.0101535	0.353658	0.165923	-0.0108501	0.311068	0.158834	0.11014	0.0836489	-0.013151	-0.0209879	0.033329	-0.0425903
47.8.10	pgf1n.pk006.a15	BI065826	Apoptosis regulator Bcl-2	G.domesticus mRNA for PCKBCL2	0.0322216	0.34371	0.107984	0.234488	0.00561332	0.0586344	0.175698	0.191991	0.123503	0.225582	0.349323	0.239542
48.1.14	pgp1n.pk001.p17	BI390682	KH domain-containing transcription factor B3 [Xenopus laevis]	Xenopus laevis RNA binding protein Vera mRNA, complete cds	0.00203859	0.534101	-0.0485878	0.0871483	0.203103	0.0504835	-0.13289	-0.315047	0.219054	0.132013	0.139235	-0.141709
48.1.18	pgp1n.pk004.c24	BI391366	No Hits Found	Gallus gallus clone WAG-69H2, complete sequence	0.00240474	0.576794	0.0582702	0.279822	-0.0916481	0.126707	0.0829416	0.11508	0.0958076	0.216797	0.485146	0.321536
48.10.10	pgf2n.pk006.e19	BM427285	MADP-1 protein [Homo sapiens]	Homo sapiens mRNA for MADP-1 protein, complete cds	0.0251339	0.422776	0.129724	-0.0950221	-0.151351	0.0983222	0.290094	0.28183	-0.122276	-0.0554643	-0.0696664	-0.132682
48.13.19	pgl1n.pk008.a5	BG711526	Similar to secretory protein SEC8 [Homo sapiens]	Homo sapiens, Similar to secretory protein SEC8, clone MGC:27170IMAGE:4667989, mRNA, complete cds	0.000580513	0.447059	-0.0480774	0.24659	-0.0486851	-0.00846522	-0.0602785	-0.0748808	0.0713219	0.285361	0.372178	0.257498
48.14.10	pgl1n.pk013.i2	BG712694	No Hits Found	No Hits Found	0.0199316	0.293176	-0.0233499	0.0814028	-0.170106	-0.0546235	0.00820963	0.123121	0.0607107	0.0807556	0.123069	0.0610759
48.14.9	pgl1n.pk011.o5	BG712289	No Hits Found	Homo sapiens mRNA for KIAA2025 protein	0.00944394	0.40119	-0.110466	0.151646	-0.108867	-0.224157	-0.188796	0.0799537	0.101661	0.153135	0.177033	0.174752
48.16.16	pgm2n.pk008.e14	BM488620	selenocysteine lyase; Selenocysteine reductase [Mus musculus]	Mus musculus similar to selenocysteine lyase; Selenocysteinereductase [Mus musculus] (LOC269223), mRNA	0.0317176	0.140948	-0.045033	-0.121921	-0.0978714	-0.0200267	-0.0152254	-0.0470085	-0.0810064	-0.0944642	-0.156174	-0.15604
48.16.19	pgm2n.pk007.b23	BM488271	deoxycytidine kinase [Mus musculus]	Homo sapiens deoxycytidine kinase (DCK), mRNA	0.0012187	0.413594	0.148354	-0.0132972	0.253863	0.212353	0.131335	-0.00413507	0.041214	0.0103035	0.0550249	-0.159731
48.17.1	pgm2n.pk009.l22	BM489051	No Hits Found	No Hits Found	0.0251786	0.263192	-0.017024	-0.131147	-0.176999	-0.00617845	0.0543495	0.0607325	-0.0879499	-0.104032	-0.202459	-0.130147
48.18.10	pgr1n.pk002.g4	BM440193	similar to dynein 2 light intermediate chain [Homo sapiens]	Homo sapiens CGI-60 protein (CGI-60), mRNA	0.000892553	0.284649	0.0916668	0.256111	0.136806	0.0697335	0.102231	0.0578967	0.145054	0.241413	0.295429	0.342546
48.19.14	pgr1n.pk007.l24	CD218400	No Hits Found	No Hits Found	0.0298249	0.636172	-0.201985	0.112412	-0.413125	-0.103427	-0.150017	-0.14137	-0.0336005	0.199888	0.223047	0.0603113
48.3.1	pgp1n.pk009.p16	BI395045	Glutamine synthetase (Glutamate--ammonia ligase)	Chicken retinal glutamine synthetase (Glns) mRNA, complete cds	0.0197081	1.02442	-0.162449	0.227477	-0.100425	-0.116555	-0.209699	-0.223115	-0.0243598	0.141064	0.801305	-0.00809924
48.3.14	pgp1n.pk013.h7	BI394939	eukaryotic translation initiation factor 2, subunit 1 (alpha ) [Rattus norvegicus]	Rattus norvegicus eukaryotic translation initiation factor 2, subunit 1 (alpha ) (Eif2s1), mRNA	0.00367389	0.404817	-0.277815	-0.0807922	-0.347228	-0.206607	-0.353882	-0.20354	-0.263158	-0.116997	0.00605253	0.0509344
48.4.13	pgp2n.pk004.i21	BM490810	profilin 2 isoform b; profilin-2 [Homo sapiens]	Homo sapiens profilin 2 (PFN2), transcript variant 1, mRNA	0.0123782	0.402118	0.146163	-0.00623332	0.366712	0.0538392	0.0771758	0.086925	-0.0204279	-0.0203334	-0.0354061	0.0512341
48.5.1	pgp2n.pk005.o15	BM491273	p57kip2	Homo sapiens, clone IMAGE:5186347, mRNA	0.0242179	3.582	-1.36854	-0.142082	-1.82286	-0.545757	-1.25715	-1.84837	-1.6376	0.081435	-0.745787	1.73363
48.8.17	pgf1n.pk007.h14	BI066230	Doc2b [Rattus norvegicus]	Mus musculus double C2, beta (Doc2b), mRNA	0.000649205	0.584695	-0.165009	0.1672	-0.312125	-0.120071	-0.158729	-0.0691095	-0.0706117	0.27257	0.269131	0.197711
48.8.19	pgf1n.pk007.h20	BI066236	POMT2 [Homo sapiens]	Homo sapiens protein O-mannosyltransferase 2 (POMT2) mRNA, complete cds	0.00919288	0.314375	-0.0127264	-0.134033	-0.11616	0.0984053	-0.0469995	0.0138483	-0.0985711	-0.085291	-0.1363	-0.21597
48.8.20	pgf1n.pk008.m19	BI066637	sterile alpha and HEAT/Armadillo motif protein, ortholog of Drosophila; cytokeratin 14 [Homo sapiens]	Homo sapiens, clone IMAGE:5240465, mRNA	0.00649045	0.448024	0.0905776	-0.0625651	0.0364009	0.3035	-0.0115735	0.0339827	-0.0245994	-0.0115341	-0.144524	-0.0696032
48.8.4	pgf1n.pk003.i21	BI065100	Cytochrome c	Chicken cytochrome c gene, allele CC10, complete CDS	0.0126405	0.324617	0.104616	-0.0829721	0.137583	0.136525	0.0432283	0.101127	-0.0391414	-0.0409247	-0.0647892	-0.187033
48.8.6	pgf1n.pk006.b13	BI065839	similar to RIKEN cDNA 1110018J18 [Homo sapiens]	TPA: Homo sapiens C9ORF21 (C9orf21) mRNA, complete cds	0.0159285	0.649073	-0.0198707	0.144156	-0.273519	-0.0423944	0.098504	0.137926	0.0688185	0.0419886	0.0902615	0.375554
48.9.2	pgf1n.pk011.m8	BI067351	No Hits Found	Bos taurus mRNA for protein phosphatase 2C beta	0.0331031	0.193915	0.133069	0.241765	0.113201	0.0784862	0.176925	0.163663	0.224472	0.266115	0.204071	0.272401
5.1.2	pgp1c.pk003.f9	BI390401	ADP-ribosylation factor 1 GTPase activating protein [Rattusnorvegicus]	Homo sapiens ADP-ribosylation factor GTPase activating protein 1(ARFGAP1), mRNA	0.01659	1.03269	-0.275044	0.200697	-0.460542	-0.10829	-0.108062	-0.423281	-0.577275	0.572145	0.401723	0.406193
5.10.17	pgf1n.pk001.j14	BI064503	No Hits Found	No Hits Found	0.0245039	0.411915	0.0868204	-0.0775899	0.15523	0.0211305	0.111919	0.0590025	0.131002	-0.043451	-0.256685	-0.141226
5.10.20	pgf1n.pk003.f20	BI065036	No Hits Found	No Hits Found	0.0181943	0.462855	0.0540802	-0.0836555	0.203709	0.021494	-0.0334186	0.0245362	-0.0129675	-0.00994727	-0.0525621	-0.259145
5.10.5	pgf2n.pk006.b12	BM427221	dodecenoyl-Coenzyme A delta isomerase (3,2 trans-enoyl-Coenzyme Aisomerase) [Homo sapiens]	No Hits Found	0.0491389	0.174827	0.0803295	-0.00662466	0.141273	0.109483	0.0297258	0.0408359	0.0109066	0.0150031	-0.0335541	-0.0188542
5.11.20	pgf2n.pk005.g3	BM427010	No Hits Found	No Hits Found	0.0274398	0.595918	0.0652514	-0.133979	0.0329933	-0.0314061	-0.072169	0.331587	0.100817	-0.225764	-0.146638	-0.26433
5.11.4	pgf1n.pk007.h6	BI066243	No Hits Found	No Hits Found	0.00920085	0.298138	-0.00613205	-0.128747	-0.115141	0.0102832	0.117331	-0.037001	-0.180807	-0.100222	-0.121691	-0.112268
5.12.2	pgf2n.pk005.g9	BM427015	No Hits Found	Homo sapiens KIAA0247 gene product (KIAA0247), mRNA	0.0354214	0.308708	0.101343	-0.034764	-0.0462592	0.221401	0.15545	0.0747787	-0.0873067	-0.0495429	0.0119648	-0.0141711
5.13.11	pgl1n.pk006.c7	BG711065	INTERFERON REGULATORY FACTOR 2 (IRF-2)	G.gallus mRNA for interferon regulatory factor 2	0.0392506	0.327767	0.00497436	0.158077	-0.0105264	0.00685517	-0.0566336	0.0802023	0.0300697	0.202861	0.271133	0.128244
5.14.7	pgl1n.pk013.d10	BG712594	T-complex protein 1, theta subunit (TCP-1-theta) (CCT-theta)	Homo sapiens, clone IMAGE:3918102, mRNA	0.0210932	0.242403	-0.0876253	0.0159566	-0.00897259	-0.170304	-0.205762	0.0345366	0.0366416	0.000548854	0.0352895	-0.00865349
5.17.9	pgm2n.pk012.p16	CD214343	aldo-keto reductase [Gallus gallus]	Gallus domesticus mRNA for aldo-keto reductase (akr gene)	8.58514e-07	0.912518	-0.318376	0.315654	-0.151852	-0.292017	-0.339357	-0.490279	0.225142	0.284558	0.422239	0.330678
5.2.1	pgp1n.pk003.p1	BI391291	p95-APP1 [Gallus gallus]	Gallus gallus p95-APP1 mRNA, complete cds	0.0174571	0.322921	0.13769	-0.0194565	0.033673	0.186595	0.15897	0.171522	0.0528106	0.0745425	-0.0688529	-0.136326
5.2.7	pgp1n.pk006.b20	BI391946	No Hits Found	Homo sapiens chromosome 1 clone RP11-386I14, complete sequence	0.00601716	0.366237	-0.191174	0.0489469	-0.216104	-0.135561	-0.23455	-0.178479	-0.032661	0.131686	0.115916	-0.0191542
5.3.10	pgp1n.pk014.h21	BI394384	binding protein	Homo sapiens amyloid beta (A4) precursor-like protein 2 (APLP2), mRNA	0.0494065	0.605766	-0.281306	-0.0600338	-0.412405	-0.257477	-0.0810833	-0.374259	-0.597074	0.0395354	0.19336	0.124044
5.4.16	pgp2n.pk005.m16	BM491231	hypothetical protein 4 - fowl adenovirus 1	No Hits Found	0.00428317	0.530368	-0.162688	0.095686	-0.280959	-0.12383	-0.187452	-0.0585109	0.0616155	-0.0375059	0.109226	0.249409
5.4.20	pgp2n.pk005.m2	BM491235	No Hits Found	No Hits Found	0.0332857	0.396747	0.125039	-0.0136709	0.112965	0.0793919	0.0519521	0.255849	-0.140898	0.0530963	0.0604833	-0.0273648
5.5.6	pgp2n.pk007.e18	BM491730	chromo-helicase-DNA-binding on the Z chromosome protein [Gallus gallus]	Gallus gallus chromo-helicase-DNA-binding on the Z chromosome protein, variant with hydrophilic domain, (CHD-Z) mRNA, complete cds	0.03671	0.529196	0.147377	-0.0560071	0.383045	0.00251809	0.0158015	0.188145	0.0418193	0.0259349	-0.145632	-0.146151
5.6.15	pgp1n.pk009.i13	BI392912	DEAD box protein DDX1 [Gallus gallus]	Gallus gallus DEAD box protein DDX1 mRNA, complete cds	0.0485478	1.09099	-0.635654	-0.332684	-0.464753	-0.833375	-0.423994	-0.820494	-0.644058	-0.52824	0.257614	-0.416051
5.7.16	pgf1n.pk002.b4	BI064658	guanine nucleotide binding protein, beta polypeptide 2-like 1;guanine nucleotide binding protein (G protein), betapolypeptide 2-like 1 [Rattus norvegicus]	Chicken MHC B complex protein (C12-3) mRNA, complete cds	0.035032	0.270651	0.172117	0.0585406	0.136239	0.173023	0.22155	0.157657	0.196041	0.108215	-0.0491005	-0.0209935
5.7.5	pgp2n.pk008.g9	AW355458	hypothetical protein [Macaca fascicularis]	Gallus gallus clone WAG-38H9, complete sequence	0.0352831	0.154952	0.0169515	-0.0825977	-0.0432079	0.0413414	0.043168	0.0265045	-0.0766793	-0.111784	-0.0811014	-0.0608261
5.8.18	pgf1n.pk009.p17	BI066924	ribosomal protein L35 [Gallus gallus]	Gallus gallus RPL35 mRNA for ribosomal protein L35, complete cds	0.0315462	0.187019	0.100447	0.0221627	0.0837052	0.0548961	0.118139	0.14505	0.0964254	0.0538155	-0.0419691	-0.0196212
5.8.4	pgf1n.pk004.h24	BI065396	No Hits Found	Homo sapiens RAB3 GTPase-ACTIVATING PROTEIN (RAB3GAP), mRNA	0.0476088	0.254644	-0.0761989	-0.188408	-0.258507	-0.0157652	-0.0385132	0.00798961	-0.246655	-0.148498	-0.206613	-0.151866
6.11.15	pgf1n.pk009.m7	BI066885	Hypothetical protein [Human herpesvirus 6]	Homo sapiens BAC clone RP11-313N8 from 2, complete sequence	0.0386567	0.285948	0.00494701	-0.0771818	-0.0988866	-0.0464991	0.174047	-0.00887344	-0.0856676	-0.111901	-0.0863476	-0.0248109
6.11.3	pgf1n.pk005.g10	BI065652	No Hits Found	No Hits Found	0.0227529	0.296869	-0.00405008	0.145058	-0.0091955	0.0565385	-0.12498	0.061437	0.171889	0.138132	0.146093	0.124119
6.11.8	pgf1n.pk007.j4	BI066280	unnamed protein product [Homo sapiens]	No Hits Found	0.0100569	0.238949	0.14409	0.0555705	0.050231	0.222677	0.0972297	0.206223	0.0816559	0.0735638	-0.0162724	0.0833347
6.12.5	pnfb.pk0009.c11		No Hits Found	Mouse DNA sequence from clone RP23-146I18 on chromosome 4, complete sequence	0.0304361	0.31679	-0.0559482	0.0770746	-0.066381	-0.0593156	-0.0323898	-0.0657063	0.0132658	-0.0243043	0.0689283	0.250409
6.14.19	pnl1s.pk003.h10		putative 67-11-3 protein [Homo sapiens]	Gallus gallus mitochondrial genome	0.0301027	0.339039	-0.10974	0.0542643	0.0819227	-0.173316	-0.130636	-0.21693	0.109249	0.0727837	-0.0870843	0.122109
6.15.9	pgm1c.pk002.p14	BM486180	Similar to DnaJ (Hsp40) homolog, subfamily A, member 4 [Homosapiens]	Homo sapiens DnaJ (Hsp40) homolog, subfamily A, member 1 (DNAJA1), mRNA	0.00475338	0.775611	0.230413	-0.152359	0.179931	0.438857	0.119642	0.183223	-0.336754	-0.090307	-0.147854	-0.0345207
6.16.20	pgm2n.pk009.j7	BM489013	KH domain containing, RNA binding, signal transduction associated 3; Sam68-like phosphotyrosine protein, T-STAR [Homo sapiens]	Homo sapiens KH domain containing, RNA binding, signal transductionassociated 3 (KHDRBS3), mRNA	0.0186016	0.381502	-0.0465567	0.135374	-0.137696	0.100059	0.0449393	-0.193529	0.0785081	0.136575	0.138442	0.187972
6.16.3	pgm2n.pk003.f1	BM487015	unnamed protein product [Mus musculus]	Homo sapiens cDNA FLJ90051 fis, clone HEMBA1002551, weakly similarto PUTATIVE SERINE/THREONINE-PROTEIN KINASE PKWA (EC2.7.1.-)	0.0499973	0.176685	-0.104548	-0.185478	-0.172686	-0.18471	-0.0345528	-0.0262432	-0.17515	-0.202928	-0.162766	-0.20107
6.18.15	pgr1n.pk003.n3	BM440691	No Hits Found	No Hits Found	0.0076383	0.389016	-0.155801	0.0237995	-0.120742	-0.133868	-0.248119	-0.120474	-0.0790502	0.0122756	0.0210757	0.140897
6.2.11	pgp1n.pk006.d16	BI391971	C-Serrate-2 [Gallus gallus]	Gallus gallus mRNA for C-Serrate-2, partial cds	9.66201e-05	0.525978	-0.134755	0.179182	-0.117787	-0.246101	-0.0709224	-0.104208	0.121696	0.118201	0.279877	0.196952
6.2.17	pgp1n.pk008.k15	BI392655	No Hits Found	No Hits Found	0.0439814	0.730451	-0.275284	0.00124281	-0.302532	-0.0446717	-0.319198	-0.434734	-0.413978	-0.0473969	0.17063	0.295717
6.3.15	pgp1n.pk013.f14	BI394051	ATPase, H+ transporting, lysosomal, V0 subunit c; ATPase, H+transporting, lysosomal 16kD, V0 subunit c; vacuolarproton pump, 16 kDa subunit; ATPase, H+ transporting,lysosomal, 16-KD; vacuolar ATP synthase 16 kDaproteolipid subunit; H(+)-transporting two-sectorATPase, 16 kDa subunit; vacuolar H+ ATPase protonchannel subunit; ATPase, H+ transporting, lysosomal(vacuolar proton pump) 16kD [Homo sapie…	T.marmorata 15 kDa mRNA from a mediatophore	0.00345588	0.901946	-0.411434	-0.00643285	-0.370209	-0.665339	-0.37789	-0.232298	-0.328556	0.00056114	0.0656554	0.236608
6.3.3	pgp1n.pk010.o15		No Hits Found	Homo sapiens hypothetical protein from EUROIMAGE 2168212 (LOC56961), mRNA	0.000508573	0.672639	-0.383216	-0.0125893	-0.395892	-0.387164	-0.487205	-0.262602	-0.335873	0.0696547	0.0304277	0.185434
6.3.7	pgp1n.pk010.o3	BI393343	cytochrome c oxidase subunit I [Coturnix japonica]	Gallus gallus mitochondrial genome	0.0365694	1.49912	-0.364705	-1.06312	0.245074	-0.629188	-0.437315	-0.637391	-1.25404	-1.20056	-0.867344	-0.930537
6.3.8	pgp1n.pk012.c24	BI393714	Transcription factor SOX-10 (cSOX10)	Gallus gallus mRNA for Sry-box transcription factor (sox-10 gene)	0.00798043	0.902356	-0.426428	0.0435158	-0.317331	-0.478978	-0.597818	-0.311585	-0.289661	0.0073219	0.151864	0.304538
6.4.10	pgp2n.pk004.g6	BM490772	similar to kaptin (actin binding protein); kaptin (actin-bindingprotein) [Homo sapiens]	Homo sapiens kaptin (actin binding protein) (KPTN), mRNA	0.0244207	0.394057	0.132405	-0.0564308	0.101266	-0.0868028	0.208505	0.306654	-0.0737498	-0.059701	-0.00486983	-0.0874026
6.4.9	pgp2n.pk003.l6	BM490541	pituitary vasotocin receptor [Gallus gallus]	Gallus gallus pituitary vasotocin receptor gene, complete cds	0.00407999	0.84197	-0.0829962	0.341354	0.428399	-0.135696	-0.382721	-0.241967	0.385511	0.459249	0.195734	0.324923
6.5.20	pgp2n.pk010.f10	CD215963	Vacuolar protein sorting 11	Homo sapiens vacuolar protein sorting 11 (yeast) (VPS11), mRNA	0.0402648	0.241747	0.10322	0.00620904	0.128049	0.139666	0.132941	0.0122241	0.00838045	-0.102082	0.0363082	0.0822292
6.5.3	pgp2n.pk006.j15	BM491499	proprotein convertase subtilisin/kexin type 2; subtilisin-like prohormone convertases; prohormone convertase 2; neuroendocrine convertase 2; KEX2-like endoprotease 2; proprotein convertase PC5 [Homo sapiens]	Mus musculus proprotein convertase subtilisin/kexin type 2 (Pcsk2), mRNA	0.0480359	0.335852	0.124614	-0.0434436	0.015574	0.0748159	0.229192	0.178872	-0.10666	0.0252631	-0.0501197	-0.0422584
6.5.6	pgp2n.pk007.e8	BM491739	T-box containing protein TBXT	Gallus gallus T-box containing protein (Ch-TbxT) mRNA, complete cds	0.0202196	0.425681	0.0676109	0.245605	0.255664	-0.0918573	0.0546409	0.0519959	0.221811	0.211041	0.333823	0.215746
6.7.17	pgf1n.pk003.f1	BI065026	synovial sarcoma translocation gene on chromosome 18-like 2;kiaa-iso protein [Homo sapiens]	Homo sapiens, synovial sarcoma translocation gene on chromosome18-like 2, clone MGC:22369 IMAGE:4658643, mRNA, completecds	0.0129472	0.351263	0.143714	-0.0364153	0.0446774	0.237609	0.102909	0.189662	-0.0179916	-0.0203126	0.00629715	-0.113654
6.7.9	pft1c.pk004.e12	CD215971	nucleosome assembly protein 1-like 4; nucleosome assembly protein 2 [Homo sapiens]	Homo sapiens nucleosome assembly protein 1-like 4 (NAP1L4), mRNA	0.00468352	0.28743	0.214627	0.0587167	0.200987	0.289521	0.190699	0.177301	0.0683643	0.126368	0.0380434	0.00209108
6.8.15	pgf1n.pk008.j2	BI066578	Similar to RAB6C, member RAS oncogene family [Mus musculus]	Mus musculus, Similar to RAB6C, member RAS oncogene family, cloneMGC:29434 IMAGE:3711087, mRNA, complete cds	0.0205433	0.264374	0.108804	-0.0361264	-0.00480108	0.138509	0.18956	0.111949	-0.0748134	-0.0425465	0.00682574	-0.0339714
6.8.4	pgf1n.pk004.i14	BI065406	Collagen alpha 2(I) chain precursor	Gallus gallus alpha-2 type I collagen (COLA) gene, alternate exons52 and partial cds; and unknown gene	0.0376858	0.776939	0.0480365	-0.237049	0.0938974	0.109843	-0.0742587	0.0626648	-0.113224	-0.199038	0.0311631	-0.667096
6.9.11	pgf2n.pk001.b22	BM425891	No Hits Found	Gallus gallus gene for MafG, a bZip nuclear protein structurally related to maf oncoegene product, complete cds, exons 2 and 3	0.00158969	0.237408	0.0809914	-0.02118	-0.000359736	0.142544	0.0534985	0.128283	-0.0948643	-0.0167153	0.0530164	-0.0261569
6.9.7	pgf1n.pk011.h15	BI067284	similar to hypothetical protein FLJ11301 [Homo sapiens] [Mus musculus]	Mus musculus similar to hypothetical protein FLJ11301 [Homo sapiens] (LOC224092), mRNA	0.00218462	0.313056	0.043293	-0.101036	-0.136719	0.158837	0.0689148	0.0821397	-0.0998489	-0.00820166	-0.141872	-0.15422
7.1.12	pgp1n.pk002.n13	BI390944	transmembrane 4 superfamily member 2; membrane component, xchromosome, surface marker 1; T-cell acute lymphoblasticleukemia associated antigen 1; transmembrane proteinA15; tetraspanin protein; cell surface glycoprotein A15;CD231 antigen; transmembrane 4 superfamily 2b [Homosapiens]	Homo sapiens transmembrane 4 superfamily member 2 (TM4SF2), mRNA	0.00833419	0.638756	0.162504	-0.199916	-0.0417824	0.388022	0.175395	0.128382	-0.212111	-0.178763	-0.158055	-0.250734
7.1.2	pgp1c.pk003.g1	BI390151	protein tyrosine phosphatase	G.domesticus mRNA for protein-tyrosine-phosphatase alpha	0.0255543	0.455428	0.149637	-0.0378235	0.290665	0.0610677	0.151566	0.0952499	0.0495902	-0.105077	0.0689557	-0.164763
7.10.1	pgf2n.pk004.a22	BM426552	N-acetylgalactosaminyltransferase; similar to Q10473 (PID:g1709559)[Homo sapiens]	Homo sapiens UDP-N-acetyl-alpha-D-galactosamine:polypeptide N-acetylgalactosaminyltransferase 11 (GalNAc-T11) (GALNT11), mRNA	0.0288069	0.36384	-0.0304073	-0.170969	-0.036564	-0.0176719	0.0996335	-0.167027	-0.264206	-0.199882	-0.0188702	-0.200916
7.10.12	pnfb.pk0001.c10	AW355222	progesterone receptor binding protein [Gallus gallus]	Gallus gallus progesterone receptor binding protein (rbf) gene, complete cds	0.0428141	0.209079	0.0356466	-0.0935163	0.0653928	-0.0121353	0.014852	0.074477	-0.0470792	-0.0830003	-0.134602	-0.109384
7.14.11	pgl1n.pk013.d24	BG712605	PP5242 [Homo sapiens]	Mus musculus hypothetical protein MGC11702 (MGC11702), mRNA	0.00250365	0.418226	-0.15832	0.0826314	0.0993824	-0.305432	-0.15517	-0.27206	0.0622032	0.0677826	0.0877459	0.112794
7.14.14	pnlb.pk0008.g7	AW198469	putative protein; protein id: At5g12470.1, supported by cDNA:gi_20268751, supported by cDNA: gi_21281148 [Arabidopsisthaliana]	Zea mays PCO064714 mRNA sequence	0.00427209	0.536353	-0.00897808	-0.262393	-0.155949	0.0848406	-0.0730968	0.108292	-0.153918	-0.265587	-0.428061	-0.202007
7.15.17	pgm2n.pk003.d17	BM486981	Unknown (protein for MGC:694) [Homo sapiens]	Mus musculus, clone MGC:6384 IMAGE:3501390, mRNA, complete cds	0.0426975	0.329969	0.0474676	-0.0530459	-0.116269	0.086084	-0.0128111	0.232866	-0.0935959	-0.0405784	-0.0971028	0.0190936
7.16.17	pgm2n.pk008.a16	BM488555	similar to prokaryotic-type class I peptide chain release factors[Homo sapiens]	Homo sapiens similar to prokaryotic-type class I peptide chainrelease factors (LOC54516), mRNA	0.0171815	0.282783	0.0429135	-0.0984799	-0.0910685	0.0747554	0.0444818	0.143485	-0.0707754	-0.139298	-0.101968	-0.0818787
7.16.18	pgm2n.pk009.h23	BM488962	similar to K02B2.3.p [Homo sapiens]	Homo sapiens hypothetical protein BC010682 (LOC90550), mRNA	0.0264395	0.801062	0.12461	-0.303917	-0.139074	0.300687	0.18457	0.152257	-0.500375	-0.24823	-0.441221	-0.0258432
7.18.17	pgr1n.pk003.n18	CD217763	Unknown (protein for MGC:27928) [Mus musculus]	Homo sapiens lethal giant larvae homolog 2 (Drosophila) (LLGL2), mRNA	0.0165479	0.384234	-0.025477	0.156413	-0.0400791	-0.129056	0.0174742	0.0497533	0.102431	0.0163668	0.255178	0.251677
7.2.12	pgp1n.pk007.h11	BI392298	tyrosine 3-monooxgenase/tryptophan 5-monooxgenase activationprotein, gamma polypeptide; 14-3-3 proteingamma-subtype; tyrosine 3/tryptophan 5 -monooxygenaseactivation protein, gamma polypeptide [Rattusnorvegicus]	Rattus norvegicus tyrosine 3-monooxgenase/tryptophan 5-monooxgenase activation protein, gamma polypeptide (Ywhag), mRNA	0.00269016	0.632955	0.339987	-0.0254316	0.501932	0.22461	0.29711	0.336296	-0.115152	0.0854348	0.0590135	-0.131022
7.2.15	pgp1n.pk008.j22	BI392640	similar to alternatively spliced; truncated [Homo sapiens]	Homo sapiens similar to alternatively spliced; truncated(LOC221479), mRNA	0.00768858	0.310462	-0.0785938	0.111469	-0.0669535	-0.15486	-0.133479	0.0409174	0.123679	0.024043	0.155602	0.142553
7.2.18	pgp1n.pk009.m7	BI393005	hypothetical protein FLJ21415 [Homo sapiens]	Homo sapiens hypothetical protein FLJ21415 (FLJ21415), mRNA	5.34404e-05	0.847914	-0.394908	0.0854318	-0.414361	-0.540782	-0.431027	-0.193461	-0.17714	0.0252999	0.186435	0.307131
7.2.9	pgp1n.pk006.b7	BI391953	No Hits Found	No Hits Found	0.00120939	1.13571	-0.575755	-0.117507	-0.538545	-0.904055	-0.457371	-0.403049	-0.498777	-0.198241	-0.00466047	0.231652
7.3.2	pgp1n.pk012.b14	BI394890	kynurenine aminotransferase/glutamine transaminase K [Rattusnorvegicus]	Aedes aegypti kynurenine aminotransferase (KAT) mRNA, complete cds;nuclear gene for mitochondrial product	0.00114187	0.384291	-0.0745325	0.108247	0.137059	-0.235068	-0.0790679	-0.121053	0.149223	0.129474	0.141196	0.0130941
7.3.6	pgp1n.pk012.b24	BI393694	Similar to butyrate-induced transcript 1 [Mus musculus]	Mus musculus butyrate-induced transcript 1 (Hspc121-pending), mRNA	0.0136468	1.20093	-0.38201	0.108914	-0.21108	-0.412729	-0.198025	-0.706203	-0.680318	0.494727	0.351821	0.269427
7.3.7	pgp1n.pk010.o12	BI394849	reticulon 3 [Homo sapiens]	Mus musculus, Similar to reticulon 1, clone MGC:40985 IMAGE:5401661, mRNA, complete cds	0.0254104	0.767792	-0.22155	0.081092	0.137617	-0.442279	-0.396743	-0.184797	-0.159674	0.0344174	0.124112	0.325513
7.4.13	pgp2n.pk005.b22	BM490998	No Hits Found	No Hits Found	9.49481e-05	0.549739	-0.13033	0.210522	0.016545	-0.222119	-0.0951248	-0.22062	0.32762	0.184293	0.215025	0.115151
7.4.14	pgp2n.pk005.m13	BM491228	DnaJ (Hsp40) homolog, subfamily B, member 1 [Mus musculus]	Homo sapiens, Similar to DnaJ (Hsp40) homolog, subfamily B, member1, clone IMAGE:3919249, mRNA	0.0279961	0.237368	0.0292341	-0.0908617	0.00161765	-0.0261167	0.0691914	0.072244	-0.165124	-0.0930504	0.0309683	-0.13624
7.4.15	pgp2n.pk005.b5	BM491002	pyrophosphatase (inorganic); inorganic pyrophosphatase [Homosapiens]	Bovine inorganic pyrophosphatase mRNA sequence	0.0420043	0.195256	0.062904	-0.0771295	0.052697	0.101215	-0.00376034	0.101464	-0.077866	-0.0937924	-0.0714197	-0.0654398
7.4.16	pgp2n.pk005.m17	BM491232	hypothetical protein DKFZp434E1822.1 - human (fragment)	Homo sapiens, clone IMAGE:5743829, mRNA, partial cds	0.0131473	0.241778	0.0751152	-0.0441136	-0.0461844	0.105135	0.147018	0.094493	-0.0190852	-0.0947606	-0.0355932	-0.0270154
7.4.3	pgp2n.pk002.f5	BM490081	MAP kinase kinase MEK5c [Homo sapiens]	Homo sapiens mitogen-activated protein kinase kinase 5 (MAP2K5), transcript variant B, mRNA	0.035257	0.26574	0.11722	0.260533	0.248621	0.00816389	0.0746382	0.137459	0.273904	0.260691	0.234232	0.273304
7.4.5	pgp2n.pk003.l13	BM490530	coatomer protein complex, subunit gamma 2 [Mus musculus]	Homo sapiens, clone MGC:15018 IMAGE:3353446, mRNA, complete cds	0.00329038	0.299506	0.0202902	0.209292	0.0368659	0.062066	-0.000932323	-0.0168387	0.282667	0.170318	0.282545	0.101637
7.5.13	pgp2n.pk007.o20	BM491952	fibroblast growth factor 12 isoform A [Gallus gallus]	Gallus gallus fibroblast growth factor 12 isoform A (FGF12) mRNA,complete cds	0.0197119	0.438703	-0.0318604	-0.180701	-0.293767	-0.0815324	0.10485	0.143008	-0.295695	-0.110604	-0.158581	-0.157924
7.5.17	pgp2n.pk009.h13	CD216610	No Hits Found	No Hits Found	0.0405584	0.748477	-0.0511802	0.18704	0.0420095	-0.113938	0.145098	-0.27789	0.113733	0.470587	0.0262911	0.137548
7.5.8	pgp2n.pk007.e20	BM491733	unnamed protein product [Homo sapiens]	No Hits Found	0.030232	0.280645	-0.106608	0.00803613	0.05532	-0.213326	-0.189193	-0.079231	0.0673198	-0.0101995	-0.0316981	0.0067223
7.6.19	pgp1n.pk011.d5	BI393443	No Hits Found	No Hits Found	0.000973207	0.31249	0.0633869	-0.138857	0.109449	-0.0110106	0.113521	0.0415887	-0.110572	-0.135508	-0.11038	-0.198969
7.6.3	pgp2n.pk009.h22	CD216228	x 009 protein [Homo sapiens]	Homo sapiens, x 009 protein, clone MGC:45034 IMAGE:5527713, mRNA,complete cds	0.0286308	0.893527	-0.247922	0.0831403	-0.762306	-0.0634885	-0.0902866	-0.075608	0.131221	0.0501847	0.0545391	0.0966163
7.7.16	pgf1n.pk002.b5	BI064659	nebulin [Gallus gallus]	Gallus gallus mRNA for nebulin, partial cds	0.0130477	0.208898	0.0391199	-0.0525883	0.0251804	0.0415532	0.0328371	0.0569091	0.0343949	0.0140837	-0.106843	-0.151989
7.7.9	pft1c.pk004.d12	AW355695	TAK1 [Xenopus laevis]	Homo sapiens mitogen-activated protein kinase kinase kinase 7 (MAP3K7), transcript variant B, mRNA	0.000327421	0.575089	0.286226	-0.0933033	0.113583	0.377153	0.363783	0.290385	-0.0641872	-0.0575131	-0.0535767	-0.197936
7.8.12	pgf1n.pk007.d5	BI066165	solute carrier family 19, member 3 [Homo sapiens]	Homo sapiens solute carrier family 19, member 3 (SLC19A3), mRNA	0.00470778	0.314198	-0.0979325	0.095218	0.0658576	-0.167097	-0.150209	-0.140281	0.147101	0.120123	0.0681142	0.0455342
7.9.2	pgf2c.pk001.a18	BM425501	X-Pro dipeptidase (EC 3.4.13.9) - human	Homo sapiens peptidase D (PEPD), mRNA	0.0135673	0.379157	-0.0033045	0.185792	0.0477139	0.0630077	-0.112355	-0.0115845	0.136542	0.136198	0.266802	0.203626
8.10.6	pnfb.pk0001.d10	AW355227	Chain A, Crystal Structure Of The Gaba(A) Receptor AssociatedProtein, Gabarap	Oryctolagus cuniculus cerebelluar GABA-A receptor-associatedprotein (GABARAP) mRNA, complete cds	0.046251	0.185638	0.00225813	-0.0965781	-0.00351008	-0.00564252	-0.00289423	0.0210793	-0.0839578	-0.0834219	-0.164559	-0.0543739
8.12.5	pnfb.pk0009.d2		ATP synthase F0 subunit 6 [Gallus gallus]	Gallus gallus mitochondrial genome	0.00161834	0.461699	0.133253	-0.138856	0.250578	0.0444592	0.0665434	0.171432	-0.0238274	-0.148381	-0.211122	-0.172094
8.13.19	pgl1n.pk009.n2	BG713377	Tyrosine-protein kinase HCK (P56-HCK) (Hemopoietic cell kinase)	Gallus gallus genomic region flanking insertion site of ev3	0.0266491	0.787342	0.0134598	-0.230189	0.428374	-0.0439994	-0.0264624	-0.304073	0.0284617	-0.301747	-0.288504	-0.358968
8.14.12	pgl1n.pk015.b18	BG713038	Unknown (protein for IMAGE:3638994) [Homo sapiens]	Gallus gallus truncated dystrophin mRNA, alternatively spliced exon78, partial cds	0.023506	0.682106	-0.00821298	0.155829	-0.315654	0.0181705	0.0652999	0.199332	-0.0632021	0.0660443	0.254022	0.366452
8.14.13	pnl1s.pk003.f9	AW198601	No Hits Found	No Hits Found	0.0029485	0.282895	-0.113329	0.0533011	-0.104918	-0.16648	-0.11948	-0.0624389	0.0558915	0.116415	0.0274052	0.0134931
8.14.3	pgl1n.pk009.o12	BG711877	delta-9 desaturase [Gallus gallus]	Chicken mRNA for delta-9 desaturase	0.00876127	0.49696	0.216863	-0.1059	0.0779173	0.194918	0.271843	0.322772	-0.132421	-0.107352	-0.00963871	-0.174188
8.14.5	pgl1n.pk013.e10	BG712612	similar to dendritic cell protein [Homo sapiens]	Homo sapiens dendritic cell protein (GA17), mRNA	0.0438698	0.276986	0.155316	0.0331321	0.0212979	0.203299	0.17832	0.218345	-0.0586411	0.0581741	0.0667321	0.0662632
8.15.18	pgm2n.pk004.h5	BM487415	bA394O2.2 (novel protein similar to KIAA0281 and Drosophila CG5336)[Homo sapiens]	Mus musculus, Similar to engulfment and cell motility 2 (ced-12homolog, C. elegans), clone IMAGE:5361771, mRNA	0.01087	1.22321	-0.489785	0.0645045	-0.499109	-0.469899	-0.409337	-0.580795	-0.139026	-0.464157	0.218781	0.64242
8.15.19	pgm2n.pk003.e14	BM487000	No Hits Found	No Hits Found	0.0498187	0.225183	0.0110678	-0.0649901	-0.0415007	0.00156432	0.0187753	0.0654323	-0.028478	-0.159751	-0.061507	-0.0102247
8.16.6	pgm2n.pk006.o6	BM488222	neural cell adhesion molecule	Chicken neural cell-adhesion molecule (N-CAM) gene, exon 16	0.00164613	0.466647	0.161892	-0.0687937	0.252796	0.104832	0.0698741	0.220065	-0.0037737	0.0385768	-0.0961273	-0.213851
8.18.14	pgr1n.pk004.l9	CD215206	No Hits Found	No Hits Found	0.00998787	0.347242	0.040611	-0.116538	0.124609	0.00116096	0.045955	-0.00928077	0.0226092	-0.127877	-0.138253	-0.222633
8.2.11	QC13.2	BI391712	translation elongation factor 1 alpha		0.0410367	0.283802	0.0651563	-0.0790091	0.0259455	0.0557295	0.0556076	0.123343	-0.00223965	-0.0420811	-0.111256	-0.16046
8.2.7	pgp1n.pk006.d10	BI391966	No Hits Found	Homo sapiens chromosome 8, clone CTD-3107M8, complete sequence	0.00173126	0.63011	0.103472	-0.183776	-0.187654	0.0567414	0.252769	0.292031	-0.338079	-0.284741	0.0908755	-0.20316
8.3.1	pgp1n.pk010.o14	BI393333	hypothetical protein FLJ12089 [Homo sapiens]	No Hits Found	0.00910663	0.535343	-0.148302	0.0973667	-0.0536315	-0.220206	-0.279685	-0.0396837	0.125774	-0.030832	0.0388665	0.255658
8.6.14	pgp1n.pk014.h6	BI394388	Trk-fused gene; TFG [Mus musculus]	Mus musculus Trk-fused gene (Tfg), mRNA	0.000288769	0.342807	0.182247	0.00600992	0.058818	0.249198	0.21868	0.202294	0.0247842	0.0250143	0.0678498	-0.0936086
8.6.19	pgp1n.pk011.f19	BI393475	unnamed protein product [Mus musculus]	No Hits Found	0.0293188	1.35952	-0.850364	-0.457699	-0.742961	-0.791611	-0.68239	-1.18449	-0.85566	-0.475624	0.175031	-0.674543
8.7.17	pgf1n.pk003.f4	BI065042	Glutamate carboxypeptidase-like protein 1	Mus musculus, RIKEN cDNA 0610010E05 gene, clone MGC:7671IMAGE:3496319, mRNA, complete cds	0.00979631	0.341907	0.237232	0.0450646	0.18233	0.192035	0.274942	0.299622	0.0927031	-0.0100712	0.139911	-0.0422847
8.7.5	pgp2n.pk008.m16	CD216585	OSJNBa0029H02.25 [Oryza sativa (japonica cultivar-group)]	No Hits Found	0.0252924	0.447389	-0.167326	0.114366	-0.01848	-0.214301	-0.235308	-0.201217	-0.103667	0.212081	0.163429	0.185622
8.8.4	pgf1n.pk004.i15	BI065407	putative 40S ribosomal protein 20S protein [Oncorhynchus mykiss]	Mus musculus, Similar to ribosomal protein S20, clone MGC:7167IMAGE:3257215, mRNA, complete cds	0.000123375	0.398491	0.154589	-0.0672029	0.0477136	0.142727	0.203561	0.224354	-0.014708	0.0382638	-0.174137	-0.118231
8.8.6	pgf1n.pk007.d8	BI067772	ribosomal protein L31; 60S ribosomal protein L31 [Homo sapiens]	Gallus gallus clone WAG-55C14, complete sequence	0.011423	0.269863	0.162362	-0.00956721	0.174065	0.155488	0.194122	0.125774	-0.0649112	0.0579721	-0.0757418	0.044412
8.9.15	pgf2n.pk001.c9	BM425931	No Hits Found	Gallus gallus clone WAG-69H2, complete sequence	0.0403133	0.296326	0.150568	-0.00781215	0.121984	0.110336	0.209304	0.160649	0.0493626	-0.0870217	-0.0290607	0.0354712
8.9.2	pgf2c.pk001.b17	BM425522	heat shock protein 90 - chicken	Chicken mRNA for 90kDa heat shock protein	0.0292049	0.231539	0.00743517	0.125013	-0.0496151	0.118343	-0.0454806	0.00649293	0.147996	0.0921076	0.0780241	0.181924
9.1.19	pgp1n.pk003.n22	BI391263	similar to (Pcdh2) [Gallus gallus]	Chicken mRNA for protocadherin2 (pcdh2), complete cds	0.0131661	1.04214	-0.361932	0.0296832	-0.509063	-0.414396	-0.334651	-0.18962	-0.360027	-0.121182	0.0668643	0.533078
9.1.8	pgp1c.pk003.f15	BI390138	Calretinin (CR)	G.gallus mRNA for calretinin	0.0102277	0.560068	-0.168927	0.0986307	0.0519466	-0.314424	-0.148194	-0.265038	-0.012368	0.0168818	0.144366	0.245643
9.11.1	pgf1n.pk005.c11	BI065580	No Hits Found	Dictyostelium discoideum ModA (modA) gene, complete cds	0.0303486	0.412323	0.0943848	0.314628	0.121123	0.0103633	0.122212	0.123841	0.221837	0.29226	0.422687	0.321727
9.12.12	pgr1n.pk008.n2	AW355372	Semaphorin 3C precursor (Collapsin-3) (COLL-3)	Gallus gallus collapsin 3 mRNA, complete cds	2.19045e-06	0.36078	0.138872	-0.0964781	0.107192	0.13523	0.141072	0.171996	-0.0634856	-0.027874	-0.105769	-0.188784
9.13.10	pgl1n.pk007.i17	BG711409	catalase [Canis familiaris]	Homo sapiens catalase (CAT), mRNA	0.00562619	0.726109	-0.114401	0.148934	-0.0877307	-0.32269	-0.0598613	0.012678	0.086277	-0.0440362	0.403419	0.150076
9.14.5	pgl1n.pk013.b21	BG712571	microtubule-associated protein MAP 1B - rat (fragment)	No Hits Found	0.0413781	0.634741	-0.0767918	0.0789897	0.19604	0.0301227	-0.21478	-0.31855	0.316192	0.03169	-0.181189	0.149266
9.15.16	pgm2n.pk002.a13	BM486568	No Hits Found	No Hits Found	0.00101714	0.39762	-0.136946	0.0411983	-0.0373531	-0.248339	-0.0787687	-0.183322	0.149281	-0.00596244	-0.0100932	0.0315676
9.16.1	pgm2n.pk003.c20	BM486963	Ser/Arg-related nuclear matrix protein (plenty of prolines 101-l; Ser/Arg-related nuclear matrix protein (plenty of prolines 101-like) [Homo sapiens]	Homo sapiens serine/arginine repetitive matrix 1 (SRRM1), mRNA	0.0463136	0.250177	0.0427871	-0.124123	0.0873748	-0.0218765	0.0310262	0.074624	-0.120747	-0.133181	-0.079764	-0.162802
9.16.13	pgm2n.pk007.o1	BM488515	No Hits Found	No Hits Found	0.0349821	0.536015	-0.020338	-0.266637	-0.228497	0.0611256	0.0753629	0.0106569	-0.460652	-0.19308	-0.294057	-0.118758
9.16.3	pgm2n.pk003.c23	BM486966	RECQL1 protein [Gallus gallus]	Gallus gallus mRNA for RECQL1 protein, complete cds	0.00399285	0.450515	0.064846	-0.132495	0.107294	0.258585	-0.0223005	-0.0841944	-0.0535899	-0.147643	-0.136818	-0.19193
9.16.4	pgm2n.pk004.f12	BM487357	No Hits Found	No Hits Found	0.00303404	0.246627	0.0145329	-0.120691	-0.0698399	0.0104317	0.0386122	0.0789274	-0.0886214	-0.158383	-0.0680615	-0.167699
9.17.1	pgm2n.pk010.j9	BM489344	No Hits Found	No Hits Found	0.0445307	0.384828	0.14799	-0.0280697	0.128194	-0.0220752	0.204235	0.281607	-0.0733051	-0.0636676	0.127915	-0.103221
9.18.13	pgr1n.pk003.l7	BM440653	No Hits Found	No Hits Found	0.043655	0.150632	-0.0779801	0.00691014	-0.072447	-0.0412355	-0.0794763	-0.118762	-0.00207497	0.0318703	-0.00819668	0.00604189
9.18.19	pgr1n.pk003.m13	BM440658	Chain A, Structure And Regulation Of The Cdk5-P25(Nck5a) Complex	B.taurus mRNA for tau protein kinase II	0.0135694	0.263962	-0.0833168	0.0575801	-0.0472151	-0.072091	-0.0906985	-0.123262	0.123897	-0.0515716	0.0172956	0.1407
9.19.7	pgr1n.pk005.j11	CD218324	No Hits Found	Gallid herpesvirus type 1 pp38 gene, complete cds	0.00142069	0.374429	-0.140671	0.0663878	-0.150141	-0.0408306	-0.180054	-0.191657	-0.0012443	0.182772	0.0627891	0.0212342
9.2.11	pgp1n.pk005.p9	BI391929	PEROXISOMAL FARNESYLATED PROTEIN	Homo sapiens, peroxisomal farnesylated protein, clone MGC:8403IMAGE:2820701, mRNA, complete cds	0.0138959	0.892658	-0.381401	0.0223533	-0.451037	-0.323858	-0.117125	-0.633583	-0.618437	0.259075	0.238817	0.209959
9.2.2	pgp1n.pk004.n7	BI391580	No Hits Found	Dog Na/Cl-dependent taurine transporter mRNA, complete cds	4.20938e-05	0.453031	-0.115201	0.12412	0.05426	-0.151658	-0.0970247	-0.266382	0.131258	0.186648	0.0943152	0.0842586
9.2.4	pgp1n.pk004.o1	BI391583	No Hits Found	No Hits Found	0.01746	0.701055	-0.288669	-0.0137047	-0.302495	-0.17232	-0.139174	-0.540686	-0.46872	0.153124	0.100408	0.160369
9.3.4	pgp1n.pk011.p2	BI394887	endophilin II [Gallus gallus]	Gallus gallus mRNA for endophilin II (SH3P8 gene)	0.00423198	0.262854	-0.0123084	-0.132363	-0.125501	0.0636497	0.0244093	-0.0117914	-0.0610684	-0.132776	-0.199204	-0.136405
9.3.8	pgp1n.pk012.a11	BI393666	No Hits Found	No Hits Found	0.00319717	0.936113	-0.550764	-0.100948	-0.371411	-0.565457	-0.516298	-0.749889	-0.177416	-0.203493	-0.209106	0.186224
9.4.9	pgp2n.pk003.k19	BM490514	No Hits Found	Gallus gallus genomic DNA, chromosome 5, clone:192C9, complete sequence	0.00428467	0.606733	0.202574	-0.047517	0.458399	0.0873759	0.0715644	0.192956	-0.106922	-0.148334	0.0149464	0.0502412
9.7.10	pgf1n.pk001.o7	BI064603	40S RIBOSOMAL PROTEIN SA (P40) (34/67 KDA LAMININ RECEPTOR) (37LRP)	C.griseus mRNA for 34/67 kDa laminin receptor	0.00026741	0.613225	0.356551	-0.00730336	0.356732	0.302755	0.319638	0.447081	0.165765	0.102734	-0.131568	-0.166144
9.7.13	pft1c.pk004.c5	AW355687	basic beta 1 syntrophin; 59-DAP; syntrophin, beta 1; syntrophin, beta 1 (dystrophin-associated protein A1, 59kD, basic component 1); tax interaction protein 43; dystrophin-associated protein A1, 59kD, basic component 1 [Homo sapiens]	Homo sapiens syntrophin, beta 1 (dystrophin-associated protein A1, 59kDa, basic component 1) (SNTB1), mRNA	0.0270863	0.445847	0.0957159	0.294139	0.248893	0.124783	0.0615176	-0.0523304	0.223	0.393516	0.36102	0.199019
9.8.1	pgf1n.pk003.c22	BI064975	ATPase, H+ transporting, lysosomal, V0 subunit e; ATPase, H+transporting, lysosomal 9kD V0 subunit e; vacuolar ATPsynthase subunit H; V-ATPase H subunit; vacuolar protonpump H subunit; V-ATPase M9.2 subunit; V-ATPase 9.2 kDamembrane accessory protein; H(+)-transporting two-sectorATPase, subunit H; vacuolar proton-ATPase subunit M9.2;ATPase, H+ transporting, lysosomal, 9kD; ATPase, H+transporting,…	Bos taurus mRNA for vacuolar proton-ATPase subunit M9.2, partial	0.0321369	0.759063	0.219283	0.0350324	0.0241215	-0.0451182	0.383231	0.514899	-0.244164	0.0789786	0.209837	0.0954777
9.8.4	pgf1n.pk004.g11	BI065364	60S RIBOSOMAL PROTEIN L10 (JUN-BINDING PROTEIN JIF-1)	Gallus gallus Jun-binding protein mRN, 3' end	0.0285353	0.343389	-0.0278835	-0.16605	-0.193903	0.113463	-0.0456533	0.0145586	-0.126539	-0.161037	-0.229925	-0.1467
9.9.11	pgf2c.pk001.p19	BM425837	dynein, cytoplasmic, light polypeptide; Dynein, cytoplasmic, lightchain (protein inhibitor of neuronal NOS); proteininhibitor of neuronal nitric oxide synthase [Homosapiens]	Macaca fascicularis brain cDNA, clone:QflA-14782	0.00128783	0.26441	-0.0269606	0.107162	0.105546	-0.0705597	-0.0889198	-0.0539088	0.17549	0.130959	0.0578488	0.0643493
9.9.6	pgf1n.pk012.o13	BI067604	chondrogenesis associated lipocalin [Gallus gallus]	Gallus gallus L-PGDS mRNA for lipocalin-type prostaglandin Dsynthase, complete cds	0.000434678	0.515585	0.121635	-0.24043	0.0408564	0.162948	0.261874	0.0208621	-0.244464	-0.253711	-0.233018	-0.230529

## Sheet: Main Effect of Age
Additional File S2. Spots with at least 16 observations and a significant main effect of age (P≤0.05). Values in columns H through K are the overall mean across both lines for each age. Spots highlighted in blue have greater than 1.6-fold difference in expression across all ages, corresponding to a log2-fold difference (column G) that is greater than or equal to 0.68. This was calculated as [maxi…
Platform ID	Clone ID	Clone Accession #	Clone BlastX	Clone BlastN	P-value	Log2-Fold	Week 1 Mean	Week 3 Mean	Weak 5 Mean	Weak 7 Mean	HG Week 1 Mean	HG Week 3 Mean	HG Week 5 Mean	HG Week 7 Mean	LG Week 1 Mean	LG Week 3 Mean	LG Week 5 Mean	LG Week 7 Mean
1.1.5	pgp1c.pk002.f7	BI389876	No Hits Found	Homo sapiens 3 BAC RP11-305O4 (Roswell Park Cancer Institute Human BAC Library) complete sequence	0.048466	0.197289	0.0748077	0.0795513	0.0352084	-0.117738	0.140838	-0.00989216	-0.0421288	-0.189656	0.00877688	0.168995	0.112546	-0.0458195
1.10.12	pnfb.pk0002.c1	AW355259	No Hits Found	No Hits Found	0.0324377	0.160736	0.117641	0.117579	0.278316	0.267266	0.12856	0.301276	0.349962	0.292384	0.106723	-0.0661182	0.206669	0.242148
1.13.12	pgl1n.pk007.m17	BG711466	ganglioside-induced differentiation-associated-protein 2; DNAsegment, Chr 3, ERATO Doi 801, expressed [Mus musculus]	Homo sapiens ganglioside induced differentiation associated protein 2 (GDAP2), mRNA	0.00551246	0.395805	-0.170132	0.0910409	0.109226	0.225674	-0.199316	-0.0105187	0.113811	0.214145	-0.140947	0.1926	0.104641	0.237202
1.13.8	pgl1n.pk004.n7	BG710737	thrombomucin [Gallus gallus]	Gallus gallus mRNA for thrombomucin, alternatively spliced, clone 4d1	0.000560331	0.520296	-0.238696	0.0378134	0.145626	0.2816	-0.367698	-0.31331	-0.0730001	0.108824	-0.109695	0.388937	0.364251	0.454376
1.14.2	pgl1n.pk011.m2	BG712257	Peroxin-5 [Cavia porcellus]	Cavia porcellus, PEX5 gene	0.0154727	0.327078	-0.215389	-0.0582569	-0.0921964	0.111689	-0.200061	-0.00835634	-0.115303	0.111988	-0.230716	-0.108158	-0.06909	0.11139
1.14.5	pgl1n.pk013.e5	BG712635	No Hits Found	Gallus gallus aminolevulinic acid synthase gene, 5' flanking region	0.0201923	0.281501	0.14799	-0.133512	0.00888713	-0.122255	0.225252	-0.100477	0.107667	-0.0250465	0.0707274	-0.166547	-0.089893	-0.219463
1.15.7	pgl1n.pk008.f15	BG711575	NEURONAL PROTEIN 3.1 (P311 PROTEIN)	Gallus gallus P311 POU (3.1) mRNA, complete cds	0.0336472	0.354328	0.371317	0.13084	0.10628	0.0169892	0.354568	0.158846	0.0496024	0.0664367	0.388066	0.102833	0.162958	-0.0324582
1.17.3	pgm2n.pk010.m18	BM489392	No Hits Found	Gallus gallus caspase-6 gene, complete cds	0.0213322	0.519086	-0.178689	0.0231748	0.340398	0.264609	-0.274138	-0.0375636	0.0548823	0.221112	-0.083239	0.0839131	0.625913	0.308107
1.2.10	pgp1n.pk007.i2	BI392327	No Hits Found	No Hits Found	0.0292889	0.160216	-0.0872224	0.0729934	0.00350413	-0.0635969	-0.0948929	0.110271	0.0137628	-0.094051	-0.0795518	0.0357156	-0.00675455	-0.0331427
1.2.7	pgp1n.pk006.d22	BI391976	KIAA1730 protein [Homo sapiens]	Homo sapiens hypothetical protein FLJ13456 (FLJ13456), mRNA	0.0473806	0.352332	-0.138781	-0.377243	-0.0249111	-0.109248	-0.0988015	-0.166246	-0.0291718	-0.027539	-0.17876	-0.588241	-0.0206504	-0.190957
1.3.19	pgp2n.pk002.g18	BM490085	guanylate binding protein [Gallus gallus]	G.gallus mRNA for guanylate-binding protein	0.0368443	0.549038	0.280301	0.0658497	0.0834642	-0.268737	0.376469	0.141028	-0.259092	-0.368925	0.184133	-0.00932811	0.42602	-0.168549
1.3.6	pgp1n.pk012.d22	BI393730	cDNA sequence BC003945 [Mus musculus]	Mus musculus cDNA sequence BC003945 (BC003945), mRNA	0.0074807	0.369959	-0.238798	-0.0779178	-0.00854778	0.13116	-0.344557	-0.0754405	-0.00942737	0.0655628	-0.13304	-0.080395	-0.00766819	0.196757
1.4.16	pgp2n.pk005.n12	BM492030	Similar to Bernardinelli-Seip congenital lipodystrophy 2 (seipin) [Mus musculus]	No Hits Found	0.0109703	0.291637	0.225875	0.0411442	-0.0657619	0.039279	0.294935	0.0530829	0.00831772	0.0428219	0.156814	0.0292055	-0.139842	0.0357362
1.5.1	pgp2n.pk006.j22	BM491505	No Hits Found	No Hits Found	0.00108202	0.588979	-0.09571	0.24077	0.104528	-0.348209	0.0120432	0.476319	0.115381	-0.33686	-0.203463	0.005221	0.0936743	-0.359559
1.5.9	pgp2n.pk007.p10	BM491965	Unknown (protein for IMAGE:3355813) [Homo sapiens]	No Hits Found	0.0326946	0.205427	0.0927214	-0.0259704	-0.112705	-0.0409877	0.0577884	-0.0568906	-0.0793562	-0.0769541	0.127654	0.00494991	-0.146055	-0.00502134
1.8.20	pgf1n.pk010.b16	BI066954	calcium-regulated heat-stable protein (24kD); calcineurin substrateCRHSP-24 [Mus musculus]	Mus musculus DNA segment, Chr 16, ERATO Doi 465, expressed(D16Ertd465e), mRNA	0.0272447	0.123069	-0.0383226	-0.00175076	0.0847466	0.0546585	0.00755983	0.0366455	0.103373	0.092385	-0.084205	-0.0401471	0.0661201	0.016932
1.9.10	pgf2n.pk002.b9	BM426253	No Hits Found	Gallus gallus prosaposin mRNA, complete cds	0.000352998	0.579987	-0.376153	-0.0470647	0.145385	0.203834	-0.481838	0.0320026	0.103724	0.272125	-0.270468	-0.126132	0.187046	0.135543
1.9.4	pgf2c.pk001.c11	BM425536	Lymphocyte antigen Ly-6E precursor (Stem cell antigen 2) (SCA-2)	Gallus gallus clone 80 stem cell antigen 2 (Sca-2) mRNA, complete cds	0.00631688	0.683305	0.183659	0.0604817	0.0334575	-0.499646	0.170055	0.0497308	-0.447341	-0.54622	0.197262	0.0712326	0.514256	-0.453072
1.9.8	pgf2c.pk001.c24	BM425549	leucine-rich repeat-containing G protein-coupled receptor 7 [Homosapiens]	Homo sapiens leucine-rich repeat-containing G protein-coupledreceptor 7 (LGR7), mRNA	0.0299798	0.161759	-0.0531679	-0.179987	-0.191705	-0.214927	-0.0738059	-0.173205	-0.162843	-0.237607	-0.0325299	-0.186768	-0.220567	-0.192246
10.1.6	pgp1c.pk003.f21	BI390144	Complement factor D precursor (C3 convertase activator) (Properdinfactor D) (Adipsin)	No Hits Found	0.0423718	0.414002	-0.0882765	0.130612	0.0686917	0.325726	-0.0234448	0.268237	0.0758811	0.420462	-0.153108	-0.00701368	0.0615023	0.23099
10.12.11	pnfb.pk0007.g10		Ferritin heavy chain (Ferritin H subunit)	Gallus gallus mRNA for ferritin H chain protein	0.0238703	0.196721	-0.0539647	0.0338958	0.0232112	0.142756	-0.0644245	0.0571335	0.0819848	0.145429	-0.0435049	0.010658	-0.0355624	0.140084
10.15.9	pgm1c.pk002.m23	AW355458	Collagen alpha 2(I) chain precursor	Chicken type-1 collagen pro-alpha-2 chain mRNA	0.0298352	0.335065	0.187289	-0.0780265	0.0836274	-0.147775	0.283039	0.00957939	0.0156676	-0.123428	0.0915395	-0.165632	0.151587	-0.172122
10.2.19	pgp1n.pk008.j1	BI392627	RIKEN cDNA 1110008E19 [Mus musculus]	Homo sapiens, clone MGC:17245 IMAGE:4182593, mRNA, complete cds	0.0159042	0.390121	-0.208429	0.0241901	0.0995691	0.181692	-0.316485	0.146384	0.102222	0.249906	-0.100373	-0.0980038	0.0969165	0.113477
10.2.4	pgp1n.pk004.o5	BI395018	gene 17.5 protein - chicken	Gallus gallus (17.5) mRNA, complete cds	0.00856455	0.202886	-0.0641316	0.12145	0.0303844	0.138754	-0.0394151	0.15249	0.0894434	0.20638	-0.0888481	0.0904106	-0.0286746	0.0711282
10.6.6	pgp1c.pk001.b15	BI390358	X-box-binding protein 1B [Danio rerio]	Homo sapiens X-box binding protein 1 (XBP1), mRNA	0.0301887	0.211957	-0.0575335	0.154424	0.135619	0.0690982	-0.0278786	0.295189	0.182836	0.155416	-0.0871884	0.0136588	0.0884014	-0.0172199
10.7.1	pgp1n.pk013.o18	BI395066	hypothetical protein [Homo sapiens]	Homo sapiens hypothetical protein DKFZp761H0421 (DKFZp761H0421),mRNA	0.0305231	0.230689	-0.0554504	0.0854508	0.175239	0.147851	-0.12931	0.104636	0.200994	0.185438	0.0184092	0.0662653	0.149484	0.110264
10.7.16	pgf1n.pk002.a7	BI064642	similar to NDRG1 protein (N-myc downstream regulated gene 1 protein) (Differentiation-related gene 1 protein) (DRG1) (Reducing agents and tunicamycin-responsive protein) (RTP) (Nickel-specific induction protein Cap43) (Rit42) [Homo sapiens]	Homo sapiens N-myc downstream regulated gene 1 (NDRG1), mRNA	0.0180352	0.356887	-0.0946318	-0.0144877	0.262255	0.251349	-0.171038	-0.148176	0.0602241	0.199963	-0.018226	0.1192	0.464286	0.302734
10.9.10	pgf2n.pk001.p10	BM426198	No Hits Found	No Hits Found	0.0381941	0.254746	0.101093	-0.0467874	-0.0560346	-0.153653	0.166667	-0.00422932	-0.0192411	-0.126505	0.0355181	-0.0893455	-0.092828	-0.180802
11.1.2	pgp1c.pk003.e5	BI390131	chromosome 11 open reading frame2; chromosome 11 open readingframe2 [Homo sapiens]	Homo sapiens, chromosome 11 open reading frame2, clone MGC:12952IMAGE:2960352, mRNA, complete cds	0.00966377	0.835771	-0.801762	0.0340091	0.011514	-0.361307	-0.653156	-0.374641	-0.273092	-0.94233	-0.950368	0.442659	0.29612	0.219715
11.1.9	pgp1n.pk001.i7	BI390592	basic proline-rich protein [Sus scrofa]	Mouse DNA sequence from clone RP23-139B13 on chromosome 4, complete sequence	0.0331567	0.362011	-0.388394	-0.178864	-0.0603971	-0.0263835	-0.26595	-0.213456	-0.0744812	-0.142481	-0.510839	-0.144272	-0.046313	0.0897141
11.12.19	pgl1c.pk002.i24	BG641928	open reading frame 19 [Mus musculus]	Mus musculus open reading frame 19 (Orf19), mRNA	0.0176298	0.481342	-0.171608	0.0179694	0.0794061	0.309733	-0.225601	0.0164567	0.0357949	0.153479	-0.117616	0.019482	0.123017	0.465988
11.14.17	pnl1s.pk003.a9	AW198573	cytochrome c oxidase subunit VIa [Meleagris gallopavo]	Meleagris gallopavo cytochrome c oxidase subunit VIa mRNA, completecds	0.0309138	0.239544	0.173155	0.0202033	-0.0366851	-0.0663892	0.19086	-0.0298168	-0.00672196	-0.0844329	0.155451	0.0702233	-0.0666483	-0.0483456
11.15.17	pgm2n.pk003.c16	BM486959	oxysterol-binding protein-like protein 8; oxysterol-binding protein-related protein 8; OSBP-related protein 8 [Homo sapiens]	Mus musculus similar to oxysterol-binding protein-like protein 8; oxysterol-binding protein-related protein 8; OSBP-related protein 8 [Homo sapiens] (LOC237542), mRNA	0.0407694	0.131292	-0.0889271	0.0399742	0.0423648	-0.0475671	-0.0875728	0.0559087	0.0529907	-0.00680633	-0.0902813	0.0240397	0.0317389	-0.0883278
11.15.20	pgm2n.pk004.f3	BM487370	No Hits Found	No Hits Found	0.00148441	0.214978	-0.182823	-0.0200265	0.0321545	0.0293065	-0.205966	0.0481239	0.0769696	0.0682483	-0.159681	-0.0881769	-0.0126606	-0.00963528
11.2.10	pgp1n.pk007.f22	BI394728	nuclear cap binding protein subunit 2, 20kDa; NCBP interactingprotein 1; nuclear cap binding protein subunit 2, 20kD[Homo sapiens]	Mus musculus adult male olfactory brain cDNA, RIKEN full-lengthenriched library, clone:6430404F06 product:nuclear capbinding protein subunit 2, 20kDa, full insert sequence	0.0434352	0.240068	0.201637	0.0607966	-0.0384311	-0.0320975	0.0633128	0.119454	-0.0560405	0.00034569	0.339961	0.00213916	-0.0208217	-0.0645408
11.2.6	pgp1n.pk007.f13	BI392265	hypothetical protein MGC3067 [Homo sapiens]	Homo sapiens hypothetical protein MGC3067 (MGC3067), mRNA	0.0127453	0.260153	-0.0816496	0.0601554	0.178503	0.12499	-0.168518	0.120972	0.106653	0.124989	0.00521859	-0.000660844	0.250353	0.12499
11.2.8	pgp1n.pk007.f2	BI392271	Thyrotropin beta chain precursor (Thyroid-stimulating hormone betasubunit) (TSH-beta) (TSH-B)	Gallus gallus thyrotropin beta subunit (TSH-B) mRNA, complete cds	0.00705587	0.68067	-0.516788	-0.398049	0.0214687	0.163882	-0.34656	0.224864	0.491088	0.599049	-0.687017	-1.02096	-0.44815	-0.271285
11.4.17	pgp2n.pk005.a23	BM490984	No Hits Found	No Hits Found	0.0261368	0.315806	0.178663	-0.113942	-0.0791463	-0.137143	0.193707	-0.121791	-0.0789159	-0.208533	0.163618	-0.106093	-0.0793768	-0.0657541
11.5.17	pgp2n.pk009.g11	CD215689	Protein-L-isoaspartate(D-aspartate) O-methyltransferase(Protein-beta-aspartate methyltransferase) (PIMT)(Protein L-isoaspartyl/D-aspartyl methyltransferase)(L-isoaspartyl protein carboxyl methyltransferase)	No Hits Found	0.0334464	0.204762	-0.0705613	-0.01499	0.0500289	0.134201	-0.0683907	-0.0260841	-0.00131524	0.136261	-0.072732	-0.003896	0.101373	0.13214
11.6.1	pgp2n.pk009.g17	CD216206	No Hits Found	No Hits Found	0.0146032	0.396658	0.219456	-0.0831248	-0.177202	-0.0699094	0.318041	-0.0863621	-0.2218	-0.122823	0.120871	-0.0798875	-0.132605	-0.0169961
11.6.19	pgp1n.pk011.k10	BI393556	No Hits Found	Homo sapiens chromosome 17, clone RP11-138C9, complete sequence	0.0141892	0.29518	-0.148608	0.0382003	0.146573	0.0843757	-0.154204	0.046877	0.315373	0.1276	-0.143011	0.0295235	-0.0222276	0.0411512
11.7.14	pgf1n.pk001.o12	BI067631	cleavage and polyadenylation specific factor 6, 68 kD subunit; pre-mRNA cleavage factor Im (68kD); cleavage and polyadenylation specific factor 6, 68kD subunit; pre-mRNA cleavage factor I, 68kD subunit [Homo sapiens]	Homo sapiens cleavage and polyadenylation specific factor 6, 68kDa (CPSF6), mRNA	0.0148626	0.174564	0.11901	-0.00770709	-0.0201372	-0.0555541	0.0952504	0.0107119	0.0394606	-0.0570901	0.14277	-0.0261261	-0.079735	-0.054018
11.7.17	pgf1n.pk003.c15	BI064968	band 3 anion transport protein (clone pBIIIC1) - chicken	Chicken erythroid anion transporter mRNA, complete cds	0.0211466	0.263131	0.142433	0.0362691	-0.119471	-0.120699	0.155734	0.0355959	-0.0588874	-0.197105	0.129131	0.0369422	-0.180054	-0.0442923
11.9.13	pgf2n.pk001.a3	BM425872	Transcobalamin II precursor (TCII) (TC II)	No Hits Found	0.00359777	0.310793	-0.246058	-0.115022	-0.11242	0.0647353	-0.260913	-0.0991576	0.0137719	0.134316	-0.231203	-0.130887	-0.238613	-0.00484497
11.9.9	pgf2c.pk001.p18	BM425836	Lysosome-associated membrane glycoprotein 2 precursor (LAMP-2)	Gallus gallus lysosome-associated membrane glycoprotein LAMP-2c (LAMP-2) mRNA, partial cds	0.0108193	0.183863	-0.046486	0.0573227	0.137377	0.0783966	-0.0159073	0.0587152	0.108949	0.0805573	-0.0770646	0.0559303	0.165805	0.0762359
12.10.6	pgf2n.pk006.p11	BM427496	Serine/threonine protein phosphatase 2A, catalytic subunit, alpha isoform (PP2A-alpha)	Chicken mRNA for phosphatase 2A catalytic subunit, complete cds	0.0311263	0.242103	0.0515406	0.0376454	0.224282	0.279748	0.0319416	-0.00297112	0.181495	0.226789	0.0711397	0.0782619	0.267069	0.332708
12.12.5	pnfb.pk0007.d8		Ferritin heavy chain (Ferritin H subunit)	Gallus gallus mRNA for ferritin H chain protein	0.00857061	0.147518	0.0237202	-0.00717311	0.00482769	0.140345	0.033165	-0.0307295	0.018484	0.0969505	0.0142755	0.0163833	-0.00882858	0.18374
12.14.11	pgl1n.pk013.c6	BG712590	Thymosin beta	Coturnix coturnix japonica mRNA for thymosin beta (ORF1)	0.00149006	0.821204	-0.549433	0.133311	0.271772	-0.196155	-0.548279	0.308753	0.395866	0.0208492	-0.550587	-0.0421307	0.147678	-0.413158
12.14.12	pgl1n.pk014.o13	BG713006	Tyrosine kinase receptor CEK3 precursor	Chicken tyrosine kinase (cek3) mRNA, complete cds	0.0347523	0.206105	-0.031669	-0.137389	-0.190523	-0.237774	-0.0754811	-0.20071	-0.15849	-0.216065	0.012143	-0.0740681	-0.222556	-0.259483
12.14.8	pgl1n.pk014.n16	BG712988	peripheral benzodiazepine receptor-associated protein 1 [Homosapiens]	Homo sapiens chromosome 17, clone RP11-205P19, complete sequence	0.0203626	0.377532	-0.00775467	-0.0656204	0.080945	0.311912	-0.093717	-0.115376	0.00211053	0.157515	0.0782077	-0.0158648	0.159779	0.466309
12.15.9	pgm1c.pk002.n4	BM486149	No Hits Found	No Hits Found	0.0392685	0.36181	-0.355867	-0.169683	-0.194444	0.00594244	-0.447998	-0.188333	-0.194438	-0.100955	-0.263736	-0.151033	-0.194451	0.11284
12.16.15	pgm2n.pk007.p11	BM488534	translin-associated factor X; translin-like protein [Homo sapiens]	Mus musculus, translin-associated factor X, clone MGC:7979IMAGE:3585400, mRNA, complete cds	3.35411e-05	0.450748	-0.193526	0.0323	0.257222	0.197158	-0.213981	0.0144033	0.181071	0.184389	-0.173071	0.0501966	0.333373	0.209928
12.16.18	pgm2n.pk009.h7	BM488968	similar to PHD zinc finger transcription factor [Homo sapiens]	Homo sapiens PHD zinc finger transcription factor (PF1), mRNA	0.0109392	0.26781	-0.0775967	0.0942715	0.124307	0.190213	-0.166127	0.17534	0.110324	0.258215	0.010934	0.0132027	0.138289	0.122211
12.17.1	pgm2n.pk010.k3	BM489359	No Hits Found	Gallus gallus mRNA for thrombomucin, alternatively spliced message for 3'end	0.0334338	0.197911	-0.140932	-0.0457605	0.0061507	0.0569786	-0.204794	-0.157274	-0.0175393	0.0885615	-0.0770706	0.0657527	0.0298407	0.0253957
12.18.18	pgr1n.pk004.l11	CD217754	No Hits Found	No Hits Found	0.000204497	0.530006	-0.161635	0.210061	0.368371	0.310017	-0.26258	0.320479	0.401035	0.421709	-0.0606895	0.099644	0.335707	0.198324
12.18.20	pgr1n.pk004.l18	CD217756	No Hits Found	Plasmodium falciparum 3D7 chromosome 14 section 12 of 13 of the complete sequence	0.0212203	0.296292	-0.158935	-0.164282	0.132011	0.106603	-0.111235	-0.143328	0.165776	0.148931	-0.206636	-0.185235	0.0982446	0.0642755
12.2.1	pgp1n.pk003.o19	BI391278	superoxide dismutase 3, extracellular [Homo sapiens]	No Hits Found	0.0445919	0.288305	0.258751	0.0315627	0.00222733	-0.0295537	0.250116	0.0554415	0.0802208	-0.136565	0.267386	0.0076839	-0.0757661	0.077458
12.2.10	pgp1n.pk007.g12	BI392282	hypothetical protein MGC25878 [Mus musculus]	No Hits Found	0.0497901	0.358463	0.190406	-0.168057	-0.0433263	-0.00894023	0.211143	-0.271458	-0.0802735	-0.0458285	0.169669	-0.0646567	-0.00637913	0.0279481
12.3.14	pgp1n.pk014.h11	BI394373	unnamed protein product [Mus musculus]	Chicken mRNA for histone H3.3B	0.00443044	0.264616	0.337526	0.0889257	0.128623	0.0729101	0.366979	0.00616522	0.0235227	0.0856381	0.308072	0.171686	0.233723	0.060182
12.3.19	pgp2n.pk002.e8	BM490061	proteasome (prosome, macropain) subunit, alpha type 6 [Rattusnorvegicus]	Homo sapiens proteasome (prosome, macropain) subunit, alpha type, 6(PSMA6), mRNA	0.00415086	0.175487	0.066171	0.0643937	0.0453853	-0.109316	0.100973	0.109945	0.0944844	-0.0445784	0.0313687	0.0188425	-0.00371375	-0.174053
12.6.13	pgp1n.pk006.i17	BI392049	similar to Heat shock protein HSP 90-alpha (HSP 86) [Homo sapiens]	Mus musculus chromosome 5 clone rp23-403l21 strain C57BL/6J, complete sequence	0.0136832	0.264883	-0.172617	0.0611021	0.0922659	-0.126237	-0.19813	-0.0719393	0.0255224	-0.359983	-0.147105	0.194144	0.159009	0.107509
12.8.1	pgf1n.pk003.d23	BI064997	Complement factor D precursor (C3 convertase activator) (Properdinfactor D) (Adipsin)	No Hits Found	0.00117975	0.80189	-0.461281	0.0667241	0.00135346	0.340609	-0.341064	0.30831	0.21391	0.516536	-0.581497	-0.174862	-0.211203	0.164683
12.8.11	pgf1n.pk005.m3	BI065767	sequestosome 1; UBIQUITIN-BINDING PROTEIN P62; phosphotyrosineindependent ligand for the Lck SH2 domain p62 [Homosapiens]	Human phosphotyrosine independent ligand p62B B-cell isoform for the Lck SH2 domain mRNA, partial cds	0.000159218	0.432767	-0.201395	0.0282878	0.0966016	0.231372	-0.301648	-0.0426876	0.0695374	0.25862	-0.101143	0.0992632	0.123666	0.204123
12.8.20	pgf1n.pk009.p3	BI066928	Pyruvate kinase, muscle isozyme	chicken muscle pyruvate kinase (pk) mrna, complete sequence	0.0199418	0.319539	0.147566	-0.123044	-0.171973	-0.0789995	0.137044	-0.133207	-0.176796	-0.104913	0.158088	-0.112881	-0.167149	-0.0530855
12.9.11	pgf2n.pk001.a15	BM427663	protein tyrosine phosphatase, non-receptor type 6, isoform 1; protein-tyrosine phosphatase 1C; hematopoietic cell phophatase; hematopoietic cell protein-tyrosine phosphatase; 70 kda SHP-1L protein [Homo sapiens]	Rattus norvegicus SH2 phosphatase 1 mRNA, partial cds, alternatively spliced	0.030809	0.19114	-0.0515901	0.0992193	0.13955	0.00626316	-0.0361204	0.187694	0.158889	5.33647e-05	-0.0670598	0.0107445	0.12021	0.012473
13.1.11	pgp1n.pk001.h12	BI394551	Zinc finger protein CKR1	No Hits Found	0.0170454	0.498733	-0.382082	0.074774	0.116651	0.0291709	-0.418432	0.147196	0.138745	-0.0764409	-0.345733	0.00235179	0.0945559	0.134783
13.12.11	pnfb.pk0003.c1		MHC class II-associated invariant chain [Gallus gallus]	Gallus gallus partial mRNA for MHC class II-associated invariantchain (CD74 gene)	0.00340312	0.865681	-0.554483	0.302665	0.311198	0.128738	-0.695333	0.481541	0.430816	0.0265886	-0.413633	0.123788	0.19158	0.230888
13.13.18	pgl1n.pk011.b3	BG712140	leucine-rich repeat-containing 5 [Homo sapiens]	Homo sapiens leucine-rich repeat-containing 5 (LRRC5), mRNA	0.0294715	0.294602	-0.0170528	-0.110412	0.0299489	0.18419	-0.0620002	-0.214633	-0.0532542	0.000492399	0.0278945	-0.00619059	0.113152	0.367888
13.13.5	pgl1n.pk003.c24	BG710281	mal, T-cell differentiation protein 2; MAL proteolipid protein 2[Homo sapiens]	Homo sapiens mal, T-cell differentiation protein 2 (MAL2), mRNA	0.0103597	0.444224	-0.247738	-0.0148275	0.0361408	0.196485	-0.23704	0.14749	0.0772336	0.385244	-0.258437	-0.177145	-0.00495205	0.00772649
13.14.11	pgl1n.pk013.a21	BG713586	Complement factor D precursor (C3 convertase activator) (Properdinfactor D) (Adipsin)	No Hits Found	0.00569034	0.779494	-0.576504	-0.0488564	-0.051917	0.20299	-0.335293	0.241692	0.152244	0.334134	-0.817715	-0.339405	-0.256078	0.0718463
13.17.13	pgm2n.pk012.n11	CD215105	rab11 binding protein [Bos taurus]	Bos taurus rab11 binding protein (LOC286825), mRNA	0.03002	0.451972	-0.363461	-0.153092	-0.0155622	0.0885109	-0.451727	-0.105366	0.036016	-0.0346045	-0.275195	-0.200817	-0.0671405	0.211626
13.17.18	pgr1n.pk001.d19	BM439767	Bcl-2-associated transcription factor short form [Homo sapiens]	Homo sapiens KIAA0164 gene product (KIAA0164), mRNA	0.00557493	0.205937	0.147992	0.00737817	-0.035247	-0.0579447	0.152941	-0.0324466	-0.0378787	-0.0372657	0.143043	0.0472029	-0.0326152	-0.0786237
13.18.20	pgr1n.pk004.i8	CD217717	leucine zipper-EF-hand containing transmembrane protein 1 [Mus musculus]	Mus musculus similar to leucine zipper-EF-hand containing transmembrane protein 1 [Mus musculus] (LOC270035), mRNA	0.0235498	0.256495	0.217523	-0.00549959	-0.0389717	0.0316605	0.249777	-0.0871226	-0.0161756	0.0619346	0.18527	0.0761234	-0.0617678	0.00138642
13.2.1	pgp1n.pk003.m23	BI391243	No Hits Found	No Hits Found	0.0403402	0.370589	0.188795	-0.0264472	0.344142	0.272252	0.348811	0.155285	0.538326	0.596103	0.0287782	-0.20818	0.149958	-0.0515989
13.2.13	pgp1n.pk008.f17	BI392559	unnamed protein product [Homo sapiens]	No Hits Found	0.034157	0.209989	0.0460213	0.0244409	0.0235099	-0.163968	0.0617396	0.0657183	-0.0321282	-0.159956	0.0303029	-0.0168365	0.0791481	-0.167979
13.2.15	pgp1n.pk008.f19	BI392561	regulatory factor X-associated protein [Mus musculus]	Gallus gallus mitochondrial genome	0.0360728	0.199826	-0.179717	-0.0815504	-0.0262163	0.0201093	-0.16417	-0.0937143	-0.111022	-0.0582485	-0.195264	-0.0693865	0.0585896	0.0984671
13.2.20	pgp1n.pk009.j6	BI392946	Unknown (protein for IMAGE:5101372) [Mus musculus]	Homo sapiens, KIAA1340 protein, clone MGC:34000 IMAGE:5264081, mRNA, complete cds	0.0300231	0.318203	0.181904	0.00948146	-0.136299	0.00453119	0.264671	0.0104306	-0.115782	0.0216871	0.0991376	0.00853233	-0.156816	-0.0126248
13.2.8	pgp1n.pk007.d20	BI392231	expressed sequence AI182287 [Mus musculus]	Mus musculus, clone MGC:6813 IMAGE:2648452, mRNA, complete cds	0.019242	0.2556	-0.169379	0.0556108	0.0749548	0.0862205	-0.11827	0.123039	0.0507659	0.0289072	-0.220488	-0.0118178	0.0991437	0.143534
13.4.10	pgp2n.pk004.e24	BM490725	scavenger-receptor protein [Sus scrofa]	Homo sapiens 12 BAC RP11-326A16 (Roswell Park Cancer Institute Human BAC Library) complete sequence	0.013601	0.856961	0.555682	-0.301279	-0.194324	0.0163613	0.665841	-0.501037	-0.22112	-0.297299	0.445522	-0.101521	-0.167528	0.330022
13.4.4	pgp2n.pk002.p1	BM490280	GATA binding factor-2 (Transcription factor NF-E1B) (GATA-2)	Gallus domesticus mRNA (NF-E1b cDNA) for NF-E1 DNA binding protein	0.0232091	0.186912	0.130154	0.032959	0.0945576	-0.0567576	0.0407173	-0.14746	0.0313087	-0.142954	0.219591	0.213378	0.157807	0.0294383
13.4.5	pgp2n.pk003.j17	BM490492	Annexin II (Lipocortin II) (Calpactin I heavy chain) (Chromobindin 8) (P36) (Protein I) (Placental anticoagulant protein IV) (PAP-IV)	Chicken mRNA for annexin II	0.0200914	0.622947	0.499162	0.134981	-0.0329909	-0.123784	0.658037	-0.150147	-0.2772	-0.332039	0.340287	0.42011	0.211218	0.0844702
13.4.7	pgp2n.pk003.j19	BM492047	CG13375-PA [Drosophila melanogaster]	Xenopus laevis ras-related protein RAS-DVA mRNA, complete cds	0.000230633	1.0162	0.585751	-0.0944427	-0.43045	-0.306478	0.626815	0.0880742	-0.235867	-0.277406	0.544687	-0.27696	-0.625033	-0.335551
13.4.8	pgp2n.pk004.e22	BM490723	HSPC263 [Homo sapiens]	Homo sapiens hypothetical protein FLJ20113 (FLJ20113), mRNA	0.0243303	0.453456	0.362027	-0.0914293	-0.0887015	-0.0785479	0.521278	-0.153808	-0.160556	-0.104584	0.202776	-0.0290507	-0.0168473	-0.0525119
13.5.9	pgp2n.pk007.m3	BM491912	No Hits Found	No Hits Found	0.0423601	0.494675	0.135442	-0.139269	-0.359233	-0.268826	0.10845	0.0257427	-0.214504	-0.3387	0.162433	-0.304281	-0.503963	-0.198951
13.6.14	pgp1c.pk003.c7	BI390398	Regulatory protein TSC-22 (TGFB stimulated clone 22 homolog)	Chicken mRNA for TGFb stimulated clone 22 (TSC-22), complete cds	0.0460932	0.296076	0.00570804	0.129319	0.135914	0.301784	0.0340642	0.111562	0.128832	0.276094	-0.0226482	0.147076	0.142996	0.327475
13.6.18	pgp2n.pk002.c6	BM490013	No Hits Found	No Hits Found	0.0333895	0.296631	-0.0751931	0.029857	0.11528	0.221438	-0.112313	0.0747647	0.133399	0.304288	-0.0380734	-0.0150507	0.0971607	0.138587
13.6.20	pgp2n.pk002.j13	BM490153	KIAA0112 [Homo sapiens]	Mus musculus regulator for ribosome resistance homolog (S.cerevisiae) (Rrr-pending), mRNA	0.0424563	0.293257	0.159418	0.00893748	-0.133839	-0.080076	0.249567	0.0181186	-0.0899555	-0.0933193	0.0692694	-0.00024367	-0.177723	-0.0668327
13.7.16	pgf1n.pk001.n5	BI067705	SERINE PROTEINASE INHIBITOR B-43	Mus musculus serine (or cysteine) proteinase inhibitor, clade B,member 6 (Serpinb6), mRNA	0.047765	0.21524	0.00333644	0.069982	0.212843	0.218577	-0.127101	0.0380544	0.10622	0.244238	0.133774	0.10191	0.319466	0.192915
13.9.11	pgf2c.pk001.o11	BM425807	parathymosin [Homo sapiens]	Rattus norvegicus parathymosin (Ptms), mRNA	0.0265799	0.30872	0.0440647	0.191034	0.102821	-0.117686	0.0366624	0.283565	0.136713	0.024616	0.051467	0.0985037	0.0689291	-0.259988
14.1.15	pgp1n.pk001.i19	BI390588	MHC class II-associated invariant chain [Gallus gallus]	Gallus gallus partial mRNA for MHC class II-associated invariantchain (CD74 gene)	0.0395302	0.744131	-0.331785	0.412346	0.216548	0.0295574	-0.460875	0.481655	0.335727	-0.0651218	-0.202695	0.343036	0.0973681	0.124237
14.10.3	pgf2n.pk002.o15	BM426506	ionized calcium binding adapter molecule 2 [Mus musculus]	Mus musculus RIKEN cDNA 2810003C17 gene (2810003C17Rik), mRNA	0.00310026	0.727902	-0.497092	-0.203034	0.23081	0.177219	-0.376311	-0.224383	0.455188	0.189369	-0.617873	-0.181686	0.00643241	0.165069
14.11.4	pgf1n.pk007.e16	BI066172	No Hits Found	No Hits Found	0.0270068	0.245474	-0.138408	-0.0180472	0.107066	-0.0648999	-0.0738128	-0.0260425	0.0633622	-0.0971152	-0.203004	-0.0100518	0.15077	-0.0326847
14.12.5	pnfb.pk0003.c10		MHC class II-associated invariant chain [Gallus gallus]	Gallus gallus partial mRNA for MHC class II-associated invariantchain (CD74 gene)	0.0162171	0.367667	-0.100274	0.241753	0.267393	0.191581	-0.155059	0.323809	0.360495	0.20062	-0.045488	0.159697	0.174291	0.182543
14.13.1	pgl1n.pk003.c6	BG710285	aldose reductase	Gallus domesticus mRNA for aldo-keto reductase (akr gene)	0.000382786	0.443511	-0.114206	0.210676	0.26899	0.329305	-0.0726397	0.243182	0.232855	0.530681	-0.155772	0.17817	0.305126	0.12793
14.14.13	pnl1s.pk002.g12		No Hits Found	Human DNA sequence from clone RP11-286B9 on chromosome 13, complete sequence	0.0460402	0.194704	0.118774	-0.0155866	-0.0759303	0.0424794	0.111167	0.0108246	-0.0503824	0.0842066	0.126381	-0.0419978	-0.101478	0.000752288
14.15.4	pnlb.pk0008.e2	AW198450	alpha-2-antiplasmin precursor	No Hits Found	0.0222206	0.511478	-0.246248	-0.0697522	0.0696886	0.265229	-0.265719	-0.0942642	-0.0281307	0.30212	-0.226777	-0.0452401	0.167508	0.228339
14.16.11	pgm2n.pk005.h21	BM487747	unknown [Streptomyces aureofaciens]	No Hits Found	0.028581	0.302319	-0.155523	-0.0826963	-0.00788797	0.146797	-0.192912	-0.0559685	0.0315866	0.2707	-0.118133	-0.109424	-0.0473626	0.0228933
14.16.13	pgm2n.pk007.n11	BM488498	hypothetical protein [Rhodopseudomonas palustris]	No Hits Found	0.00536606	0.343276	-0.24301	-0.200993	-0.0663651	0.100266	-0.186567	-0.190611	-0.0351985	0.122189	-0.299453	-0.211375	-0.0975317	0.0783422
14.16.5	pgm2n.pk005.h1	BM487735	unnamed protein product [Mus musculus]	Homo sapiens, Similar to chromosome 1 open reading frame 17, clone MGC:46343 IMAGE:5740842, mRNA, complete cds	0.0493893	0.194016	-0.107214	0.0334295	0.0868017	0.073262	-0.182734	0.0363976	0.123483	0.0723634	-0.0316945	0.0304615	0.0501206	0.0741605
14.16.9	pgm2n.pk005.h13	BM487738	TUBULIN ALPHA-5 CHAIN	Meriones unguiculatus alpha-tubulin mRNA, complete cds	0.00345932	0.458788	0.219726	0.119636	0.017262	-0.239062	0.150209	0.19181	-0.0492449	-0.067129	0.289243	0.0474622	0.0837689	-0.410995
14.17.18	pgr1n.pk001.e10	BM439781	BH3 interacting domain death agonist [Gallus gallus]	Gallus gallus BH3 interacting domain death agonist mRNA, complete cds	0.00216738	0.35015	0.167773	-0.0439988	-0.095802	-0.182378	0.295313	-0.0106467	-0.137636	-0.178571	0.0402321	-0.0773509	-0.0539683	-0.186185
14.18.8	pgr1n.pk002.o22	BM440367	photolyase - short-tailed opossum (Monodelphis domestica)	Monodelphis domestica mRNA for photolyase, complete cds	0.0330208	0.243808	0.135121	0.00470298	-0.108687	-0.0269172	0.14022	-0.0213116	-0.133163	-0.02058	0.130022	0.0307175	-0.0842106	-0.0332544
14.2.12	pgp1n.pk007.f1	BI392261	NEURONAL PROTEIN 3.1 (P311 PROTEIN)	Gallus gallus P311 POU (3.1) mRNA, complete cds	0.0494155	0.437053	0.399613	0.0426701	0.0943631	-0.03744	0.29663	0.105556	0.0664452	-0.0613518	0.502597	-0.0202158	0.122281	-0.0135281
14.2.3	pgp1n.pk003.n14	BI391254	phosphoenolpyruvate carboxykinase	Chicken mitochondrial phosphoenolpyruvate carboxykinase (PEPCK-M) mRNA, complete cds	0.0167082	0.37219	-0.0797784	-0.0700415	0.114215	0.292412	-0.12828	0.0165167	0.0237477	0.448024	-0.0312767	-0.1566	0.204683	0.1368
14.2.8	pgp1n.pk007.e21	BI392252	hexosaminidase A preproprotein; beta-hexosaminidase alpha chain; beta-N-acetylhexosaminidase; N-acetyl-beta-glucosaminidase [Homo sapiens]	Homo sapiens hexosaminidase A (alpha polypeptide) (HEXA), mRNA	0.00762861	0.408503	-0.219168	0.0113872	0.0777993	0.189334	-0.206372	-0.0425223	0.0541493	0.213824	-0.231964	0.0652966	0.101449	0.164845
14.3.18	pgp2n.pk002.p11	BM490282	similar to Plakophilin 4 (p0071) [Mus musculus]	Homo sapiens BAC clone RP11-552E1 from 2, complete sequence	0.00649284	0.339462	0.178187	-0.143082	-0.129966	-0.161275	0.208886	-0.246514	-0.120757	-0.211755	0.147488	-0.039649	-0.139176	-0.110794
14.4.13	pgp2n.pk004.p4	BM490967	solute carrier family 29 (nucleoside transporters), member 1 [Homosapiens]	Homo sapiens, Similar to solute carrier family 29 (nucleosidetransporters), member 1, clone MGC:3778 IMAGE:3010092,mRNA, complete cds	0.0382331	0.380887	0.305048	-0.0758386	0.012761	-0.0206778	0.325825	0.101485	0.0855847	0.101872	0.284271	-0.253162	-0.0600626	-0.143228
14.5.9	pgp2n.pk007.n11	BM491921	DNA segment, Chr 10, Johns Hopkins University 81 expressed [Musmusculus]	Mus musculus, clone MGC:18878 IMAGE:4237589, mRNA, complete cds	0.0261337	0.183125	0.126174	0.00769125	-0.0253332	-0.0569511	0.128516	-0.0178561	-0.0283037	-0.0900255	0.123832	0.0332386	-0.0223627	-0.0238768
[truncated: 950 more rows]
