# Supplementary material for: Transcriptional profiling and pathway analysis reveal differences in pituitary gland function, morphology, and vascularization in chickens genetically selected for high or low body weight
Source: BMC Genomics. 2019 Apr 25;20:316. doi: 10.1186/s12864-019-5670-9 (PMC6482517; doi:10.1186/s12864-019-5670-9)
Supplement: Supplementary file 2 — Differentially expressed genes (DEGs) and self-organizing maps (SOMs) clusters. A Microsoft excel file containing a single worksheet (“Differentially Expressed Genes”) listing all DEGs that had at least 16 observations, a statistically significant (P ≤ 0.05) line-by-age interaction or main effect of line, and at least a 1.6-fold difference between the lines. For each gene, the SOMs cluster, platform ID, clone ID, clone GenBank accession number, clone name, gene symbol, human protein ID, P-values for the line-by-age interaction or main effect of line, and log2ratio for each age are provided. (XLSX 62 kb) [file 12864_2019_5670_MOESM2_ESM.xlsx]

## Sheet: Differentially Expressed Genes
Additional File 2. Genes differentially expressed between HG and LG lines. All spots have at least 16 observations, an effect of line or the line-by-age interaction (P<0.05), and greater than 160% difference in expression between the lines. The symbol (column F) corresponds to successfully mapped IDs in the IPA program.
SOMs Cluster	Platform ID	Clone ID	Clone Accession #	Name	Symbol	Human Protein ID	P-value (Interaction)	P-value (Line)	Week 1 Log2Ratio(HG/LG)	Week 3 Log2Ratio(HG/LG)	Week 5 Log2Ratio(HG/LG)	Week 7 Log2Ratio(HG/LG)
0	9.8.1	pgf1n.pk003.c22	BI064975	ATPase, H+ transporting, lysosomal 9kDa, V0 subunit e1	ATP6V0E1	NP_003936	0.145531	0.0321369	0.268285	-0.124097	0.173394	0.419421
0	7.5.17	pgp2n.pk009.h13	CD216610	Bardet-Biedl syndrome 12	BBS12	NP_689831	0.143447	0.0405584	-0.0717231	-0.584526	0.118807	-0.415438
0	28.9.20	pgf2n.pk004.l12	BM427564	Interleukin 2 receptor, gamma	IL2RG	NP_000197	0.0842385	0.00188144	-0.312661	-0.879222	-0.110747	-0.290444
0	20.3.19	pgp2n.pk002.d17	BM490025	Pleckstrin homology-like domain, family A, member 2	PHLDA2	NP_003302	0.303889	0.0165787	0.475141	-0.0483793	0.323501	0.757699
0	1.13.8	pgl1n.pk004.n7	BG710737	Podocalyxin-like	PODXL	NP_005388	0.196837	5.1006e-06	-0.258003	-0.702246	-0.437251	-0.345551
0	2.1.2	pgp1c.pk003.i1	BI390192	Quiescin Q6 sulfhydryl oxidase 1	QSOX1	NP_002817	0.17734	0.0267006	0.361705	-0.177081	0.501802	0.597177
0	8.2.8	pgp1n.pk007.h19	BI392306	Synaptogyrin 1	SYNGR1	NP_004702	0.00294607	0.0566053	-0.073279	-0.200251	0.651876	0.204582
0	23.11.19	pgf2n.pk001.g1	BM425989	Kinesin family member 13A (KIF13A)	KIF13A	XM_418923.5	0.446595	0.0467542	0.354402	-0.0407154	0.242271	0.487219
0	23.14.10	pgl1n.pk014.f24	BG712882	Transcription factor 7 (T-cell specific, HMG-box)	TCF7	XM_015294004.2	0.949617	0.0018073	0.357234	0.275346	0.389091	0.434845
1	13.4.5	pgp2n.pk003.j17	BM490492	Annexin A2	ANXA2	NP_004030	0.14894	0.0249222	0.31775	-0.570256	-0.488418	-0.416509
1	6.3.15	pgp1n.pk013.f14	BI394051	ATPase, H+ transporting, lysosomal 16kDa, V0 subunit c	ATP6V0C	NP_001685	0.419601	0.00345588	-0.0416539	-0.6659	-0.443545	-0.468905
1	6.4.9	pgp2n.pk003.l6	BM490541	Arginine vasopressin receptor 1A	AVPR1A	NP_000697	0.34541	0.00407999	0.0428881	-0.594945	-0.578454	-0.566891
1	9.18.14	pgr1n.pk004.k1	CD215141	BMI1 polycomb ring finger oncogene	BMI1	NP_005171	2.60667e-05	3.26136e-06	1.45445	0.212246	0.0154013	0.308578
1	7.2.18	pgp1n.pk009.m7	BI393005	Chromosome 12 open reading frame 49	C12orf49	NP_079014	0.548351	5.34404e-05	-0.237222	-0.566082	-0.617462	-0.500592
1	10.5.11	pgp2n.pk007.n9	BM491939	Calbindin 2	CALB2	NP_001731	0.406692	0.000539937	-0.0884561	-0.431982	-0.475084	-0.344789
1	20.1.13	pgp1n.pk001.g1	BI390550	Copine I	CPNE1	NP_003906	0.439539	2.3386e-06	-0.435969	-0.917464	-0.917905	-0.67687
1	17.2.14	pgp1n.pk009.i13	BI392912	DEAD (Asp-Glu-Ala-Asp) box polypeptide 1	DDX1	NP_004930	0.0250725	0.0982168	0.710454	-0.68254	-0.554761	-0.633279
1	22.14.5	pgl1n.pk012.m4	BG712495	FH2 domain containing 1	FHDC1	NP_203751	0.498637	0.00249413	-0.135817	-0.676701	-0.68154	-0.489877
1	40.8.3	pgf1n.pk002.h10	BI064761	FUN14 domain containing 2	FUNDC2	NP_076423	0.0214758	0.221003	0.564321	-0.800279	-0.385107	-0.0925529
1	4.2.19	pgp1n.pk008.m19	BI392695	Gamma-aminobutyric acid (GABA) A receptor, alpha 1	GABRA1	NP_000797	0.065647	0.00679117	0.308375	-0.667172	-0.601828	-0.638463
1	37.13.19	pgl1n.pk008.f8	BG711583	Lecithin-cholesterol acyltransferase	LCAT	NP_000220	0.535794	2.96983e-05	-0.306539	-0.770518	-0.571171	-0.588664
1	8.17.7	pgm2n.pk010.m14	BM489924	Major histocompatibility complex, class I-related	MR1	NP_001522	0.0278928	0.0722518	0.70288	-0.971282	-0.797535	-0.334009
1	2.5.11	pgp2n.pk007.p23	BM491979	Premature ovarian failure, 1B	POF1B	NP_079197	0.278701	0.000134948	-0.141552	-0.723634	-0.543874	-0.450846
1	7.3.7	pgp1n.pk010.o12	BI394849	Reticulon 3	RTN3	NP_958833	0.172742	0.0254104	0.297291	-0.476696	-0.520855	-0.510309
1	39.13.8	pgl1n.pk003.m17	BG710450	Scavenger receptor class F, member 1	SCARF1	NP_003684	0.0816614	0.0227055	2.16407	0.0947519	-0.103214	0.631854
1	17.1.19	pgp1n.pk003.k16	BI391202	Serine dehydratase-like	SDSL	NP_612441	0.0307109	0.0501851	0.591944	-0.214172	0.0987445	0.224538
1	43.1.15	pgp1c.pk003.l23	BI390259	TM2 domain containing 2	TM2D2	NP_510882	0.5381	0.00883415	-0.124799	-0.626538	-0.603181	-0.332103
1	41.16.8	pgm2n.pk005.p24	BM487913	WD repeat domain 33	WDR33	NP_060853	0.245098	4.01105e-06	-0.337516	-1.08439	-0.866284	-0.879235
1	10.4.8	pgp2n.pk004.f7	BM490751	Zinc finger protein 219	ZNF219	NP_057507	0.0188069	0.00791581	0.541005	0.0134246	-0.0232504	0.107823
1	43.3.4	pgp1n.pk011.c17	BI393412	Gag-env fusion protein [Avian endogenous retrovirus EAV-HP]			0.620346	0.0375337	0.0367882	-0.413136	-0.383692	-0.419898
2	31.2.1	pgp1n.pk003.f4	BI395007	Acetyl-CoA acyltransferase 2	ACAA2	NP_006102	0.035163	0.455127	0.705663	0.00306259	-0.354338	-0.0205168
2	23.6.8	pgp1c.pk002.k13	BI389949	Ankyrin repeat domain 27 (VPS9 domain)	ANKRD27	NP_115515	0.536909	0.00120131	-0.141203	-0.346166	-0.563233	-0.4483
2	19.15.3	pgl1n.pk005.k11	BG710913	Beta-2-microglobulin	B2M	NP_004039	0.12857	0.023126	0.24989	-0.46462	-0.61653	-0.414913
2	47.1.5	pgp1c.pk001.a9	BI390426	Beta-2-microglobulin	B2M	NP_004039	0.333347	0.0274281	0.0518513	-0.336356	-0.610151	-0.251274
2	8.9.16	pgf2n.pk002.b7	BM426251	Complement component 1, s subcomponent	C1S	NP_001725	0.00226709	0.0215129	0.519156	-0.398494	-1.32311	-0.233496
2	3.12.13	pgl1c.pk002.l22	BG642118	Complement component 1, s subcomponent	C1S	NP_001725	0.0127661	0.0178243	0.368363	-0.429065	-0.952558	-0.270675
2	10.3.5	pgp1n.pk010.n15	BI393314	Cullin-associated and neddylation-dissociated 1	CAND1	NP_060918	0.0961368	0.00838149	0.234261	-0.484993	-0.669185	-0.406014
2	43.2.16	pgp1n.pk008.o21	BI392736	Calsyntenin 3	CLSTN3	NP_055533	0.744789	0.00337285	-0.167796	-0.464588	-0.527752	-0.438291
2	5.6.15	pgp1n.pk009.i13	BI392912	DEAD (Asp-Glu-Ala-Asp) box polypeptide 1	DDX1	NP_004930	0.249776	0.0485478	0.179306	-0.305135	-0.681608	-0.404443
2	39.6.16	pgp1n.pk012.f23	BI393766	Gap junction protein, gamma 2, 47kDa	GJC2	NP_065168	0.773896	0.00045049	-0.279954	-0.452164	-0.614881	-0.542786
2	38.2.15	pgp1n.pk007.m5	BI392405	Major histocompatibility complex, class I, A	HLA-A	NP_002107	0.00533495	0.0070116	0.733626	-0.646223	-1.30315	-0.648094
2	41.4.15	pgp2n.pk004.j14	BM490822	Major histocompatibility complex, class I, B	HLA-B	NP_005505	0.00577049	7.81582e-06	0.0490309	-0.559992	-0.786767	-0.432378
2	34.3.5	pgp1n.pk010.e24	BI394833	Insulin-like growth factor binding protein 7	IGFBP7	NP_001544	0.152038	0.000420709	0.02227	-0.90093	-1.36768	-0.995318
2	41.7.2	pgp2n.pk002.h23	BM490122	Major histocompatibility complex, class I-related	MR1	NP_001522	0.00830449	0.003679	0.345962	-0.551066	-0.791609	-0.379758
2	32.2.4	pgp1n.pk004.i21	BI394649	Protein phosphatase 3, regulatory subunit B, alpha	PPP3R1	NP_000936	0.0116824	0.102474	0.49459	-0.246119	-0.967727	-0.115577
2	38.3.13	pgp1n.pk012.i7	BI393826	Retinal pigment epithelium-specific protein 65kDa	RPE65	NP_000320	0.371058	0.00194679	0.112846	-0.404804	-1.00464	-0.646676
2	6.3.8	pgp1n.pk012.c24	BI393714	SRY (sex determining region Y)-box 10	SOX10	NP_008872	0.500139	0.00798043	-0.0276705	-0.4863	-0.749681	-0.616124
2	3.6.13	pgp1n.pk006.k21	BI392078	TAP binding protein (tapasin)	TAPBP	NP_003181	0.0172663	0.475644	0.462955	-0.184833	-0.489089	-0.0686552
2	8.6.19	pgp1n.pk011.f19	BI393475	Transmembrane protein 68	TMEM68	NP_689630	0.277606	0.0293188	0.112699	-0.315987	-0.857421	-0.50995
2	2.1.8	pgp1c.pk003.i19	BI390202	Gallus gallus finished cDNA, clone ChEST647b6			0.0706918	0.0016628	0.106236	-0.420627	-0.794151	-0.526302
2	20.3.9	pgp1n.pk013.a15	BI393964	No Hits Found			0.000862752	0.00051673	0.460002	-0.489209	-0.716843	-0.561485
2	1.10.10	pnfb.pk0002.b1	AW355255	Ariadne RBR E3 ubiquitin protein ligase 1 (ARIH1)			0.362203	0.0014078	-0.215302	-0.807817	-1.20153	-0.67655
3	1.6.19	pgp1n.pk011.i20	BI393531	Amino-terminal enhancer of split	AES	NP_945321	0.0168498	0.06832	0.114925	-0.0509627	-0.738001	-0.0198394
3	46.3.1	pgp1n.pk009.p15	BI393053	Complement component 1, s subcomponent	C1S	NP_001725	0.0111813	0.00815438	0.170044	-0.241579	-1.2416	-0.337177
3	21.3.11	pgp1n.pk012.n7	BI393919	Caspase 8, apoptosis-related cysteine peptidase	CASP8	NP_203520	0.0499494	0.00347516	0.0369481	-0.405676	-1.20914	-0.365691
3	9.13.10	pgl1n.pk007.i17	BG711409	Catalase	CAT	NP_001743	0.485898	0.00562619	-0.174008	-0.278654	-0.463281	-0.137398
3	11.2.7	pgp1n.pk005.p4	BI391924	Dipeptidyl-peptidase 10 (non-functional)	DPP10	NP_001171507	0.808449	0.000225417	-0.396224	-0.432353	-0.69484	-0.52998
3	10.14.2	pgl1n.pk011.h7	BG712217	Glutamate-ammonia ligase	GLUL	NP_002056	0.00928449	0.0594356	0.161229	0.00713897	-0.71356	-0.120324
3	48.3.1	pgp1n.pk009.p16	BI395045	Glutamate-ammonia ligase	GLUL	NP_002056	0.107265	0.0197081	-0.0760656	-0.257619	-1.011	-0.215016
3	17.3.7	pgp1n.pk010.j6	BI393246	Headcase homolog	HECA	NP_057301	0.00697413	0.0128226	-0.00582082	-0.00571033	-1.28517	-0.159274
3	25.3.3	pgp1n.pk010.g5	BI393188	Immediate early response 5-like	IER5L	NP_982258	0.106418	0.0358861	0.0255555	-0.0468719	-0.794461	-0.286072
3	33.10.1	pgf2n.pk002.h8	BM426374	Interferon regulatory factor 1	IRF1	NP_002189	0.109029	0.0173935	-0.0334532	-0.113582	-0.893683	-0.383618
3	30.2.2	pgp1n.pk004.i14	BI391464	Lymphocyte antigen 6 complex, locus E	LY6E	NP_002337	0.0019019	0.143051	0.506501	0.119473	-1.20172	-0.266943
3	41.13.18	pgl1n.pk010.d2	BG711931	Outer dense fiber of sperm tails 3	ODF3	NP_444510	0.0209814	0.119027	0.357489	-0.162026	-1.07054	-0.0656797
3	1.17.3	pgm2n.pk010.m18	BM489392	Pleckstrin homology domain containing, family B (evectins) member 2	PLEKHB2	NP_060428	0.437134	0.0499879	-0.190899	-0.121477	-0.571031	-0.0869956
3	20.3.7	pgp1n.pk010.k5	BI393265	Ribosomal protein S2	RPS2	NP_002943	0.0131042	0.0942877	0.203142	0.0403468	-0.939045	-0.162805
3	10.3.12	pgp1n.pk014.g7	BI394977	Ubiquitin specific peptidase 18	USP18	NP_059110	0.0294828	0.193786	0.217393	0.0450799	-0.836829	-0.044808
3	46.7.11	pft1c.pk001.c4	AW355482	Gallus gallus finished cDNA, clone ChEST75j21			0.00474635	0.00311635	0.104865	-0.302863	-1.21939	-0.177055
3	48.11.17	pgf1n.pk012.o21	BI067609	No Hits Found			0.0205856	0.127246	0.179431	0.0276923	-0.986986	-0.00634384
3	40.13.8	pgl1n.pk003.n16	BG710458	Small integral membrane protein 15 (SMIM15)			0.00747969	0.192395	0.160564	0.109449	-0.636678	-0.0706413
3	42.13.9	pgl1n.pk005.b5	BG710784	No Hits Found			0.0176436	0.0589533	0.090953	-0.0373438	-0.861554	-0.0515455
3	2.14.8	pgl1n.pk015.d10	BG713062	No Hits Found			0.00235857	0.03071	0.177463	0.0803122	-1.15575	-0.206593
4	32.1.6	pgp1c.pk002.p11	BI390391	Adenylate cyclase 2 (brain)	ADCY2	NP_065433	0.116238	0.000527839		-2.27371	-0.954571	-3.11937
4	28.14.14	pnlb.pk0007.f2		Albumin	ALB	NP_000468	0.576587	0.00230077	0.800155	0.335806	0.516307	0.271546
4	5.1.2	pgp1c.pk003.f9	BI390401	ADP-ribosylation factor GTPase activating protein 1	ARFGAP1	NP_783202	0.311745	0.01659	0.116733	-0.680436	-0.509786	-0.829474
4	37.2.10	pgp1n.pk006.j2	BI392064	Attractin	ATRN	NP_647537	0.0341335	0.00715541	0.345442	-0.753299	-0.388372	-0.704963
4	11.1.2	pgp1c.pk003.e5	BI390131	Chromosome 11 open reading frame 2	C11orf2	NP_037397	0.0514179	0.00376776	0.297212	-0.817299	-0.569211	-1.16205
4	2.17.6	pgm2n.pk012.a4	AW355458	Calcium activated nucleotidase 1	CANT1	NP_620148	0.00562748	0.000731769	0.062379	-0.964757	-0.0465177	-0.847397
4	30.2.13	pgp1n.pk007.p23	BI392461	Cbp/p300-interacting transactivator, with Glu/Asp-rich carboxy-terminal domain, 2	CITED2	NP_006070	0.130531	0.0189315	0.249404	-0.968041	-0.376433	-0.922658
4	18.2.11	pgp1n.pk005.o12	BI391896	Claudin 10	CLDN10	NP_008915	0.00438955	0.0175666	0.561457	-0.605486	-0.306595	-0.592435
4	35.6.19	pgp1n.pk010.h14	BI393197	Cullin 3	CUL3	NP_003581	0.140641	0.0211096	0.271101	-0.598384	-0.366932	-0.639454
4	26.3.1	pgp1n.pk010.h14	BI393197	Cullin 3	CUL3	NP_003581	0.0498068	0.00078991	0.134793	-0.913801	-0.399911	-0.71397
4	43.6.9	pgp2n.pk010.i2	CD216265	Growth hormone 1	GH1	NP_072055	0.13923	0.0182492	0.238829	-0.639836	-0.329531	-0.884019
4	21.3.9	pgp1n.pk012.n4	BI393916	Hyaluronoglucosaminidase 3	HYAL3	NP_003540	0.0547094	0.00989796	0.375693	-0.776261	-0.418546	-1.04505
4	28.6.4	pgp2n.pk010.a7	CD215875	Lysophosphatidylcholine acyltransferase 2	LPCAT2	NP_060309	0.0331419	0.147371	0.436551	-0.204405	0.198459	-0.0225185
4	39.13.14	pgl1n.pk006.l11	BG711209	Mediator complex subunit 27	MED27	NP_004260	0.627851	0.00233135	-0.288759	-0.983088	-0.639658	-0.987095
4	14.6.19	pgp1n.pk011.a13	BI393375	Osteoglycin	OGN	NP_054776	0.519907	0.00423072	-0.0709796	-0.627345	-0.547171	-0.679953
4	19.5.12	pgp2n.pk008.h20	CD215646	Opsin 4	OPN4	NP_150598	0.102107	0.000217045	0.0263669	-0.720856	-0.644424	-0.782974
4	7.3.6	pgp1n.pk012.b24	BI393694	Protein tyrosine phosphatase-like A domain containing 1	PTPLAD1	NP_057479	0.0676662	0.0136468	0.469238	-0.907457	-0.549846	-0.97563
4	11.3.8	pgp1n.pk012.a14	BI393669	RAS, dexamethasone-induced 1	RASD1	NP_057168	0.128447	0.0181518	0.255121	-0.82148	-0.360796	-1.07197
4	13.5.14	pgp2n.pk008.i20	CD215601	SEC31 homolog B	SEC31B	NP_056305	0.0587095	0.00505782	0.248607	-0.539174	-0.34125	-0.703338
4	27.2.14	pgp1n.pk009.e14	BI392829	Sideroflexin 1	SFXN1	NP_073591	0.117944	0.0136605	0.204278	-0.530599	-0.370294	-0.683457
4	41.2.8	pgp1n.pk006.h16	BI392034	Solute carrier family 35, member B4	SLC35B4	NP_116215	0.169045	0.0133763	0.142729	-0.539873	-0.321488	-0.731734
4	29.7.5	pgp2n.pk005.i12	BM491139	Small ArfGAP 1	SMAP1	NP_068759	0.00778748	0.00566152	0.222941	-0.605705	-0.0795985	-0.582607
4	1.6.8	pgp1c.pk002.p19	BI390040	StAR-related lipid transfer (START) domain containing 10	STARD10	NP_006636	0.0950447	0.0140972	0.281182	-0.603483	-0.426499	-0.819144
4	7.2.9	pgp1n.pk006.b7	BI391953	UNC homeobox	UNCX	NP_001073930	0.273544	0.00120939	-0.0397679	-0.705814	-0.452711	-0.634701
4	33.3.16	pgp1n.pk013.l7	BI394183	UV radiation resistance associated gene	UVRAG	NP_003360	0.0697531	0.00656676	0.271933	-0.765435	-0.464773	-1.01179
4	26.6.20	pgp1n.pk013.l7	BI394183	UV radiation resistance associated gene	UVRAG	NP_003360	0.0597741	0.0123179	0.396528	-0.675057	-0.586968	-0.929594
4	22.3.9	pgp1n.pk012.o18	BI393930	Zinc finger, CCHC domain containing 13	ZCCHC13	NP_976048	0.394273	0.00654901	-0.0487006	-1.37613	-0.879035	-1.6264
4	47.14.10	pgl1n.pk013.h15	BG712672	Pr57 env polyprotein precursor [Avian leukosis virus] (Pr57)			0.26519	0.00636444	-0.166341	-2.6952	-1.31806	-2.5468
4	15.6.8	pgp1n.pk001.e5	BI390528	No Hits Found			0.882578	0.000758674	-0.275763	-0.491591	-0.429473	-0.509019
5	2.6.13	pgp1n.pk003.f8	BI391118	A kinase (PRKA) anchor protein 7	AKAP7	NP_619539	0.764953	0.000911087	-0.220746	-0.306469	-0.435951	-0.481889
5	18.3.11	pgp1n.pk013.a16	BI393965	Aldo-keto reductase family 1, member B1 (aldose reductase)	AKR1B1	NP_001619	0.365396	0.00371641	-0.0230785	-0.530153	-0.786938	-0.728752
5	5.17.9	pgm2n.pk012.p16	CD214343	Aldo-keto reductase family 1, member B10 (aldose reductase)	AKR1B10	NP_064695	0.38501	8.58514e-07	-0.376994	-0.576575	-0.761596	-0.820957
5	32.2.5	pgp1n.pk005.j12	BI391795	Aldo-keto reductase family 1, member B10 (aldose reductase)	AKR1B10	NP_064695	0.252096	3.39758e-06	-0.298872	-0.763205	-0.947902	-0.928576
5	16.3.5	pgp1n.pk010.m14	BI393293	Rho GTPase activating protein 21	ARHGAP21	NP_065875	0.60535	0.0445782	0.919597	-0.237975	-0.436785	-0.817381
5	20.6.17	pgp1n.pk009.k4	BI392962	ATPase, H+ transporting, lysosomal accessory protein 2	ATP6AP2	NP_005756	0.488152	0.0171915	-0.0891592	-0.332736	-0.585511	-0.80429
5	33.6.19	pgp1n.pk008.o21	BI392736	Calsyntenin 3	CLSTN3	NP_055533	0.21129	0.0257077	0.171003	-0.314734	-0.505806	-0.473287
5	13.3.12	pgp1n.pk014.e12	BI394974	Fatty acid binding protein 5 (psoriasis-associated)	FABP5	NP_001435	0.259564	0.00317696	0.0151353	-0.360023	-0.447623	-0.517446
5	28.5.11	pgp2n.pk007.k24	BM491867	Major histocompatibility complex, class I, E	HLA-E	NP_005507	0.0496747	0.0109356	0.416648	-0.622602	-0.706187	-0.9034
5	21.3.16	pgp1n.pk014.b14	BI394275	Kelch-like 14	KLHL14	NP_065856	0.221394	6.09966e-05	-0.208422	-0.495038	-0.790389	-0.912207
5	42.6.9	pgp2n.pk010.i13	CD216273	Proline-rich basic protein 1	LOC389333	NP_001155018	0.0201507	0.119157	0.940742	-0.0359192	-0.0360903	-0.192878
5	12.7.14	pgf1n.pk002.a6	CD216380	Major histocompatibility complex, class I-related	MR1	NP_001522	0.0469604	0.000449527	0.0903763	-0.450478	-0.845449	-0.92328
5	43.1.14	pgp1n.pk002.a19	BI390702	Major histocompatibility complex, class I-related	MR1	NP_001522	0.0352716	0.00415314	0.278509	-0.375417	-1.06072	-1.18416
5	6.3.7	pgp1n.pk010.o3	BI393343	Cytochrome c oxidase subunit I	MT-COI	YP_003024028	0.606652	0.0365694	1.49912	0.571368	0.430028	0.293147
5	25.17.19	pco1c.pk001.o15	AW355280	Muted homolog	MUTED	NP_958437	0.0826479	0.0222005	0.69179	0.308658	0.100069	-0.0434306
5	15.2.18	pgp1n.pk009.j4	BI392944	Neural proliferation, differentiation and control, 1	NPDC1	NP_056207	0.108159	0.00373262	0.221172	-0.76966	-0.782127	-1.15006
5	21.3.12	pgp1n.pk014.a19	BI394262	Polyamine-modulated factor 1	PMF1	NP_009152	0.452516	0.000996168	-0.110284	-0.497976	-0.499315	-0.613027
5	13.4.9	pgp2n.pk003.j21	BM490496	Proline rich Gla (G-carboxyglutamic acid) 3 (transmembrane)	PRRG3	NP_076987	0.0309181	0.370017	0.647742	0.0885156	-0.0330311	-0.35408
5	19.3.1	pgp1n.pk010.j20	BI393240	SEC14 and spectrin domains 1	SESTD1	NP_835224	0.198731	0.00280096	0.0919078	-0.419618	-0.613469	-0.549237
5	5.3.4	pgp1n.pk012.b16	BI393687	Staufen, RNA binding protein, homolog 2	STAU2	NP_055208	0.0225885	0.00702511	0.305774	-0.444537	-0.427763	-0.667015
5	22.2.9	pgp1n.pk005.m16	BI391858	TSR1, 20S rRNA accumulation, homolog	TSR1	NP_060598	0.158032	0.0349486	0.221444	-0.205033	-0.50138	-0.567463
5	42.3.3	pgp1n.pk010.b19	BI393091	Ataxin 7-like 1 (ATXN7L1)		XP_379911	0.124557	0.0376792	0.191634	-0.149658	-0.534088	-0.696591
5	10.3.3	pgp1n.pk010.n13	BI393313	KIAA1671		XP_371461	0.563108	0.00475165	-0.095725	-0.312876	-0.490312	-0.55569
5	3.6.19	pgp1n.pk011.h8	BI393520	Solute carrier family 6 (neurotransmitter transporter, GABA), member 11 (SLC6A11)			0.497858	0.000561772	-0.156256	-0.439443	-0.576067	-0.616723
5	32.6.20	pgp1n.pk014.c20	BI394295	LIM and senescent cell antigen-like domains 1 (LIMS1)		XP_290985	0.111507	0.0233802	0.2194	-0.3281	-0.426451	-0.646978
5	45.6.11	pgp2n.pk010.g23	CD216240	ELAV like RNA binding protein 1 (ELAVL1)			0.127183	0.00139558	0.0688077	-0.413827	-0.597096	-0.60694
6	30.7.5	pgp2n.pk005.g14	BM491101	Family with sequence similarity 49, member A	FAM49A	NP_110424	0.214594	0.000777268	0.344707	0.263289	0.0873935	0.163203
6	22.17.7	pgm2n.pk010.g19	BM489266	N-myc (and STAT) interactor	NMI	NP_004679	0.00330023	0.665639	0.556576	0.417415	-0.674021	-0.103569
6	35.4.17	pgp2n.pk004.l2	BM490872	Otoancorin	OTOA	NP_653273	0.488738	8.82257e-05	-0.300693	-0.384575	-0.6303	-0.620048
6	39.1.5	pgp1c.pk001.g20	BI390345	Retinal G protein coupled receptor	RGR	NP_002912	0.503782	0.000387825	-0.184202	-0.348672	-0.582425	-0.480741
6	1.2.9	pgp1n.pk006.d7	BI391982	Ribulose-5-phosphate-3-epimerase	RPE	NP_954699	0.93603	0.00279553	-0.331587	-0.408139	-0.548942	-0.528041
6	39.14.5	pgl1n.pk012.d16	BG712355	Transglutaminase 2 (C polypeptide, protein-glutamine-gamma-glutamyltransferase)	TGM2	NP_004604	0.228047	2.37e-06	-0.319978	-0.326874	-0.700999	-0.522469
6	10.3.1	pgp1n.pk010.n10	BI393310	Transglutaminase 2 (C polypeptide, protein-glutamine-gamma-glutamyltransferase)	TGM2	NP_004604	0.354883	1.14462e-05	-0.313525	-0.421261	-0.76416	-0.661698
6	44.13.13	pgl1n.pk005.c7	BG710800	No Hits Found			0.0410708	3.11681e-05	-0.111069	-0.127824	-0.51366	-0.378779
7	33.13.8	pgl1n.pk003.o17	BG710479	Calmodulin-like 4	CALML4	NP_219501	0.00386666	0.0951136	0.0361339	0.129885	-0.725922	-0.0122067
7	15.4.2	pgp2n.pk002.o9	BM490279	Complement factor D (adipsin)	CFD	NP_001919	0.33442	0.000610827	0.328631	0.598726	0.161489	0.316477
7	28.12.7	pgf2n.pk006.n4	BM427471	Dehydrogenase/reductase (SDR family) member 3	DHRS3	NP_001264839	0.00156048	0.877644	0.506873	1.1155	-1.65575	0.16997
7	19.3.14	pgp1n.pk014.c8	BI394302	Deiodinase, iodothyronine, type II	DIO2	NP_054644	0.00842066	0.0752872	0.284136	0.758824	-0.295425	0.0143081
7	12.11.8	pgf1n.pk007.g19	BI066215	Family with sequence similarity 193, member B	FAM193B	NP_001177875	0.0153313	0.782803	0.0657082	0.37689	-0.659756	0.10089
7	13.6.19	pgp1n.pk010.j6	BI393246	Headcase homolog	HECA	NP_057301	0.031714	0.0166567	-0.0731053	0.0352189	-1.08315	-0.277522
7	26.8.14	pgf1n.pk009.f20	BI066776	Hect domain and RLD 4	HERC4	NP_056416	0.00150161	0.344422	0.406238	0.516092	-1.31676	-0.219601
7	10.9.12	pgf2n.pk001.p14	BM426202	Na+/K+ transporting ATPase interacting 4	NKAIN4	NP_690603	0.0100246	0.0878562	0.442009	0.793823	-0.620898	0.39831
7	40.9.1	pgf1n.pk010.h20	BI067058	2'-5'-oligoadenylate synthetase-like	OAS3	NP_003724	0.00527535	0.552713	0.370976	1.19045	-1.79921	-0.430592
7	35.13.4	pgl1n.pk003.o1	CD216564	2'-5'-oligoadenylate synthetase 3, 100kDa	OAS3	NP_006178	0.00390999	0.89696	0.720847	1.11417	-1.75482	-0.21957
7	42.13.20	pgl1n.pk010.e4	BG711950	2'-5'-oligoadenylate synthetase-like	OAS3	NP_003724	0.00482527	0.605667	0.587471	0.978433	-1.77083	-0.348321
7	22.1.9	pgp1n.pk001.d2	BI390511	2'-5'-oligoadenylate synthetase-like	OAS3	NP_003724	0.0035413	0.893879	0.393158	1.73744	-1.96025	-0.00715754
7	31.2.2	pgp1n.pk004.h3	BI394647	RNA binding motif, single stranded interacting protein 2	RBMS2	NP_002889	0.0947925	0.03241	-0.0726837	-0.000375771	-0.720645	-0.163939
7	37.14.8	pgl1n.pk013.m18	BG712752	Ring finger protein 213	RNF213	NP_065965	0.00966544	0.405492	0.116442	0.298782	-0.803245	0.00548539
7	24.15.13	pgm1c.pk002.f17	BM485967	Signal transducer and activator of transcription 1, 91kDa	STAT1	NP_009330	0.0134987	0.309871	0.122112	0.521408	-0.896428	-0.361529
7	45.11.14	pgf1n.pk010.a14	BI066935	USO1 vesicle docking protein homolog	USO1	NP_003706	0.00225213	0.0560336	0.0435882	0.368253	-1.0937	-0.319028
7	29.2.1	pgp1n.pk003.f20	BI391111	USO1 vesicle docking protein homolog	USO1	NP_003706	0.00237193	0.0790338	0.0915306	0.369372	-1.21157	-0.26567
7	12.10.20	pgf1n.pk003.f2	BI065035	Ubiquitin specific peptidase 18	USP18	NP_059110	0.00329462	0.3936	0.156588	0.279746	-0.867219	0.0450477
7	14.10.7	pgf2n.pk005.p14	BM427183	Ubiquitin specific peptidase 18	USP18	NP_059110	0.0163576	0.265259	0.13907	0.292991	-0.926037	-0.11782
7	33.8.17	pgf1n.pk007.m2	BI066331	Zinc finger, NFX1-type containing 1	ZNFX1	NP_066363	0.0134351	0.0141937	0.0226838	0.0757195	-1.00833	-0.361587
7	12.11.7	pgf1n.pk005.e22	BI065626	Glutamate receptor, ionotropic, N-methyl D-aspartate 2A (GRIN2A)			0.00752053	0.059385	-0.190624	0.204046	-0.664805	-0.00496511
7	26.4.7	pgp2n.pk003.h12	BM490448	No Hits Found			0.0392949	0.716598	0.403331	1.21335	-1.61842	-0.534718
8	29.3.3	pgp1n.pk010.f17	BI394835	ADP-ribosylation factor-like 1	ARL1	NP_001168	0.301115	0.00010224	-0.151354	-0.499724	-0.351895	-0.615714
8	23.6.15	pgp1n.pk009.n1	BI393006	Ataxin 10	ATXN10	NP_037368	0.0290224	0.0115309	0.331473	-0.534833	-0.366129	-1.07682
8	44.3.14	pgp1n.pk013.j13	BI394129	Coenzyme Q6 homolog, monooxygenase	COQ6	NP_872282	0.176709	0.00536701	0.128095	-0.665756	-0.523413	-0.995815
8	17.5.12	pgp2n.pk008.h19	CD215644	Cysteine and glycine-rich protein 2	CSRP2	NP_001312	0.0607843	0.000312843	-0.120607	-0.667247	-0.220937	-0.959161
8	33.7.5	pgp2n.pk005.i11	BM491138	DNA-damage-inducible transcript 4	DDIT4	NP_061931	0.0129674	0.00347428	0.0977797	-0.540142	-0.0353633	-0.656096
8	36.2.5	pgp1n.pk005.h6	BI391768	Fc fragment of IgG binding protein	FCGBP	NP_003881	0.417413	0.0042955	-0.0602284	-0.450035	-0.350809	-0.634216
8	8.13.19	pgl1n.pk009.n2	BG713377	Hemopoietic cell kinase	HCK	NP_002101	0.705069	0.0266491	0.399912	0.257748	0.262041	0.0548954
8	32.3.14	pgp1n.pk013.o11	BI394223	5-hydroxytryptamine (serotonin) receptor 1B	HTR1B	NP_000854	0.601399	0.0046942	-0.11648	-0.422609	-0.311057	-0.545543
8	20.1.15	pgp1n.pk001.g15	BI390553	Microtubule-associated protein, RP/EB family, member 2	MAPRE2	NP_055083	0.615872	0.0025544	-0.238756	-0.603501	-0.460086	-0.787731
8	19.15.14	pgm1n.pk001.k9	BM485459	Methionyl aminopeptidase type 1D (mitochondrial)	METAP1D	NP_954697	0.340284	0.000221443	-0.14014	-0.361576	-0.217466	-0.475352
8	18.5.12	pgp2n.pk008.i6	CD215669	Nuclear receptor subfamily 0, group B, member 1	NR0B1	NP_000466	0.191284	0.0126982	0.142217	-0.432905	-0.299091	-0.660105
8	6.1.19	pgp1n.pk003.p20	BI391302	Olfactomedin-like 2B	OLFML2B	NP_056256	0.027284	0.00339465	0.263687	-0.601993	-0.412169	-0.965664
8	9.2.11	pgp1n.pk005.p9	BI391929	Peroxisomal biogenesis factor 19	PEX19	NP_002848	0.145302	0.0138959	0.1674	-0.582933	-0.355942	-0.843543
8	9.2.4	pgp1n.pk004.o1	BI391583	SURP and G patch domain containing 2	SUGP2	NP_055699	0.065926	0.01746	0.166225	-0.325444	-0.239582	-0.701055
8	12.1.20	pgp1n.pk004.o21	BI391595	Synaptogyrin 1	SYNGR1	NP_004702	0.0390634	0.012944	0.272376	-0.53281	-0.312927	-1.01189
8	37.3.16	pgp1n.pk013.k11	BI394149	TatD DNase domain containing 1	TATDN1	NP_114415	0.275129	0.00464729	-0.080216	-0.278333	-0.20769	-0.573815
8	34.17.17	pco1c.pk001.j4		Transmembrane protein 50B	TMEM50B	NP_006125	0.337104	0.0374869	0.0990698	-0.383538	-0.351788	-0.80263
8	46.8.10	pgf1n.pk006.c7	BI065864	Pr57 env polyprotein precursor [Avian leukosis virus] (Pr57)			0.268693	0.000643615	-0.431111	-2.01835	-1.33048	-2.7225
8	22.6.13	pgp1c.pk002.h12	BI389895	No Hits Found			0.128546	0.00448923	0.126173	-0.725674	-0.449181	-1.0126
8	19.1.11	pgp1n.pk001.f16	BI390536	No Hits Found			0.176674	0.0373717	0.117522	-0.39669	-0.258224	-1.00438
8	14.1.18	pgp1n.pk004.m8	BI391562	Glutamate receptor, ionotropic, AMPA 1 (GRIA1)			0.048717	0.00211621	0.103724	-0.318699	-0.316545	-0.681721
8	14.1.20	pgp1n.pk004.n1	BI391564	Solute carrier family 4, sodium borate transporter, member 11 (SLC4A11)			0.692548	0.0022264	-0.218158	-0.50537	-0.45841	-0.675246
9	47.6.14			Actin, beta	ACTB	NP_001092	0.0168771	0.0231613	0.515352	0.327072	0.194833	-0.253663
9	13.14.11	pgl1n.pk013.a21	BG713586	Complement factor D (adipsin)	CFD	NP_001919	0.860227	0.0042214	0.482421	0.581097	0.408322	0.262288
9	19.3.6	pgp1n.pk011.m21	BI393600	Chromogranin B (secretogranin 1)	CHGB	NP_001810	0.334283	0.00841384	0.494604	0.860166	0.496828	0.0489275
9	6.15.9	pgm1c.pk002.p14	BM486180	DnaJ (Hsp40) homolog, subfamily A, member 4	DNAJA4	NP_061072	0.704753	0.00475338	0.516685	0.529164	0.267496	0.217743
9	8.15.18	pgm2n.pk004.h5	BM487415	Engulfment and cell motility 2	ELMO2	NP_877496	0.194597	0.01087	-0.360083	-0.00574256	-0.628118	-1.22321
9	14.9.19	pgf2n.pk002.o9	BM426520	Immunoglobulin lambda-like polypeptide 1	IGLL1/IGLL5	NP_064455	0.0191667	0.0348823	0.172502	0.0281763	-0.406211	-1.6116
9	10.1.1	pgp1c.pk002.d18	BI389835	Immunoglobulin lambda-like polypeptide 1	IGLL1/IGLL5	NP_064455	0.0275096	0.00588373	-0.430374	0.00842017	-1.00145	-2.9094
9	42.3.2	pgp1n.pk011.c22	BI393418	Immunoglobulin lambda-like polypeptide 1	IGLL1/IGLL5	NP_064455	0.0802792	0.0365662	0	0.354657	-1.24001	-2.89168
9	6.2.17	pgp1n.pk008.k15	BI392655	Hypothetical protein LOC388849	LOC388849	NP_001230466	0.106698	0.0439814	0.111446	0.00272515	-0.489827	-0.730451
9	27.17.17	pco1c.pk001.o14		Lysyl oxidase-like 2	LOXL2	NP_002309	0.00068893	0.0340676	0.176032	0.422035	-0.396644	-1.8387
9	44.2.7	pgp1n.pk005.f1	BI391710	N-terminal EF-hand calcium binding protein 1	NECAB1	NP_071746	0.752117	0.00247277	-0.325063	-0.286993	-0.520694	-0.631653
9	15.4.20	pgp2n.pk005.k23	BM491195	5'-nucleotidase, cytosolic II	NT5C2	NP_036361	0.0500026	0.0384576	-0.409198	0.319354	-0.220466	-1.08949
9	9.1.19	pgp1n.pk003.n22	BI391263	Protocadherin gamma subfamily C, 3	PCDHGC3	NP_002579	0.519271	0.0131661	-0.149036	-0.293214	-0.401515	-0.722698
9	4.17.6	pgm2n.pk012.a5	CD214565	Sema domain, immunoglobulin domain (Ig), short basic domain, secreted, (semaphorin) 3F	SEMA3F	NP_004177	0.319828	0.0157336	-0.0795085	-0.144156	-0.31398	-0.644633
9	23.2.11	pgp1n.pk005.l19	BI391841	No Hits Found			0.016919	0.000103514	-0.0955721	-0.291755	-0.5268	-0.906714
9	24.5.1	pgp2n.pk006.f17	BM491415	Immunoglobulin alpha heavy chain		XP_370977	0.00230475	0.0314169	0.389442	0.420285	-0.583872	-3.80765
9	37.14.18	pnlb.pk0005.e12		Cytochrome c oxidase polypeptide III			0.00591136	0.148853	0.45311	0.610164	0.00935992	-0.447376
10	17.9.1	pgf1n.pk010.p21	BI067181	Cytochrome P450, family 2, subfamily J, polypeptide 2	CYP2J2	NP_000766	0.428326	0.0133435	-0.772415	0.0166535	-0.824794	-0.590868
10	40.2.10	pgp1n.pk006.k23	BI392079	Deltex homolog 3	DTX3	NP_848597	0.251828	1.06589e-05	0.357488	1.09434	0.754839	0.653382
10	47.16.10	pgm2n.pk005.o16	BM487884	Immunoglobulin lambda-like polypeptide 1	IGLL1/IGLL5	NP_064455	0.0376845	0.0811925	0.0801366	1.7544	0.331649	-0.504358
10	8.14.12	pgl1n.pk015.b18	BG713038	Mitochondrial GTPase 1 homolog	MTG1	NP_612393	0.734194	0.023506	-0.252452	-0.0478738	-0.188722	-0.16712
10	27.17.12	pgm2n.pk013.k7	CD214704	NEL-like 2	NELL2	NP_006150	0.148506	6.14449e-07	0.533155	1.1821	0.569469	0.72771
10	25.7.13	pft1c.pk002.h3	AW355598	Gag-env fusion protein [Avian endogenous retrovirus EAV-HP]			0.482106	0.0428148	0.280783	0.887053	0.152871	0.257807
10	36.14.9	pgl1n.pk012.h1	BG712414	Uncharacterized LOC421419 (LOC421419)			0.533241	0.0112963	0.194318	0.477818	0.320513	0.0907464
11	28.6.20	pgp1n.pk014.i2	BI394398	Rho GTPase activating protein 23	ARHGAP23	NP_065927	0.219064	0.000907813	-0.572593	-0.113129	-0.383718	-0.178618
11	16.2.20	pgp1n.pk009.k4	BI392962	ATPase, H+ transporting, lysosomal accessory protein 2	ATP6AP2	NP_005756	0.955518	0.0430884	-0.273538	-0.188308	-0.263104	-0.136347
11	21.6.18	pgp1n.pk014.n20	BI394988	Calreticulin	CALR	NP_004334	0.770004	0.00451243	0.330973	0.733081	0.483304	0.856273
11	4.15.5	pgl1n.pk008.o10	BG713722	C-type lectin domain family 2, member D	CLEC2D	NP_037401	0.438941	0.000860692	0.0981267	0.328647	0.229723	0.397414
11	20.8.17	pgf1n.pk008.d22	BI066460	Clusterin	CLU	NP_001822	0.954564	8.84711e-05	0.406679	0.546949	0.473392	0.556859
11	6.8.4	pgf1n.pk004.i14	BI065406	Collagen, type I, alpha 2	COL1A2	NP_000080	0.166428	0.0376858	0.207122	0.308881	-0.105422	0.729761
11	34.9.12	pgf2n.pk001.i15	BM426042	Deoxycytidine kinase	DCK	NP_000779	0.028951	0.0824954	-0.407629	0.235113	-0.623798	0.0119185
11	17.3.5	pgp1n.pk010.j3	BI393243	Hairy and enhancer of split 6	HES6	NP_061115	0.363802	0.000821915	0.142012	0.593633	0.299737	0.609308
11	7.12.19	pgl1c.pk002.k3	BG641968	Hydroxysteroid (17-beta) dehydrogenase 12	HSD17B12	NP_057226	0.0134921	5.49282e-08	0.211798	0.752199	0.360942	0.780231
11	11.9.5	pgf1n.pk011.e9	BI067881	Heat shock 70kDa protein 5 (glucose-regulated protein, 78kDa)	HSPA5	NP_005338	0.0544934	1.73187e-05	0.150266	0.841756	0.404144	0.968541
11	37.2.5	pgp1n.pk005.f18	BI391718	Matrix-remodelling associated 7	MXRA7	NP_940932	0.0601608	1.29298e-05	0.090908	0.89916	0.645588	0.996527
11	14.6.7	pgp1n.pk003.j15	BI391180	Olfactomedin 1	OLFM1	NP_006325	0.188899	0.00173325	0.0512681	0.559132	0.186462	0.417556
11	14.5.4	pgp2n.pk007.c7	BM491699	GDNF family receptor alpha-4 (LOC106043213)			0.0433625	0.00196637	-0.170787	0.531168	0.3411	0.752391
11	40.5.9	pgp2n.pk007.i13	BM491807	CD24 molecule (CD24)			0.0506097	0.000189104	0.0272071	0.327021	0.107523	0.352117
12	44.3.12	pgp1n.pk013.i8	BI394126	ATG9 autophagy related 9 homolog A	ATG9A	NP_076990	0.757139	0.0223989	-0.197756	-0.265368	-0.303097	-0.592122
12	44.18.6	pgr1n.pk002.h19	BM440208	C2 calcium-dependent domain containing 4B	C2CD4B	NP_001007596	0.0888175	0.00665839	-0.0780302	-0.10131	-0.231287	-0.698709
12	48.5.1	pgp2n.pk005.o15	BM491273	Cyclin-dependent kinase inhibitor 1C (p57, Kip2)	CDKN1C	NP_000067	0.0505961	0.0242179	-0.185256	-0.627192	-0.511363	-3.582
12	43.6.7	pgp2n.pk010.h23	CD216262	Cylindromatosis (turban tumor syndrome)	CYLD	NP_056062	0.0326846	0.00824212	-0.0506835	-0.140026	-0.0745598	-0.719732
12	2.17.19	pgr1c.pk001.i2	BM439532	EH-domain containing 3	EHD3	NP_055415	0.0291597	0.0370256	0.0259791	-0.0217754	-0.343704	-1.74759
12	27.3.6	pgp1n.pk011.j11	BI393541	Ectonucleotide pyrophosphatase/phosphodiesterase 2	ENPP2	NP_006200	0.259108	0.0252738	-0.0825067	-0.282926	-0.381713	-1.11705
12	40.7.18	pgf1n.pk003.l17	BI067726	Hemoglobin, alpha 1	HBA1/HBA2	NP_000549	0.00385597	0.264459	0.84033	0.483403	0.797893	-1.20104
12	17.5.7	pgp2n.pk006.g12	BM491433	Hemoglobin, alpha 1	HBA1/HBA2	NP_000549	0.00415799	0.556875	0.454549	0.311646	0.518904	-0.939441
12	25.9.5	pgf1n.pk010.m4	BI067135	Hemoglobin, epsilon 1	HBE1	NP_005321	0.000455573	0.300496	1.1021	0.79084	1.54691	-2.24456
12	6.10.7	pgf2n.pk006.c3	BM427253	Hemoglobin, epsilon 1	HBE1	NP_005321	0.00636725	0.264537	0.65886	0.523277	0.770728	-1.07615
12	3.1.3	pgp1c.pk002.f6	BI389875	Immunoglobulin J polypeptide, linker protein for immunoglobulin alpha and mu polypeptides	IGJ	NP_653247	0.00315626	0.019739	0.0536016	0.147833	-0.235223	-2.00895
12	30.6.2	pgp2n.pk009.o24	CD215833	Mindbomb homolog 2	MIB2	NP_543151	0.0618594	0.033618	-0.0274782	-0.0985491	-0.237865	-1.34173
12	43.4.16	pgp2n.pk005.e20	BM491063	Retinoblastoma binding protein 6	RBBP6	NP_008841	0.0151862	0.1419	0.18042	0.00106045	-0.0151594	-0.753757
12	44.7.17	pgf1n.pk002.f14	BI064724	RAD52 motif 1	RDM1	NP_663629	0.0502125	0.0335405	-0.0903805	-0.113007	0.0474029	-0.625511
12	19.14.16	pnlb.pk0008.b4		Serine peptidase inhibitor, Kazal type 5	SPINK5	NP_006837	0.974946	0.0315139	0.611746	0.715916	0.592501	-0.256646
12	28.9.5	pgf1n.pk010.n3	BI067150	Serine/threonine kinase 10	STK10	NP_005981	0.00337523	0.258358	0.92484	0.776261	1.28258	-1.67667
12	16.5.13	pgp2n.pk007.n16	BM491926	Transmembrane and coiled-coil domain family 2	TMCC2	NP_055673	0.0223591	0.00867983	-0.278791	-0.155663	-0.300586	-2.27834
12	27.9.5	pgf1n.pk010.m5	BI067136	Topoisomerase (DNA) II alpha 170kDa	TOP2A	NP_001058	0.00930962	0.245109	0.999232	0.471967	0.441475	-0.987191
12	1.5.13	pgp2n.pk007.p16	BM491971	Vacuolar protein sorting 37 homolog	VPS37D	NP_001071089	0.00197184	0.00187001	-0.135326	-0.195	-0.111001	-1.68314
12	41.18.1	pco1c.pk001.d1		Ig heavy chain precursor V region		XP_375341	0.029836	0.0166712	-0.303372	-0.1972	-0.22095	-2.70417
12	36.17.17	pco1c.pk001.j5		Cog4S			0.135462	0.00705489	-0.291373	-0.215902	-0.262649	-1.18487
12	5.14.2	pgl1n.pk011.j16	BG712152	Myeloid/lymphoid or mixed-lineage leukemia translocated to 6 (MLLT6)			0.000165258	0.473914	0.131045	0.315254	0.529815	-0.756443
12	3.6.8	pgp1n.pk001.d10	BI390501	KIAA1285 protein		NP_001004302	0.0478677	0.0796247	-0.1102	0.106155	-0.00889375	-0.475316
12	2.1.15	pgp1n.pk001.n20	BI390656	Ig heavy chain precursor V region		XP_375341	0.046521	0.0257103	-0.0660199	-0.381898	-0.215254	-2.47971
12	9.3.8	pgp1n.pk012.a11	BI393666	Protein phosphatase, Mg2+/Mn2+ dependent, 1K (PPM1K)			0.309836	0.00319717	-0.193995	-0.361964	-0.307192	-0.936113
12	21.3.13	pgp1n.pk012.o1	BI393922	Collagen, type VIII, alpha 2 (COL8A2)			0.12453	0.0362809	-0.00817368	-0.223856	-0.12845	-1.01282
13	20.17.2	pgm2n.pk011.j20	BM489655	ADAM metallopeptidase with thrombospondin type 1 motif, 6	ADAMTS6	NP_922932	0.795551	0.010081	0.31898	0.214913	0.450587	0.190264
13	18.5.5	pgp2n.pk006.g18	BM491438	Rho GTPase activating protein 17	ARHGAP17	NP_060524	0.521881	0.0117815	0.342649	0.218216	0.675015	0.227083
13	7.16.18	pgm2n.pk009.h23	BM488962	Coiled-coil domain containing 109A	CCDC109A	NP_612366	0.812045	0.0264395	0.361301	0.548917	0.625792	0.1781
13	28.7.10	pgf1n.pk001.j6	BI064514	Early B-cell factor 3	EBF3	NP_001005463	0.00220309	0.0279523	-0.0705162	-0.119069	0.885876	-0.0142167
13	4.6.19	pgp1n.pk011.j11	BI393541	Ectonucleotide pyrophosphatase/phosphodiesterase 2	ENPP2	NP_006200	0.216716	0.00181732	-0.697535	-0.361508	-0.165243	-0.825596
13	12.13.16	pgl1n.pk007.j7	BG711432	Hematopoietic prostaglandin D synthase	HPGDS	NP_055300	0.635523	0.00560016	0.805835	1.70963	1.60379	0.508567
13	17.9.3	pgf1n.pk011.a3	BI067204	Kinesin family member C1	KIFC1	NP_002254	0.123934	0.0241565	0.275983	0.43126	0.692791	-0.188103
13	30.15.10	pgm1n.pk001.b20	BM485270	Lactate dehydrogenase A	LDHA	NP_005557	0.854768	6.61355e-06	-0.536007	-0.501292	-0.43863	-0.638472
13	45.1.9	pgp1c.pk003.i5	BI390206	Phosphatidylethanolamine-binding protein 4	PEBP4	NP_659399	0.386418	0.0201629	-0.505564	-0.363654	0.042835	-0.47995
13	26.14.16	pnlb.pk0007.f3	AW198403	No Hits Found			0.533184	0.00161701	0.171302	0.338453	0.545224	0.258325
14	15.12.13	pgl1c.pk002.e6	BG641855	ArfGAP with FG repeats 1	AGFG1	NP_004495	0.00361298	0.0130636	-1.36111	0.179272	0.0777828	-0.286981
14	26.13.1	pgl1n.pk002.n22	BG710195	Chromosome 10 open reading frame 58	C10orf58	NP_115709	0.136746	9.56783e-05	0.0739821	0.676574	0.426914	0.474375
14	15.10.19	pgf1n.pk001.e14	BI064409	Cell adhesion molecule 3	CADM3	NP_067012	0.00642609	0.524106	-0.793843	0.352563	0.377829	0.279078
14	12.8.1	pgf1n.pk003.d23	BI064997	Complement factor D (adipsin)	CFD	NP_001919	0.901214	0.00321049	0.240432	0.483171	0.425112	0.351853
14	21.10.9	pgf2n.pk005.m13	BM427124	Dystrobrevin binding protein 1	DTNBP1	NP_115498	4.98955e-05	0.000639004	-1.49574	0.00113689	0.157391	0.100479
14	7.6.3	pgp2n.pk009.h22	CD216228	DTW domain containing 1	DTWD1	NP_064619	0.24156	0.0286308	-0.893527	-0.113673	-0.144826	-0.172224
14	40.2.13	pgp1n.pk007.m24	BI392403	Fms-related tyrosine kinase 1 (vascular endothelial growth factor/vascular permeability factor receptor)	FLT1	NP_002010	0.128391	0.000169035	0.0123699	0.53228	0.595876	0.676998
14	8.8.2	pgf1n.pk004.i13	BI065405	Frizzled homolog 4	FZD4	NP_036325	0.0482012	0.266654	-0.959184	-0.0196542	0.159415	0.189844
14	22.3.3	pgp1n.pk010.i4	BI393227	Heat shock 70kDa protein 5 (glucose-regulated protein, 78kDa)	HSPA5	NP_005338	0.111926	0.0167668	-0.230282	0.425758	0.510756	0.468726
14	15.4.12	pgp2n.pk004.e5	BM490728	KIAA0174	KIAA0174	NP_055576	0.0370309	0.990914	-0.817834	0.588434	0.228403	0.00696749
14	2.5.1	pgp2n.pk006.k14	BM491516	Kinesin family member C1	KIFC1	NP_002254	0.439317	0.0288588	-0.0676031	0.412056	0.652363	0.532879
14	11.6.5			Luteinizing hormone beta polypeptide	LHB	NP_000885	0.102267	1.64417e-05	0.2432	1.15383	1.6767	1.51839
14	33.2.17	pgp1n.pk007.n23	BI392421	Mannosidase, alpha, class 1C, member 1	MAN1C1	NP_065112	0.130845	0.0283513	-0.279108	0.559507	0.486027	0.513611
14	22.4.1	pgp2n.pk002.c22	BM490007	Mitogen-activated protein kinase kinase kinase 7	MAP3K7	NP_663304	0.0967582	0.00430377	-0.212231	0.585477	0.474893	0.746446
14	8.18.5	pgr1n.pk002.d20	BM440121	Mitochondrial ribosomal protein S27	MRPS27	NP_055899	0.00247309	0.00681724	-0.572594	-0.0554402	0.0947791	-0.0373096
14	31.11.9	pgf1n.pk008.h7	BI066544	Matrix-remodelling associated 7	MXRA7	NP_940932	0.00377232	1.08374e-05	-0.153205	0.738585	0.560342	0.810302
14	22.1.4	pgp1c.pk003.b3	BI390076	Proteasome (prosome, macropain) 26S subunit, non-ATPase, 9	PSMD9	NP_002804	0.553975	0.0382323	-0.0283186	0.309791	0.238134	0.322138
14	35.2.17	pgp1n.pk007.n24	BI392422	Protein tyrosine phosphatase, receptor-type, Z polypeptide 1	PTPRZ1	NP_002842	0.0601004	0.00652485	-0.487316	0.772023	0.833371	0.762696
14	22.1.14	pgp1n.pk002.i8	BI390862	SMAD family member 1	SMAD1	NP_005891	7.12624e-05	5.65444e-06	-0.354191	0.651791	0.695353	0.467339
14	4.13.4	pgl1n.pk004.o17	BG710745	Tyrosine aminotransferase	TAT	NP_000344	0.46754	9.13772e-05	0.32027	0.574073	0.748071	0.761833
14	26.10.10	pgf2n.pk006.k13	BM427398	Transmembrane protein 43	TMEM43	NP_077310	0.0907198	0.0264801	-0.753104	0.0168277	-0.0900834	-0.122691
14	11.2.8	pgp1n.pk007.f2	BI392271	Thyroid stimulating hormone, beta	TSHB	NP_000540	0.206129	4.58144e-06	0.340456	1.24583	0.939238	0.870334
14	16.1.20	pgp1n.pk004.n13	BI391567	WD repeat domain 33	WDR33	NP_060853	0.293046	0.00133224	0.123548	0.360991	0.72965	0.42677
15	11.16.18	pgm2n.pk009.g12	BM488932	Aldo-keto reductase family 1, member B1 (aldose reductase)	AKR1B1	NP_001619	0.0217107	0.000870824	0.074034	0.23121	0.139328	0.744318
15	8.10.8	pnfb.pk0001.e9	AW355240	Aldo-keto reductase family 1, member B10 (aldose reductase)	AKR1B10	NP_064695	0.00122851	9.99683e-07	0.0537882	0.253089	0.228908	0.625071
15	22.9.13	pgf2c.pk001.m16	BM425766	C-type lectin domain family 3, member B	CLEC3B	NP_003269	0.0322544	0.00706122	-0.196302	0.210609	0.46293	0.685011
15	13.2.1	pgp1n.pk003.m23	BI391243	Calsyntenin 1	CLSTN1	NP_001009566	0.578553	9.13455e-05	0.320033	0.363465	0.388368	0.647702
15	10.2.20	pgp1n.pk009.m19	BI392995	Follicle stimulating hormone, beta polypeptide	FSHB	NP_000501	0.0183789	9.15295e-05	0.249677	0.68682	1.28671	1.77277
15	3.12.19	pgl1c.pk002.m17	BG642001	Heme binding protein 1	HEBP1	NP_057071	0.165707	0.0180908	-0.0867625	0.196253	0.299858	0.536285
15	12.2.20	pgp1n.pk009.m20	BI392997	Heterogeneous nuclear ribonucleoprotein A2/B1	HNRNPA2B1	NP_112533	0.055523	0.015875	-0.1996	0.330763	0.326728	0.800414
15	1.1.12	pgp1n.pk002.o21	BI390972	Laminin, alpha 4	LAMA4	NP_002281	0.372968	0.00750032	0.0884269	0.33769	0.375247	0.772383
15	20.17.14	pgm2n.pk013.o5	CD216464	Proline-rich protein BstNI subfamily 3	PRB3	NP_006240	0.676881	9.93742e-05	0.205506	0.288185	0.399731	0.427204
15	38.11.8	pgf1n.pk006.d15	BI065872	Ring finger protein 113A	RNF113A	NP_008909	0.132283	0.0100956	-0.13171	0.368575	0.475268	0.839158
15	24.11.6	pgf1n.pk006.p5	BI066103	Syndecan 1	SDC1	NP_002988	0.224438	9.81627e-07	0.42038	0.649009	0.586757	1.03513
15	45.11.10	pgf1n.pk009.p16	BI066923	Sema domain, immunoglobulin domain (Ig), short basic domain, secreted, (semaphorin) 3C	SEMA3C	NP_006370	0.291519	6.60153e-06	0.287156	0.338467	0.457734	0.696644
15	24.17.8	pgm2n.pk011.i22	BM489634	Transmembrane protein 63C	TMEM63C	NP_065164	0.146912	0.000109454	0.163787	0.339884	0.375676	0.749918
15	13.7.17	pgf1n.pk003.a12	BI064935	Zinc finger protein 362	ZNF362	NP_689706	0.027057	0.0113549	0.132643	0.0194993	0.0853089	1.19222
15	23.11.4	pgf1n.pk006.m16	BI066026	Plexin D1 (PLXND1)			0.0581043	9.32103e-05	0.0491612	0.463326	0.375426	0.747602
