# Supplementary material for: Transcriptional profiling and pathway analysis reveal differences in pituitary gland function, morphology, and vascularization in chickens genetically selected for high or low body weight
Source: BMC Genomics. 2019 Apr 25;20:316. doi: 10.1186/s12864-019-5670-9 (PMC6482517; doi:10.1186/s12864-019-5670-9)
Supplement: Supplementary file 3 — Biological functions. A Microsoft excel file containing two worksheets listing the top five molecular and cellular function (“Mol and Cell Func”) and physiological system development and function (“Physiol Sys Dev and Func”) categories as determined by Ingenuity Pathway Analysis. Each sheet lists the category, functional annotation, P-values for overrepresentation, and a gene list for each functional annotation. (XLSX 18 kb) [file 12864_2019_5670_MOESM3_ESM.xlsx]

## Sheet: Mol and Cell Func
Additional File 3. Top Molecular and Cellular Function categories of differentially expressed genes as deterimined by Ingenuity Pathway Analysis.
Category	Functional Annotation	P-Value	Differentially Expressed Genes
Cell Death	cell death of fibroblast cell lines	9.69E-05	ACTB, ATP6AP2, BMI1, CASP8, CDKN1C, CLU, CYLD, FLT1, HSPA5, IRF1, LDHA, PEBP4, SEMA3F, STAT1, USP18
Cell Death	apoptosis of breast cancer cell lines	9.84E-05	B2M, CASP8, CLU, CYLD, DDIT4, GH1, HSPA5, IRF1, OAS3, SDC1, STAT1
Cell Death	apoptosis of tumor cell lines	1.41E-04	AKR1B1, B2M, CALR, CASP8, CAT, CDKN1C, CLU, CYLD, CYP2J2, DDIT4, FLT1, GH1, HCK, HSPA5, IGFBP7, IL2RG, IRF1, MAP3K7, OAS3, RASD1, RBBP6, SDC1, SEMA3F, STAT1, TGM2, TOP2A, USP18
Cell Death	apoptosis of cell lines	1.49E-04	AKR1B1, ATP6AP2, B2M, BMI1, CALR, CASP8, CAT, CDKN1C, CLU, CYLD, CYP2J2, DDIT4, FLT1, GH1, HCK, HSPA5, IGFBP7, IL2RG, IRF1, LDHA, MAP3K7, OAS3, PEBP4, PPP3R1, RASD1, RBBP6, SDC1, SEMA3F, STAT1, TGM2, TOP2A, USP18
Cell Death	apoptosis of fibroblast cell lines	1.92E-04	ATP6AP2, BMI1, CASP8, CDKN1C, CYLD, HSPA5, IRF1, LDHA, PEBP4, SEMA3F, STAT1, USP18
Cell Death	cell death of tumor cell lines	8.72E-04	AKR1B1, ALB, B2M, CALR, CASP8, CAT, CDKN1C, CLU, CYLD, CYP2J2, DDIT4, FLT1, GH1, HCK, HSPA5, IGFBP7, IL2RG, IRF1, MAP3K7, OAS3, RASD1, RBBP6, SDC1, SEMA3F, STAT1, TGM2, TOP2A, USP18
Cell Death	cell death of cell lines	1.01E-03	ACTB, AKR1B1, ALB, ATP6AP2, B2M, BMI1, CALR, CASP8, CAT, CDKN1C, CLU, CYLD, CYP2J2, DDIT4, FLT1, GH1, HCK, HSPA5, IGFBP7, IL2RG, IRF1, LDHA, MAP3K7, OAS3, PEBP4, PPP3R1, RASD1, RBBP6, SDC1, SEMA3F, STAT1, TGM2, TOP2A, USP18
Cell Death	apoptosis of neuroglia	1.02E-03	HPGDS, IRF1, LAMA4, PTPRZ1, STAT1
Cell Death	cell death of neuroglia	1.11E-03	ALB, HPGDS, IRF1, LAMA4, PTPRZ1, STAT1
Cell Death	apoptosis of eukaryotic cells	1.33E-03	AKR1B1, ALB, ATP6AP2, B2M, BMI1, CALR, CASP8, CAT, CDKN1C, CLU, COQ6, CYLD, CYP2J2, DDIT4, FLT1, GH1, HCK, HLA-B, HPGDS, HSPA5, IGFBP7, IL2RG, IRF1, LAMA4, LDHA, MAP3K7, OAS3, PEBP4, PPP3R1, PTPRZ1, RASD1, RBBP6, SDC1, SEMA3F, STAT1, TGM2, TOP2A, USP18
Cell Death	cell death of neuroblastoma cells	2.41E-03	CASP8, CAT, CLU
Cell Death	cytotoxicity	3.03E-03	B2M, CAT, CLU, HCK, HLA-A, HLA-E, STAT1, TOP2A
Cell Death	cell death of smooth muscle cells	3.05E-03	CASP8, CAT, COQ6, HLA-B, IRF1
Cell Death	apoptosis	3.08E-03	AES, AKR1B1, ALB, ATP6AP2, B2M, BMI1, CALR, CASP8, CAT, CDKN1C, CITED2, CLU, COQ6, CYLD, CYP2J2, DDIT4, FLT1, GH1, HBA1/HBA2, HCK, HLA-B, HPGDS, HSPA5, IGFBP7, IL2RG, IRF1, LAMA4, LDHA, LOXL2, MAP3K7, OAS3, PEBP4, PHLDA2, PPP3R1, PSMD9, PTPRZ1, RASD1, RBBP6, SDC1, SEMA3F, STAT1, TGM2, TOP2A, USP18
Cell Death	cell death of fibrosarcoma cell lines	3.91E-03	CASP8, HSPA5, STAT1, TOP2A
Cell Death	cell viability of eukaryotic cells	4.22E-03	ALB, CAT, CDKN1C, CLU, CUL3, DCK, HSPA5, IGFBP7, TGM2
Cell Death	cytotoxicity of cytotoxic T cells	5.53E-03	B2M, HLA-A, HLA-E
Cell Death	survival of lymphocytes	5.72E-03	CLU, CYLD, HCK, IL2RG, MAP3K7, STAT1
Cell Death	apoptosis of prostate cancer cell lines	6.12E-03	CALR, CASP8, CAT, CLU, IGFBP7, MAP3K7
Cell Death	cell viability of tumor cell lines	6.74E-03	CAT, CDKN1C, CLU, DCK, HSPA5, IGFBP7
Cell Death	cell viability of lymphoma cell lines	7.78E-03	CAT, IGFBP7
Cell Death	apoptosis of cancer cells	8.90E-03	ALB, CASP8, CAT, CLU, GH1, IRF1
Cell Death	necrosis	9.14E-03	ALB, ATP6AP2, CASP8, CAT, CLU, CYLD, FLT1, USP18
Cell Death	cell death of leukemia cell lines	1.02E-02	B2M, CASP8, CAT, CYLD, GH1, IL2RG, TOP2A, USP18
Cell Death	cell death of eukaryotic cells	1.05E-02	ACTB, AKR1B1, ALB, ATP6AP2, B2M, BMI1, CALR, CASP8, CAT, CDKN1C, CLU, COQ6, CYLD, CYP2J2, DDIT4, FLT1, GH1, HCK, HLA-B, HPGDS, HSPA5, IGFBP7, IL2RG, IRF1, LAMA4, LDHA, MAP3K7, OAS3, PEBP4, PPP3R1, PTPRZ1, RASD1, RBBP6, SDC1, SEMA3F, SOX10, STAT1, TGM2, TOP2A, USP18
Cell Death	hemolysis	1.06E-02	ALB, CAT
Cell Death	cell death of epithelial cells	1.07E-02	CALR, CAT, CLU, HSPA5, IRF1, MAP3K7, TGM2
Cell Death	cell death of blood platelets	1.13E-02	MAP3K7
Cell Death	cell death of bone marrow precursor cells	1.13E-02	MAP3K7
Cell Death	cell death of myelomonocytic cells	1.13E-02	CASP8	#REF!
Cell Death	condensation of mesenchymal cells	1.13E-02	UNCX
Cell Death	cytotoxicity of superoxide	1.13E-02	CLU
Cell Death	apoptosis of smooth muscle cells	1.34E-02	CASP8, COQ6, HLA-B, IRF1
Cell Death	apoptosis of tumor cells	1.45E-02	ALB, CASP8, CAT, CLU, FLT1, GH1, IRF1
Cell Death	necrosis of eukaryotic cells	1.46E-02	ATP6AP2, CASP8, CAT, CLU, CYLD, FLT1
Cell Death	apoptosis of microglia	1.55E-02	IRF1, STAT1
Cell Death	cell death of thymoma cell lines	1.55E-02	CAT, DDIT4
Cell Death	anoikis of normal cells	1.73E-02	CASP8, TGM2
Cell Death	apoptosis of glioma cells	1.73E-02	CASP8, CAT
Cell Death	survival of T lymphocytes	1.76E-02	CYLD, IL2RG, MAP3K7, STAT1
Cell Death	apoptosis of fibrosarcoma cell lines	1.79E-02	CASP8, HSPA5, STAT1
Cell Death	cell death of muscle cells	1.83E-02	CASP8, CAT, CDKN1C, COQ6, HLA-B, IRF1, STAT1
Cell Death	apoptosis of colon cancer cell lines	1.87E-02	CASP8, CDKN1C, CLU, FLT1, STAT1, TGM2
Cell Death	cell death of leukemia cells	1.99E-02	ALB, CASP8, CAT
Cell Death	cytotoxicity of eukaryotic cells	2.15E-02	B2M, CAT, HCK, HLA-A, HLA-E, STAT1
Cell Death	necrosis of cell lines	2.19E-02	ATP6AP2, CASP8, CAT, CYLD
Cell Death	anoikis of dermal fibroblasts	2.25E-02	TGM2
Cell Death	anoikis of stomach cancer cell lines	2.25E-02	CASP8
Cell Death	cell viability of bladder cancer cell lines	2.25E-02	CLU
Cell Cycle	cell stage of uterine cells	1.27E-04	FLT1, IGFBP7
Cell Cycle	cell division process of uterine cells	3.78E-04	FLT1, IGFBP7
Cell Cycle	delay in cell stage of eukaryotic cells	7.76E-04	BMI1, CYLD, IGFBP7, STAT1, TOP2A
Cell Cycle	ploidy of hepatocytes	1.24E-03	CUL3, GH1
Cell Cycle	delay in cell stage of cell lines	2.80E-03	BMI1, IGFBP7, STAT1, TOP2A
Cell Cycle	senescence of eukaryotic cells	3.88E-03	AKR1B1, BMI1, CAT, CDKN1C, IGFBP7, MAP3K7
Cell Cycle	delay in interphase of eukaryotic cells	8.96E-03	CYLD, IGFBP7, STAT1
Cell Cycle	mitogenesis of normal cells	1.03E-02	FLT1, GH1, SEMA3F, STAT1
Cell Cycle	delay in cell stage of tumor cell lines	1.03E-02	IGFBP7, STAT1, TOP2A
Cell Cycle	anaphase	1.06E-02	CUL3, TOP2A
Cell Cycle	arrest in G1 phase of endometrial stromal cells	1.13E-02	IGFBP7
Cell Cycle	arrest in prometaphase of fibroblast cell lines	1.13E-02	KIFC1
Cell Cycle	cytokinesis of fibrosarcoma cell lines	1.13E-02	TOP2A
Cell Cycle	delay in G1/S phase transition of keratinocytes	1.13E-02	CYLD
Cell Cycle	delay in G1/S phase transition of melanoma cells	1.13E-02	CYLD
Cell Cycle	delay in senescence stage of fibroblast cell lines	1.13E-02	BMI1
Cell Cycle	entry into S phase of retinal cells	1.13E-02	CDKN1C
Cell Cycle	exit from cell cycle progression of retinal progenitor cells	1.13E-02	CDKN1C
Cell Cycle	mitogenesis of beta islet cells	1.13E-02	GH1
Cell Cycle	mitogenesis of carcinoma cells	1.13E-02	GH1
Cell Cycle	mitosis of uterine epithelial cells	1.13E-02	FLT1
Cell Cycle	polyploidization of fibrosarcoma cell lines	1.13E-02	TOP2A
Cell Cycle	senescence of lymphoma cell lines	1.13E-02	IGFBP7
Cell Cycle	delay in cell division process of eukaryotic cells	1.28E-02	CYLD, IGFBP7, STAT1, TOP2A
Cell Cycle	cell cycle progression	1.81E-02	ADCY2, AKR1B1, BMI1, CALR, CAT, CDKN1C, CITED2, CLU, CUL3, CYLD, FLT1, GH1, IGFBP7, IRF1, KIFC1, MAP3K7, SEMA3F, STAT1, TOP2A
Cell Cycle	delay in cell division process of tumor cell lines	2.09E-02	IGFBP7, STAT1, TOP2A
Cell Cycle	senescence of cell lines	2.19E-02	AKR1B1, CDKN1C, IGFBP7, MAP3K7
Cell Cycle	arrest in cell cycle progression of hematopoietic cells	2.25E-02	CDKN1C
Cell Cycle	arrest in cell cycle progression of unspecified cell lines	2.25E-02	STAT1
Cell-To-Cell Signaling and Interaction	adhesion of cells	6.86E-04	ATP6V0C, BMI1, CADM3, CALR, CASP8, CLDN10, CLU, CYP2J2, FLT1, GH1, HCK, IGFBP7, LOXL2, PCDHGC3, PODXL, PTPRZ1, SDC1, SEMA3F, SPINK5, STAT1, TGM2	#REF!
Cell-To-Cell Signaling and Interaction	activation of natural killer T lymphocytes	1.06E-02	B2M, STAT1
Cell-To-Cell Signaling and Interaction	cell-cell contact of mammary tumor cells	1.13E-02	GH1
Cell-To-Cell Signaling and Interaction	conduction of Purkinje cells	1.13E-02	GABRA1
Cell-To-Cell Signaling and Interaction	recruitment of chondroclasts	1.13E-02	FLT1
Cell-To-Cell Signaling and Interaction	selection of natural killer cells	1.13E-02	TAPBP
Cell-To-Cell Signaling and Interaction	stimulation of Leydig cells	1.13E-02	GH1
Cell-To-Cell Signaling and Interaction	targeting of plasma membrane	1.13E-02	AKAP7
Cell-To-Cell Signaling and Interaction	tethering of lymphocytes	1.13E-02	PODXL
Cell-To-Cell Signaling and Interaction	binding of gonadal cell lines	1.42E-02	CALR, IL2RG, SDC1
Cell-To-Cell Signaling and Interaction	contact growth inhibition of lung cancer cell lines	2.25E-02	IRF1
Cellular Compromise	injury of pancreatic cells	3.78E-04	CAT, CLU
Cellular Compromise	endoplasmic reticulum stress response of cervical cancer cell lines	4.34E-03	CALR, HSPA5
Cellular Compromise	damage of fibroblasts	1.13E-02	CLU
Cellular Compromise	damage of squamous carcinoma cells	1.13E-02	CLU
Cellular Compromise	injury of acinar gland cells	1.13E-02	CLU
Cellular Compromise	injury of proximal tubule cells	1.13E-02	CAT
Cellular Compromise	damage of cells	1.66E-02	CAT, CLU, HPGDS, IRF1, MAP3K7
Cellular Compromise	injury of cells	2.09E-02	CAT, CLU, IRF1
Cellular Growth and Proliferation	doubling time of cells	1.24E-03	ADCY2, CDKN1C
Cellular Growth and Proliferation	proliferation of lymphoma cell lines	1.24E-03	CAT, GH1, IL2RG, IRF1, LDHA
Cellular Growth and Proliferation	proliferation of cell lines	2.41E-03	AKR1B1, AKR1B10, ANXA2, BMI1, CASP8, CAT, CDKN1C, CLU, CYP2J2, DCK, FABP5, FLT1, FSHB, GH1, HCK, HNRNPA2B1, IGFBP7, IL2RG, IRF1, LDHA, MAP3K7, SMAD1, STAT1, TGM2
Cellular Growth and Proliferation	proliferation of tumor cell lines	2.65E-03	AKR1B10, ANXA2, BMI1, CASP8, CAT, CDKN1C, CLU, CYP2J2, FABP5, FLT1, FSHB, GH1, HNRNPA2B1, IGFBP7, IL2RG, IRF1, LDHA, MAP3K7, SMAD1
Cellular Growth and Proliferation	NK cell proliferation	3.00E-03	CASP8, IL2RG, IRF1, STAT1
Cellular Growth and Proliferation	colony formation of lung cancer cell lines	5.06E-03	HNRNPA2B1, RASD1, SEMA3F
Cellular Growth and Proliferation	colony formation of cell lines	7.96E-03	BMI1, CAT, CLU, CYP2J2, DCK, HNRNPA2B1, IGFBP7, RASD1, SEMA3F
Cellular Growth and Proliferation	colony formation of tumor cell lines	1.07E-02	BMI1, CLU, CYP2J2, HNRNPA2B1, IGFBP7, RASD1, SEMA3F
Cellular Growth and Proliferation	arrest in growth of hepatoma cell lines	1.13E-02	IRF1
Cellular Growth and Proliferation	delay in formation of tumor cells	1.13E-02	CLU
Cellular Growth and Proliferation	formation of epithelial cell lines	1.13E-02	SEMA3F
Cellular Growth and Proliferation	onset of expansion of T lymphocytes	1.13E-02	B2M
Cellular Growth and Proliferation	stimulation of Leydig cells	1.13E-02	GH1
Cellular Growth and Proliferation	proliferation of B lymphocytes	1.26E-02	BMI1, CASP8, HCK, IGLL1/IGLL5, IL2RG, MAP3K7, STAT1
Cellular Growth and Proliferation	proliferation of lymphocytes	1.27E-02	BMI1, CASP8, CYLD, GH1, HCK, HLA-E, HNRNPA2B1, HPGDS, HSPA5, IGLL1/IGLL5, IL2RG, IRF1, MAP3K7, STAT1
Cellular Growth and Proliferation	proliferation of liver cells	1.42E-02	CASP8, CITED2, FLT1, GH1, STAT1
Cellular Growth and Proliferation	proliferation of normal cells	1.47E-02	AKR1B1, BMI1, CALR, CASP8, CAT, CDKN1C, CITED2, CLU, CYLD, FLT1, FSHB, GH1, HCK, HLA-E, HNRNPA2B1, HPGDS, HSPA5, IGFBP7, IGLL1/IGLL5, IL2RG, IRF1, LAMA4, LCAT, MAP3K7, SOX10, STAT1, TGM2
Cellular Growth and Proliferation	proliferation of blood cells	1.56E-02	BMI1, CASP8, CDKN1C, CYLD, GH1, HCK, HLA-E, HNRNPA2B1, HPGDS, HSPA5, IGLL1/IGLL5, IL2RG, IRF1, MAP3K7, STAT1
Cellular Growth and Proliferation	growth of normal cells	1.57E-02	AKR1B1, ALB, B2M, BMI1, CASP8, FLT1, GH1, IRF1, LDHA, STARD10, STAT1, TGM2
Cellular Growth and Proliferation	colony formation of breast cancer cell lines	2.09E-02	BMI1, CYP2J2, RASD1
Cellular Growth and Proliferation	proliferation of eukaryotic cells	2.16E-02	AKR1B1, AKR1B10, ANXA2, BMI1, CALR, CASP8, CAT, CDKN1C, CITED2, CLU, CYLD, CYP2J2, DCK, FABP5, FLT1, FSHB, GH1, HCK, HLA-E, HNRNPA2B1, HPGDS, HSPA5, IGFBP7, IGLL1/IGLL5, IL2RG, IRF1, LAMA4, LCAT, LDHA, MAP3K7, SMAD1, SOX10, STAT1, TGM2
Cellular Growth and Proliferation	proliferation of smooth muscle cells	2.20E-02	AKR1B1, CDKN1C, CLU, FLT1, STAT1, TGM2

## Sheet: Physiol Sys Dev and Func
Additional File 4. Top Physiological System Development and Function categories of differentially expressed genes as deterimined by Ingenuity Pathway Analysis.
Category	Functional Annotation	P-Value	Differentially Expressed Genes
Cardiovascular System Development and Function	morphology of heart	5.36E-05	CALR, CITED2, LY6E, TGM2
Cardiovascular System Development and Function	cardiovascular process of afferent arterioles	7.51E-04	AVPR1A, CYP2J2
Cardiovascular System Development and Function	morphology of heart ventricle	1.24E-03	CALR, CITED2
Cardiovascular System Development and Function	development of blood vessel	1.43E-03	ANXA2, CALR, CASP8, CITED2, COL1A2, FLT1, FZD4, GH1, LAMA4, MAP3K7, PPP3R1, SEMA3C, SEMA3F, SPINK5, TGM2
Cardiovascular System Development and Function	concentration of blood vessel	1.13E-02	SEMA3F
Cardiovascular System Development and Function	angiogenesis	1.25E-02	ANXA2, CALR, CASP8, FLT1, GH1, MAP3K7, PPP3R1, SEMA3C, SEMA3F, SPINK5, TGM2
Cardiovascular System Development and Function	patterning of blood vessel	1.39E-02	FLT1, PPP3R1, SEMA3C, TGM2
Cardiovascular System Development and Function	function of heart	2.20E-02	CALR, FLT1, LAMA4
Cardiovascular System Development and Function	accumulation of endothelial cells	2.25E-02	FLT1
Cardiovascular System Development and Function	branching of endothelial cell lines	2.25E-02	LAMA4
Cardiovascular System Development and Function	cardiac output of rats	2.25E-02	GH1
Cardiovascular System Development and Function	conduction of atrioventricular node	2.25E-02	CALR
Cardiovascular System Development and Function	cytostasis of endothelial cells	2.25E-02	FLT1
Organ Morphology	morphology of heart	5.36E-05	CALR, CITED2, LY6E, TGM2
Organ Morphology	morphology of heart ventricle	1.24E-03	CALR, CITED2
Organ Morphology	size of organ	1.72E-03	AES, CDKN1C, FSHB, FZD4, GH1, IL2RG, LHB
Organ Morphology	area of endometrium	1.13E-02	FLT1
Organ Morphology	area of uterus	1.13E-02	FLT1
Organ Morphology	enlargement of mesenteric lymph node	1.13E-02	CYLD
Organ Morphology	size of esophagus	1.13E-02	FZD4
Hematological System Development and Function	quantity of intraepithelial T lymphocytes	1.61E-04	B2M, IL2RG, IRF1
Hematological System Development and Function	NK cell proliferation	3.00E-03	CASP8, IL2RG, IRF1, STAT1
Hematological System Development and Function	accumulation of T lymphocytes	4.43E-03	B2M, CASP8, IL2RG, MAP3K7
Hematological System Development and Function	development of lymphocytes	5.04E-03	B2M, BMI1, CALR, CASP8, CYLD, DCK, FLT1, IGLL1/IGLL5, IL2RG, IRF1, MAP3K7, SPINK5, STAT1, TAPBP, TGM2, TOP2A
Hematological System Development and Function	survival of lymphocytes	5.72E-03	CLU, CYLD, HCK, IL2RG, MAP3K7, STAT1
Hematological System Development and Function	development of blood cells	7.76E-03	B2M, BMI1, CALR, CASP8, CYLD, DCK, FLT1, HBA1/HBA2, IGLL1/IGLL5, IL2RG, IRF1, MAP3K7, SPINK5, STAT1, TAPBP, TGM2, TOP2A
Hematological System Development and Function	cell spreading of neutrophils	9.13E-03	ALB, HCK
Hematological System Development and Function	quantity of lymphocytes	1.00E-02	B2M, BMI1, CASP8, CYLD, FABP5, FLT1, IGLL1/IGLL5, IL2RG, IRF1, MAP3K7, STAT1
Hematological System Development and Function	activation of natural killer T lymphocytes	1.06E-02	B2M, STAT1
Hematological System Development and Function	arrest in differentiation of macrophages	1.13E-02	CASP8
Hematological System Development and Function	branching of leukocyte cell lines	1.13E-02	LAMA4
Hematological System Development and Function	homeostasis of peripheral T lymphocyte	1.13E-02	CASP8
Hematological System Development and Function	onset of expansion of T lymphocytes	1.13E-02	B2M
Hematological System Development and Function	regulation of cytotoxic T cells	1.13E-02	HLA-B
Hematological System Development and Function	selection of natural killer cells	1.13E-02	TAPBP
Hematological System Development and Function	tethering of lymphocytes	1.13E-02	PODXL
Hematological System Development and Function	proliferation of B lymphocytes	1.26E-02	BMI1, CASP8, HCK, IGLL1/IGLL5, IL2RG, MAP3K7, STAT1
Hematological System Development and Function	proliferation of lymphocytes	1.27E-02	BMI1, CASP8, CYLD, GH1, HCK, HLA-E, HNRNPA2B1, HPGDS, HSPA5, IGLL1/IGLL5, IL2RG, IRF1, MAP3K7, STAT1
Hematological System Development and Function	hematological process	1.31E-02	ANXA2, B2M, BMI1, CALR, CASP8, CLU, CYLD, DCK, DTNBP1, FLT1, HBA1/HBA2, IGLL1/IGLL5, IL2RG, IRF1, MAP3K7, SPINK5, STAT1, TAPBP, TGM2, TOP2A
Hematological System Development and Function	T cell development	1.37E-02	B2M, BMI1, CALR, CASP8, CYLD, FLT1, IL2RG, IRF1, MAP3K7, SPINK5, STAT1, TAPBP, TGM2, TOP2A
Hematological System Development and Function	quantity of marginal-zone B lymphocytes	1.73E-02	CYLD, MAP3K7
Hematological System Development and Function	survival of T lymphocytes	1.76E-02	CYLD, IL2RG, MAP3K7, STAT1
Hematological System Development and Function	quantity of T lymphocytes	2.05E-02	B2M, BMI1, CASP8, FABP5, IL2RG, IRF1, MAP3K7, STAT1
Tissue Morphology	quantity of intraepithelial T lymphocytes	1.61E-04	B2M, IL2RG, IRF1
Tissue Morphology	quantity of lymphocytes	1.00E-02	B2M, BMI1, CASP8, CYLD, FABP5, FLT1, IGLL1/IGLL5, IL2RG, IRF1, MAP3K7, STAT1
Tissue Morphology	curvature of vertebral column	1.13E-02	CLEC3B
Tissue Morphology	enlargement of mesenteric lymph node	1.13E-02	CYLD
Tissue Morphology	morphology of dorsal root ganglion	1.13E-02	UNCX
Tissue Morphology	stimulation of skeletal muscle	1.13E-02	GH1
Tissue Morphology	quantity of marginal-zone B lymphocytes	1.73E-02	CYLD, MAP3K7
Tissue Morphology	morphology of nervous tissue	1.91E-02	CITED2, UNCX
Tissue Morphology	quantity of T lymphocytes	2.05E-02	B2M, BMI1, CASP8, FABP5, IL2RG, IRF1, MAP3K7, STAT1
Endocrine System Development and Function	development of adrenal gland	7.13E-04	CITED2, LY6E, NR0B1
Endocrine System Development and Function	processing of hormone	1.02E-03	FSHB, LHB, TSHB
Endocrine System Development and Function	biosynthesis of progesterone	1.24E-03	FSHB, LHB
Endocrine System Development and Function	quantity of beta-estradiol	3.78E-03	FSHB, GH1, LHB
Endocrine System Development and Function	quantity of progesterone	9.63E-03	FSHB, LHB, NR0B1
Endocrine System Development and Function	differentiation of pancreatic duct cells	1.13E-02	CLU
Endocrine System Development and Function	localization of somatotrophs	1.13E-02	GH1
Endocrine System Development and Function	mitogenesis of beta islet cells	1.13E-02	GH1
Endocrine System Development and Function	survival of islets of Langerhans	1.13E-02	IRF1
Endocrine System Development and Function	quantity of hormone	1.51E-02	FSHB, GH1, LHB, NR0B1
Endocrine System Development and Function	catabolism of thyroid hormone	2.25E-02	DIO2
