# Supplementary material for: Transcriptional profiling and pathway analysis reveal differences in pituitary gland function, morphology, and vascularization in chickens genetically selected for high or low body weight
Source: BMC Genomics. 2019 Apr 25;20:316. doi: 10.1186/s12864-019-5670-9 (PMC6482517; doi:10.1186/s12864-019-5670-9)
Supplement: Supplementary file 4 — Primer sequences. A Microsoft excel file containing a single worksheet (“RT-qPCR primers”) listing the primers used for RT-qPCR analysis. The gene symbol, full gene name, Ensembl chicken genome assembly Galgal4 transcript ID, forward and reverse primer sequences, and amplicon size are provided for each primer pair. (XLSX 12 kb) [file 12864_2019_5670_MOESM4_ESM.xlsx]

## Sheet: RT-qPCR primers
Additional File 4. Primers used for qRT-PCR analysis.
Symbol	Gene Name	Sequence IDa	Forward Primer (5'→3')	Reverse Primer (5'→3')	Amplicon Size
POMC	Pro-opiomelanocortin precursor	ENSGALT00000026793	CGCTACGGCGGCTTCA	TCTTGTAGGCGCTTTTGACGAT	88
TSHB	Thyroid-stimulating hormone, beta subunit	ENSGALT00000004024	ACTGCCTGGCCATCAACAC	ACACGTTTTGAGACAGAGCACTTTT	102
GH1	Growth Hormone	ENSGALT00000000328	CACCTCAGACAGAGTGTTTGAGAAA	CAGGTGGATGTCGAACTTATCGT	136
PRL	Prolactin	ENSGALT00000020680	AGGAATGGAGAAAATAGTTGGGC	TCATTTCCAGCATCACCAGAAT	51
FSHB	Follicle-stimulating hormone, beta subunit	ENSGALT00000019832	AGCAGTGGAAAGAGAAGAATGTGA	TGTTTCATACACAACCTCCTTGAAG	151
LHBb	Luteinizing hormone, beta subunit	HQ872606	GGATGCCCCCAATGTATGG	TCCCGCGTCCTGCAGTA	62
CGA	Glycoprotein hormone, alpha chain	ENSGALT00000037154	CTTTCCCAGATGGAGAATTTCTCA	ACCTGTTCTCCCCTAGCTTGC	63
ALVEb	Avian leukosis virus, envelope polyprotein precursor	KT326193/JX570792	TCCAGCTAATGAAGGAACATGTCA	GAACGGCCCATTCCCCTAT	102
5HTR1B	5-Hydroxytryptamine receptor 1B	ENSGALT00000025617	CGCTGCACAGGCTGAACAT	AGTTTCAAGCAGTGGGTCTTTACAA	116
CHGB	Chromogranin B	ENSGALT00000014913	GAAACGTCACGTAATCAGGAATGA	CTGCAACTCCAAATCCATAGCA	109
SEMA3C	Sema domain, immunoglobulin domain (Ig), short basic domain, secreted, (semaphorin) 3C	ENSGALT00000013777	GCTTCCATTAAATGGCTGCTACA	TCACTGTCTTGGACAGAGCGAAT	116
STMN1	Stathmin	ENSGALT00000002237	GAACCGTGAGGCACAAATGG	CACCAGGGTCTTTGCCTTCTT	101
RASD1	Dexamethasone-induced Ras-related protein 1	ENSGALT00000007764	AAACACGTGCAGAAGACACTTCTAAG	CCCAGATCTTGCAAATCAGACA	116
ADCY2	Adenylate cyclase 2	ENSGALT00000021320	CAGGATGGACAGCACTGGTG	TGATTCCTCTGCAAGTGCTCAT	101
PTPRZ1	Receptor-type tyrosine-protein phosphatase zeta precursor	ENSGALT00000014581	AAATGAGAACTCGGTGGATGTTTAC	TGAGAATCGCTTTGTACAGAAACTG	110
SMAD1	Mothers against decapentaplegic homolog 1	ENSGALT00000016217	CAGTCGGTGAACCATGGCTT	TGTCGATGATATTCAGCTCCCC	101
AKR1B1	Aldo-keto reductase family 1, member B1	ENSGALT00000005490	CAGCTTCAACAGGAATTGGA	TGAAGGCCAGGTTACAAACA	86
STAT1	Signal transducer and activator of transcription 1-alpha/beta	ENSGALT00000012390	GGAAACGGCTACATTAGGACTGAA	CCATCCGAGATACCTCATCAAACT	121
CALR	Calreticulin	ENSGALT00000067189	TCTGGCAGGTGAAATCTGGAA	GTTGCCAAACTCCTCAGCAAA	80
HSPA5	78 kDa glucose-regulated protein	ENSGALT00000001476	CAGCTTCTGACAATCAGCCCA	TCCAGTCAGATCAAAAGTTCCCA	101
DIO2	Deiodinase, iodothyronine, type II	ENSGALT00000044669	TGAAGCACATGGTGCTGTTTC	TTGCCCTTGGCTATGTGGAT	101
OAS3	2'-5'-Oligoadenylate synthase-like protein	ENSGALT00000022305	CCCTGCGTCAGCGATGTC	TCCTTCTCTATCTCCCCCTTCAG	146
GAPDH	Glyceraldehyde-3-phosphate dehydrogenase	ENSGALT00000023323	AGCCATTCCTCCACCTTTGAT	AGTCCACAACACGGTTGCTGTAT	112
aPrimers were designed from transcripts annotated in Ensembl chicken genome assembly Galgal4 (http://www.ensembl.org/Gallus_gallus/Info/Index) where possible. Primers for genes with missing or problematic annotations were designed using sequences in GenBank (https://www.ncbi.nlm.nih.gov/genbank/). Ensembl transcript or GenBank accession numbers are given.
bThese sequences are not annotated in Ensembl chicken genome assembly Galgal5.
